# Supplementary material for: Chromatin information content landscapes inform transcription factor and DNA interactions
Source: Nat Commun. 2021 Feb 26;12:1307. doi: 10.1038/s41467-021-21534-4 (PMC7910283; doi:10.1038/s41467-021-21534-4)
Supplement: Supplementary file 4 — Supplementary Data 1 [file 41467_2021_21534_MOESM4_ESM.xlsx]

## Sheet: ATAC-seq datasets
Tissue	Accession	Provider	obs
FACS-sorted pancreatic islets alpha cells	SRX1497362	SRA
FACS-sorted pancreatic islets beta cells	SRX1497365	SRA
Primary CD4+ T cells (1)	SRX2717887	SRA
Primary CD4+ T cells (2)	SRX2717888	SRA
HepG2 (1)	E-MTAB-7543 (rep 3)	ArrayExpress
HepG2 (2)	E-MTAB-7543 (rep 1)	ArrayExpress
GM12878 (Buenrostro)	SRX298000	SRA
Human pancreatic islets	SRX2768920	SRA
Human pancreatic islets	SRX2768919	SRA	Technical replicate of SRX2768920, only used for WASP
Human pancreatic islets	SRX2768918	SRA	Technical replicate of SRX2768920, only used for WASP
Human pancreatic islets	SRX2768917	SRA	Technical replicate of SRX2768920, only used for WASP
GM12878 (Buenrostro)	SRX298001	SRA	Technical replicate of SRX298000, only used for WASP and estimation of f-VICE robustness (Supplementary Fig. 4)
GM12878 (Buenrostro)	SRX298002	SRA	Technical replicate of SRX298000, only used for WASP and estimation of f-VICE robustness (Supplementary Fig. 4)
GM12878 (Buenrostro)	SRX298003	SRA	Technical replicate of SRX298000, only used for WASP and estimation of f-VICE robustness (Supplementary Fig. 4)
GM12878 (Buenrostro)	SRX298004	SRA	Technical replicate of SRX298000, only used for WASP and estimation of f-VICE robustness (Supplementary Fig. 4)
GM12878 (Buenrostro)	SRX298005	SRA	Technical replicate of SRX298000, only used for WASP and estimation of f-VICE robustness (Supplementary Fig. 4)
GM12878 (Buenrostro)	SRX298006	SRA	Technical replicate of SRX298000, only used for WASP and estimation of f-VICE robustness (Supplementary Fig. 4)

## Sheet: ChIP-seq GM12878
TF	motif	encode_accession
JUNB	AP1_known5	ENCFF784PEF
ARNT	ARNT_2	ENCFF794KET
ATF2	ATF2_2	ENCFF133GHG
ATF7	ATF7_1	ENCFF969FVF
BACH1	BACH1_1	ENCFF748WOQ
BHLHE40	BHLHE40_known1	ENCFF006MIL
CTCF	CTCF_known2	ENCFF096AKZ
E2F4	MA0470.1	ENCFF850MAC
EBF1	EBF1_known1	ENCFF382VEJ
ELF1	ELF1_known3	ENCFF880NTF
EP300	EP300_known1	ENCFF476RII
ETS1	MA0098.2	ENCFF565SXH
ETV6	ETV6_1	ENCFF742XOI
HSF1	MA0486.1	ENCFF662JYS
IKZF1	IKZF1_1	ENCFF343VAG
IKZF2	IKZF2_3	ENCFF337XDI
IRF4	IRF4_2	ENCFF708VKT
KLF5	MA0599.1	ENCFF762AZG
MAFK	MA0496.1	ENCFF112CKJ
MAX	MA0058.2	ENCFF407JNK
MAZ	MAZ_1	ENCFF288RYL
MEF2A	MA0052.2	ENCFF811FYS
MEF2B	MEF2B_1	ENCFF006MAM
MEF2C	MA0497.1	ENCFF138CXP
MXI1	MXI1_known1	ENCFF861YUL
NFATC1	NFATC1_1	ENCFF359EFT
NFIC	NFIC_1	ENCFF269LZJ
RELB	NFKB_known10	ENCFF739VBA
NFYB	MA0502.1	ENCFF363BLT
PAX5	PAX5_known2	ENCFF969EMZ
PKNOX1	PKNOX1_2	ENCFF618KHI
REST	REST_known3	ENCFF936XYD
RUNX3	RUNX3_3	ENCFF147DQK
SPI1	SPI1_known4	ENCFF040ZUY
SRF	SRF_known1	ENCFF069KRU
TBX21	TBX21_4	ENCFF515HWO
TCF12	TCF12_known1	ENCFF759PVA
TCF7	TCF7_2	ENCFF817AOQ
YY1	YY1_known2	ENCFF294BZJ
ZNF143	ZNF143_known2	ENCFF369JYP
ZNF384	ZNF384_1	ENCFF229WZB

## Sheet: ChIP-seq HepG2
TF	motif	encode_accession
AHR	AHR_1	ENCFF841GUR
ATF2	ATF2_2	ENCFF215TZZ
ATF7	ATF7_1	ENCFF510UKU
BCL6	MA0463.1	ENCFF614HYY
BHLHE40	BHLHE40_known1	ENCFF502XEV
CEBPA	CEBPA_2	ENCFF467TLM
CEBPB	CEBPB_known5	ENCFF419CGD
CEBPG	CEBPG_2	ENCFF996YOX
CTCF	CTCF_known2	ENCFF329MOF
ELF1	ELF1_known3	ENCFF786XDZ
ELF3	ELF3_3	ENCFF066MGX
EP300	EP300_known1	ENCFF811CMJ
ERF	ERF_1	ENCFF392RQB
ETS1	MA0098.2	ENCFF653JVV
ETV4	ETV4_2	ENCFF816PYF
ETV5	ETV5_1	ENCFF860ZQP
FOSL2	MA0478.1	ENCFF105NJB
FOXA1	MA0148.3	ENCFF722GFS
FOXP1	MA0481.1	ENCFF888ZAZ
GATA4	MA0482.1	ENCFF081YHC
HBP1	HBP1_1	ENCFF682HTY
HLF	HLF_4	ENCFF421ZII
HNF1A	HNF1A_4	ENCFF044GIB
HNF4A	MA0114.2	ENCFF222YCT
HNF4G	MA0484.1	ENCFF267YOX
JUN	AP1_known5	ENCFF916SBW
JUND	AP1_known5	ENCFF596XCU
KLF16	KLF16_1	ENCFF025GBN
MAFF	MAFF_1	ENCFF645NAR
MAFK	MA0496.1	ENCFF814UDQ
MAZ	MAZ_1	ENCFF762QHA
MLX	MLX_1	ENCFF754RXP
MNT	MNT_1	ENCFF634BXB
NFE2L2	NFE2L2_3	ENCFF266HXY
NFIA	NFIA_1	ENCFF249FDQ
NFIL3	NFIL3_1	ENCFF773PSQ
NR2F6	NR2F6_4	ENCFF487OSZ
NRF1	NRF1_known2	ENCFF920ITW
RARA	RARA_3	ENCFF489SNI
RBPJ	RBPJ_1	ENCFF180BOV
REST	REST_known3	ENCFF618IBW
RFX1	MA0509.1	ENCFF076BOS
RFX3	RFX3_4	ENCFF859UHG
RFX5	RFX5_known9	ENCFF645MNT
RXRB	RXRB_2	ENCFF907PFI
SMAD4	SMAD4_1	ENCFF003NDR
SOX13	SOX13_1	ENCFF315DYP
SOX5	SOX5_3	ENCFF942TIQ
TCF7	TCF7_2	ENCFF164KYP
TEAD1	TEAD1_4	ENCFF810LYT
TEAD3	TEAD3_1	ENCFF138XKG
TFAP4	TFAP4_1	ENCFF263VIF
TFE3	TFE3_1	ENCFF568BTO
TGIF2	TGIF2_2	ENCFF834ACA
THRB	THRB_2	ENCFF016NAS
USF1	MA0093.2	ENCFF962DEO
YY1	YY1_known2	ENCFF858QVH
ZBTB7A	ZBTB7A_known4	ENCFF363GGS
ZNF652	ZNF652_1	ENCFF004UHW

## Sheet: MNase-seq datasets
Cell line	Accession	Provider
GM19238 (lymphoblastoid)	SRR452483	SRA
