# Supplementary material for: Chromatin information content landscapes inform transcription factor and DNA interactions
Source: Nat Commun. 2021 Feb 26;12:1307. doi: 10.1038/s41467-021-21534-4 (PMC7910283; doi:10.1038/s41467-021-21534-4)
Supplement: Supplementary file 5 — Supplementary Data 2 [file 41467_2021_21534_MOESM5_ESM.xlsx]

## Sheet: RSAT motif clusters
rsat_cluster	highest_info_motif	pwm_information	cluster_size	other_motifs
1	POU1F1_4	10.1378	1	POU1F1_4
2	NFE2_known2	16.012	22	AP1_known3,AP1_known4,AP1_known1,AP1_known2,NFE2L2_3,MAF_known2,NFE2_known1,MA0462.1,MA0478.1,MA0490.1,MA0492.1,BACH2_1,NFE2_known2,MA0477.1,MA0476.1,MA0491.1,AP1_known8,AP1_known9,JDP2_2,JDP2_4,JDP2_6,AP1_known5
3	CACD_2	10.1828	3	CACD_2,MA0493.1,MA0503.1
4	RXRG_3	24.1234	28	HNF4_known4,MA0484.1,HNF4_known21,MA0114.2,HNF4_known3,MA0504.1,RXRA_known7,HNF4_known13,HNF4_known2,HNF4_known23,NR2C2_known1,NR2F6_3,NR2F6_2,NR2F6_5,HNF4_known19,RXRB_2,RXRG_3,RXRA_known14,RXRB_1,RXRG_1,RXRA_known10,RXRA_known12,HNF4_known6,HNF4_known7,PPARA_4,HNF4_known5,HNF4_known9,HNF4_known14
5	TATA_known2	9.684	2	TATA_known2,TATA_known5
6	TFAP2B_3	11.9416	9	TFAP2_known3,TFAP2_known2,TFAP2_known8,TFAP2_known19,TFAP2_known12,TFAP2_known21,TFAP2B_3,J4173,TFAP2_known15
7	TFCP2_5	13.9832	4	TFCP2_5,TFCP2_3,MA0145.2,TFCP2L1_1
8	TFAP2B_1	11.5218	10	TFAP2B_1,TFAP2_known17,J4178,TFAP2B_2,TFAP2_known14,TFAP2_known11,TFAP2_known20,J1533,TFAP2_known1,TFAP2_known5
9	ZFX_1	12.433	2	MA0146.2,ZFX_1
10	RFX3_4	21.4532	11	MA0600.1,RFX5_known2,RFX5_known6,J4138,RFX5_known9,RFX2_1,RFX2_3,RFX3_2,RFX3_4,RFX5_known8,MA0509.1
11	NR4A_known4	14.167	6	NR4A_known4,MA0505.1,MA0141.2,ESRRB_1,RORA_1,ESRRA_known2
12	ELF3_3	16.5484	38	ETS_known9,MA0076.2,ETS_known6,ETV2_1,ELK4_1,NFE2L2_1,ETV6_2,ETS_known3,ETV5_1,FEV_2,ETV1_1,ETV4_2,ETS_known16,FLI1_3,ELK4_2,ERG_3,ETS_known14,ERG_1,FLI1_1,ETS_known18,ELK3_1,ETS_known11,J4218,ELK3_2,ETS_known12,ERF_1,ETV3_1,SPDEF_2,SPDEF_5,ELF3_3,EHF_2,ELF3_2,ELF1_known3,ELF1_known2,ELF4_1,ELF5_2,ELF5_3,ELF5_4
13	ISX_2	16.2862	19	MA0468.1,PROP1_2,PROP1_3,PRRX1_4,PHOX2B_3,PHOX2A_2,PHOX2B_2,DUXA_1,ISX_2,DRGX_1,ARX_2,ARX_3,ALX1_5,ALX3_4,ALX4_3,ALX4_4,ALX1_6,UNCX_2,UNCX_4
14	NFKB_known1	15.288	8	NFKB_known1,MA0105.3,REL_1,REL_2,NFKB_known2,NFKB_known9,NFKB_known3,NFKB_known7
15	POU6F2_3	12.308	88	NOBOX_1,VENTX_1,VSX1_3,POU6F2_3,LHX6_3,LHX2_2,NOTO_1,MNX1_2,DLX1_2,ALX1_4,ALX3_3,MIXL1_1,EN2_2,EN2_3,EN1_4,GBX2_4,ESX1_2,ESX1_3,LBX2_3,GBX1_3,GBX1_2,GBX2_2,GBX2_5,ALX3_2,RAX_2,HESX1_1,HOXB5_2,MEOX2_1,MEOX1_2,GSX1_1,GSX2_2,EMX2_2,EN2_4,HOXA1_2,EMX1_1,HOXD3_2,EVX1_2,EVX2_2,HOXA2_2,HOXA2_3,HOXB2_1,HOXB3_2,HOXA4_1,LHX8_3,PAX4_7,PAX4_8,LMX1B_2,LHX4_2,LMX1A_2,VAX1_2,VAX2_2,UNCX_5,VSX1_2,VSX2_2,LMX1B_3,…
16	CEBPG_2	14.0122	9	CEBPG_2,CEBPG_3,CEBPB_known8,CEBPE_1,CEBPD_2,CEBPB_known10,CEBPB_known9,HLF_1,CEBPA_2
17	POU2F2_known10	14.1638	7	POU2F2_known10,POU2F2_known11,POU2F2_known12,POU2F2_5,POU3F4_2,POU2F3_2,POU5F1_known4
18	RXRG_2	20.5834	4	RXRA_known15,J4118,RXRA_known11,RXRG_2
19	PITX2_1	11.8636	14	PITX2_1,RHOXF1_4,RHOXF1_6,PITX1_4,OTX1_3,OTX1_5,OTX2_3,PITX1_3,PITX1_2,PITX3_2,DPRX_1,DMBX1_2,GSC2_1,GSC_2
20	ARNTL_1	16.8466	39	MA0464.1,HEY2_2,HEY1_known1,HEY2_1,CLOCK_1,MNT_1,MYC_known21,MYC_known8,MYC_known18,MYCN_2,SREBP_known1,MA0093.2,MA0526.1,MYC_known6,ARNTL_1,BHLHE41_2,BHLHE41_1,BHLHE40_known4,BHLHE40_known3,J4123,SREBP_known5,SREBP_known6,MLXIPL_1,MLX_1,MLX_2,TFEC_1,MYC_known22,TFE3_1,TFEB_1,MYC_known13,MYC_known14,MYC_known16,MYC_known11,MYC_known5,MYCN_1,MA0058.2,MA0147.2,MYC_known15,MXI1_known1
21	MEIS2_1	22.8444	9	MEIS2_1,TGIF1_3,MEIS3_3,TGIF2_2,PKNOX1_2,TGIF2LX_1,MEIS3_5,PKNOX2_2,PKNOX2_3
22	HES7_1	18.781	7	CREB3L2_2,CREB3L1_3,J4208,CREB3L1_2,HES7_1,J4188,HES5_1
23	SRY_6	22.6508	3	SRY_6,SOX21_3,SOX7_2
24	HNF1_2	16.4586	7	HNF1B_1,HNF1_2,HNF1B_3,HNF1A_4,HNF1B_4,HNF1_1,HNF1A_1
25	NFIB_1	18.63	7	NFIC_2,NFIC_3,NR2E1::NFIC_1,NFIX_1,J4168,NFIA_1,NFIB_1
26	TFAP2_known16	13.6932	6	TFAP2_known18,TFAP2_known13,TFAP2B_4,TFAP2_known22,J4183,TFAP2_known16
27	MA0037.2	12.8374	5	GATA_known11,MA0037.2,GATA_known20,GATA_known21,GATA_known22
28	HLF_4	14.9468	11	NFIL3_2,HLF_2,DBP_3,TEF_2,HLF_4,DBP_2,DBP_4,NFIL3_1,NFIL3_3,TEF_3,HLF_3
29	E2F_known2	13.1402	16	E2F_known7,E2F_known6,E2F_known8,E2F_known11,E2F_known10,E2F_known13,E2F_known22,E2F_known2,E2F_known12,E2F_known14,E2F_known3,E2F_known4,E2F_known5,E2F_known21,E2F_known16,E2F_known20
30	HOXD13_3	13.9996	17	HOXD9_3,HOXD11_2,HOXC10_4,HOXC10_5,HOXD13_5,HOXA13_5,HOXA13_3,HOXB13_3,HOXC13_3,HOXD13_3,HOXA10_2,HOXA11_2,HOXC12_3,HOXD12_3,HOXC11_2,J4223,HOXC11_4
31	MSX2_3	18.9546	3	BARX1_2,MSX2_3,MSX1_3
32	FOXO3_5	12.7962	17	FOXL1_4,FOXP3_2,FOXD2_2,FOXD3_4,FOXK1_4,FOXG1_5,FOXO4_4,FOXI1_3,FOXO6_2,FOXJ3_2,FOXD1_2,FOXO3_5,FOXO1_3,FOXJ2_4,FOXJ3_7,FOXB1_4,FOXO3_3
33	CREB3L2_1	21.3828	7	XBP1_1,XBP1_4,CREB3L2_1,CREB3_2,CREB3L1_4,J4213,CREB3L1_1
34	NFY_known2	17.9932	5	MA0502.1,NFY_known5,NFY_known2,NFY_known3,NFY_known6
35	BATF_known1	22.1242	17	XBP1_3,CREB5_1,JDP2_3,JDP2_5,JDP2_7,ATF4_1,ATF2_2,ATF3_known6,ATF3_known7,JDP2_1,ATF3_known16,BATF_known1,CREB3_1,ATF7_1,ATF3_known8,ATF3_known1,ATF3_known9
36	ESRRA_known11	16.9214	8	NR5A1_1,NR5A1_2,MA0592.1,ESRRB_2,ESRRG_3,ESRRA_known11,J4193,ESRRA_known7
37	SOX10_6	26.7632	16	SOX21_5,SRY_8,SOX17_5,SOX18_4,SOX15_4,SOX2_3,SOX1_3,SOX14_3,SOX2_7,SOX3_3,SOX7_4,SOX9_9,SOX8_3,SOX8_8,SOX10_10,SOX10_6
38	SOX8_9	27.1698	9	SOX10_5,SOX8_9,SOX8_5,SOX9_8,SOX2_6,SOX2_4,SOX3_2,SOX15_3,SOX18_3
39	FOXJ3_3	20.402	3	FOXJ3_3,FOXJ2_3,FOXJ3_6
40	FLI1_4	19.767	4	FLI1_2,ERG_2,ERG_4,FLI1_4
41	POU5F1_known3	14.2884	4	POU5F1_known1,POU5F1_known2,POU5F1_known3,SOX2_1
42	NKX2-2_1	13.6644	10	NKX2-8_2,NKX2-8_3,NKX2-3_2,NKX2-3_3,NKX2-2_1,ISL2_2,NKX3-2_1,NKX3-2_3,NKX3-1_5,NKX3-1_6
43	NR2E1_1	10.8806	2	NR2E1_1,NR2E1_3
44	ONECUT3_1	16.3454	6	CUX1_2,ONECUT1_1,ONECUT3_1,ONECUT1_3,ONECUT1_2,ONECUT2_1
45	BHLHE22_1	14.2726	10	BHLHE22_1,BHLHA15_1,BHLHE23_1,OLIG1_1,OLIG2_1,OLIG2_2,OLIG3_1,NEUROD2_1,NEUROG2_2,NEUROG2_1
46	SOX4_2	26.5504	17	SOX7_3,SOX8_4,SOX9_7,SOX3_1,SOX2_2,SOX2_5,SOX17_4,SOX18_2,SOX1_2,SOX15_2,SRY_5,SOX4_2,SOX21_2,SOX10_8,SOX11_2,SOX10_3,SOX8_7
47	ZIC1_2	10.095	3	ZIC1_2,ZIC2_2,ZIC3_2
48	FOXO3_4	24.3092	4	FOXO4_3,FOXO3_4,FOXO1_4,FOXO6_1
49	BARHL2_7	14.3746	3	BARHL2_4,BARHL2_7,BARHL1_4
50	MSC_1	14.1058	14	NHLH1_3,TFAP4_5,TFAP4_6,MSC_1,MYF6_2,MA0522.1,MA0500.1,MA0521.1,TFAP4_4,TFAP4_2,TFAP4_3,ASCL2_2,NHLH1_4,NHLH1_5
51	TATA_known1	12.4604	23	TATA_known1,MA0465.1,HOXD9_1,CDX1_2,CDX2_3,J4228,HOXC12_2,HOXD12_2,HOXD9_2,HOXC10_3,HOXC10_6,HOXC10_2,HOXA13_2,HOXB13_2,HOXA13_4,HOXD13_4,HOXC13_2,HOXD13_2,HOXD11_3,HOXA11_3,HOXC11_5,HOXA10_3,HOXC11_3
52	T_2	16.9542	16	EOMES_2,TBX5_1,T_2,TBX5_3,TBX21_2,TBX21_5,TBR1_1,TBX20_4,TBR1_2,TBX2_2,TBX5_2,TBX4_1,TBX5_4,MGA_1,TBX1_3,TBX15_2
53	MEIS2_2	10.4764	5	MEIS3_4,MEIS1_4,MEIS2_3,MEIS2_2,MEIS3_2
54	POU2F2_known5	16.537	13	POU2F2_known9,POU2F2_2,POU2F2_known15,POU3F1_2,POU3F2_6,POU3F3_2,MA0507.1,POU2F2_known8,POU1F1_5,POU2F2_known5,POU2F2_known7,POU2F2_1,POU2F3_1
55	RUNX3_1	16.2604	2	RUNX2_4,RUNX3_1
56	OTX1_4	15.9046	3	OTX2_2,OTX1_2,OTX1_4
57	PAX7_3	15.6826	5	CUX1_10,CUX2_2,PAX7_2,PAX3_3,PAX7_3
58	HMX1_2	8.8048	9	HMX3_3,HMX1_2,HMX2_2,BARHL1_3,BARHL2_3,BARHL2_6,BARHL1_2,BARHL2_2,BARHL2_5
59	FOXB1_2	19.139	5	FOXB1_2,FOXC1_4,FOXC2_1,FOXD2_1,FOXD3_3
60	RUNX2_5	16.6266	2	RUNX2_5,RUNX3_3
61	TGIF2_1	15.1124	7	TGIF1_2,PKNOX2_1,TGIF2_1,PKNOX1_1,MEIS3_1,MEIS1_2,MEIS1_3
62	HSF_known2	19.1852	7	HSF_known3,HSF_known2,MA0486.1,HSF2_2,HSF_known5,HSF4_1,HSF_known4
63	RFX2_2	23.0018	6	RFX5_known7,RFX2_2,RFX2_4,RFX3_3,RFX5_known1,HERPUD1_1
64	ZBTB18_2	15.8228	4	ZBTB18_2,ZBTB18_3,TAL1_known5,ZBTB18_1
65	RUNX2_2	11.4118	5	RUNX2_2,RUNX1_9,RUNX2_6,RUNX3_2,RUNX3_4
66	ETS_known17	23.9636	2	ETS_known15,ETS_known17
67	TFAP2_known7	15.5074	7	TFAP2E_1,TFAP2_known10,TFAP2_known9,TFAP2_known6,TFAP2_known7,MA0003.2,MA0524.1
68	POU2F2_4	15.5414	7	POU2F2_known2,POU2F2_4,POU2F2_3,POU2F2_known16,POU3F3_4,POU2F3_3,POU5F1_known5
69	POU6F2_2	21.2664	6	POU6F2_2,EMX1_2,EMX2_3,GBX2_3,EN1_5,EN1_7
70	LHX3_2	15.5732	10	HOXD8_1,DBX1_1,TLX2_2,POU3F1_1,POU1F1_3,POU3F4_1,NKX6-1_3,POU4F3_1,LHX3_2,HLX_1
71	FOXO6_3	19.433	4	FOXO6_3,FOXO3_6,FOXO1_5,FOXO4_5
72	MAF_known6	11.0196	4	NRL_1,MAF_known6,MAF_known8,MAF_known10
73	RHOXF1_1	11.483	2	RHOXF1_1,RHOXF1_2
74	HMX2_1	13.7712	4	HOXB8_1,HMX1_1,HMX2_1,HMX3_2
75	NR3C1_known18	18.2692	11	NR3C1_known14,NR3C1_known18,NR3C2_1,NR3C1_known17,NR3C1_known15,NR3C1_known16,NR3C1_known3,NR3C1_known4,MA0113.2,MA0007.2,NR3C1_known2
76	IRX3_3	13.2846	3	IRX3_3,IRX2_2,IRX5_2
77	HOXD12_1	14.1478	11	HOXC9_1,CDX1_1,CDX2_2,HOXA13_1,HOXC13_1,HOXC10_1,HOXA11_1,HOXC11_1,HOXC12_1,HOXD11_1,HOXD12_1
78	PAX9_1	21.1358	7	PAX5_known4,MA0014.2,PAX6_5,PAX1_2,PAX9_1,PAX2_4,PAX5_known5
79	RARG_8	24.891	12	RORA_6,ESRRG_1,J4203,ESRRA_known9,RXRA_known8,RARA_7,RARB_3,RARA_4,RARA_9,RARG_5,RARG_2,RARG_8
80	TCF7L2_known7	17.0916	6	TCF7_1,TCF7L1_1,TCF7L2_known5,TCF7L2_known6,MA0523.1,TCF7L2_known7
81	HNF4_known22	20.6694	5	HNF4_known17,HNF4_known20,HNF4_known22,HNF4_known16,HNF4_known18
82	SOX11_1	12.1486	8	SOX11_1,SOX4_1,SOX17_3,SOX30_1,SOX13_1,SOX5_3,SOX15_1,SOX8_1
83	FOXJ1_1	17.09	9	FOXQ1_1,FOXQ1_2,FOXJ1_1,FOX_1,FOXD3_1,FOXD3_2,FOXF1_1,FOXI1_1,FOXI1_2
84	ZNF740_3	12.8598	4	EGR1_known3,ZNF740_4,ZNF740_2,ZNF740_3
85	FOXC1_6	15.4764	5	FOXA_known3,FOXL1_5,FOXC1_3,FOXC1_6,FOXC2_2
86	MAFF_1	18.6772	5	MAFG_1,MAF_known7,MAF_known11,MAFF_1,MAF_known9
87	SOX10_7	24.4278	3	SOX1_5,SOX10_7,SOX8_6
88	TCF7_2	16.2022	3	TCF7_2,TCF7L1_2,TCF7L2_known3
89	IRX6_1	13.3866	6	IRX6_1,IRX2_1,IRX5_1,IRX4_1,IRX3_1,IRX3_2
90	MYOD1_1	13.439	14	ZEB1_known2,MYOD1_1,LMO2_1,ZEB1_known3,TAL1_known4,TCF3_3,SNAI2_1,MYOD1_2,FIGLA_1,TCF4_2,ID4_1,MESP1_1,TCF3_7,TCF4_1
91	ZIC3_4	17.873	4	ZIC1_3,ZIC4_1,ZIC3_3,ZIC3_4
92	SRY_7	21.5298	5	SOX14_2,SOX21_4,SRY_7,SOX14_4,SOX1_4
93	MEF2D_1	17.6164	4	MEF2_known10,MEF2B_1,MEF2D_1,MEF2_known12
94	SP4_2	18.9786	6	SP1_known2,SP1_known5,KLF12_2,KLF14_1,KLF7_1,SP4_2
95	J4153	11.6984	3	J4153,J4158,J4163
96	THRA_1	22.1924	2	THRA_1,THRB_1
97	TBX5_5	20.192	4	TBX4_2,TBX5_5,MGA_3,TBX2_1
98	TEAD1_4	16.8594	2	TEAD1_4,TEAD3_1
99	TBX20_2	22.8588	1	TBX20_2
100	SPI1_known4	20.5538	6	SPIC_1,SPIC_2,SPI1_known4,SPIB_2,MA0080.3,SPI1_known3
101	POU4F2_2	20.0944	4	POU4F1_1,POU4F3_2,POU4F2_1,POU4F2_2
102	LHX3_3	14.9726	89	ISL2_1,MSX2_2,BARHL1_1,BARHL2_1,MSX2_1,ISX_1,LHX4_1,LHX6_2,LHX8_1,EVX2_1,GBX1_1,GBX2_1,NKX1-1_1,LBX2_1,RAX_1,NKX1-2_1,EN2_1,RHOXF2_1,LHX6_1,ESX1_1,ARX_1,HOXB3_1,PAX4_6,PRRX2_3,EMX2_1,EVX1_1,LHX2_1,ALX3_1,HOXD1_1,POU2F2_known14,HOXA7_3,HOXB7_1,MNX1_1,VAX2_1,PHOX2A_1,EN1_3,BARX2_1,MSX1_2,DBX2_1,ARID3A_2,PRRX1_1,NOBOX_2,PAX7_1,POU3F2_4,NKX6-1_2,NKX6-3_1,HOXA7_2,HOXC6_1,PROP1_1,LHX3_3,LHX5_1,LHX1_1,L…
103	OBOX2_1	14.7092	14	OBOX6_1,DMBX1_1,PITX3_1,GSC_1,OBOX5_1,OBOX5_2,OTX1_1,DOBOX5_1,OTX2_1,PITX2_2,CRX_2,PITX1_1,OBOX2_1,OBOX3_1
104	TEAD1_2	14.82	4	TEAD3_2,TEAD1_2,TEAD1_3,TEAD4_1
105	MYBL1_1	11.4038	2	MYB_6,MYBL1_1
106	LHX8_4	17.6496	2	LHX6_5,LHX8_4
107	E2F_known23	12.2022	3	ZBTB14_3,E2F2_1,E2F_known23
108	ATF4_3	18.4074	2	ATF4_3,ATF4_2
109	GCM_1	12.7498	4	GCM_1,GCM1_4,GCM1_2,GCM2_1
110	MYBL2_3	10.223	2	MYBL1_4,MYBL2_3
111	IRF_known21	23.635	6	IRF_known17,IRF_known21,IRF4_2,IRF_known15,IRF_known19,IRF_known20
112	EGR1_known9	18.5974	16	EGR1_known10,EGR1_known5,EGR4_1,EGR3_1,EGR1_known1,EGR1_known2,EGR1_known4,EGR1_known7,EGR1_known8,EGR1_known9,EGR1_known11,EGR3_2,EGR1_known12,EGR3_3,J4148,EGR4_2
113	ATF3_known10	13.9174	6	ATF3_known10,ATF3_known13,ATF3_known14,ATF2_3,ATF3_known15,ATF3_known2
114	FOXJ3_8	17.9358	3	FOXJ3_8,FOXJ2_5,FOXJ3_4
115	RARG_9	24.2458	15	ESRRA_known10,ESRRG_2,J4198,ESRRA_known8,RARG_9,RARG_3,RARG_6,RARA_8,RARB_2,RARA_2,RARA_6,MA0494.1,NR1H_3,NR1H_1,NR1H_2
116	SIX5_known6	14.4076	8	SIX5_known5,DOBOX4_1,SIX5_known3,SIX5_known4,SIX5_known6,SIX5_known1,SIX5_known2,SIX5_known7
117	PRDM1_known1	17.6896	3	PRDM1_known1,MA0508.1,PRDM1_known2
118	RARA_1	12.9984	3	ESRRA_known5,NR2F2_2,RARA_1
119	POU6F1_1	14.538	5	POU6F1_1,POU3F4_3,POU3F2_5,POU3F1_3,POU3F3_3
120	GRHL1_3	13.6842	3	GRHL1_3,TFCP2_4,GRHL1_2
121	RARA_3	26.726	11	RARA_3,RARG_1,RARG_4,RARG_7,HNF4_known24,RARB_1,RARB_4,RARA_5,RARA_10,NR2F6_1,NR2F6_4
122	NR2E1_4	15.6742	2	NR2E1_2,NR2E1_4
123	OSR2_1	13.3022	2	OSR1_1,OSR2_1
124	NRF1_known2	17.1032	3	NRF1_known2,MA0506.1,NRF1_known1
125	FOXA_known6	12.6744	6	FOXC2_3,FOXB1_3,FOXC1_5,FOXA_known6,FOXA_known2,FOXA_known5
126	HSFY2_1	11.3198	2	HSFY2_1,HSFY2_3
127	SREBP_known2	18.5718	3	SREBP_known2,MA0595.1,MA0596.1
128	E2F2_2	24.7802	4	E2F2_2,E2F_known24,E2F2_3,E2F_known26
129	E2F_known30	21.1238	7	J4128,J4133,E2F_known9,E2F_known29,E2F_known30,E2F_known27,E2F_known28
130	RUNX1_4	18.295	4	RUNX1_8,RUNX1_3,RUNX1_4,RUNX1_6
131	MEF2_known9	18.0908	4	MEF2_known2,MEF2_known9,MA0497.1,MA0052.2
132	VDR_5	20.4814	3	VDR_4,VDR_5,VDR_6
133	NFKB_known10	19.4902	2	NFKB_known10,NFKB_known11
134	ETV7_1	16.0882	3	ETV7_1,MA0474.1,MA0475.1
135	FOXD1_1	18.0384	15	FOXL1_1,FOXJ1_2,FOXO1_2,FOXO3_1,FOXO4_2,FOXC1_1,MA0148.3,FOXD1_1,FOXK1_1,FOXL1_3,FOXA_known7,FOXJ3_1,MA0481.1,FOXF2_1,FOXF2_2
136	NKX2-5_3	12.3864	1	NKX2-5_3
137	MYC_known20	19.7188	1	MYC_known20
138	NFY_known4	17.5132	2	NFY_known4,NFY_known1
139	TAL1_known3	15.077	3	TAL1_known2,TAL1_known1,TAL1_known3
140	GLI2_2	13.427	4	GLI2_2,ZBTB7A_known3,ZBTB7A_known4,ZBTB7C_1
141	SPDEF_6	20.1338	2	SPDEF_3,SPDEF_6
142	MA0482.1	11.9396	4	GATA_known8,MA0035.3,GATA_known15,MA0482.1
143	RUNX2_3	10.8572	1	RUNX2_3
144	RXRA_known3	10.0722	2	RXRA_known3,RXRA_known4
145	DPRX_2	9.7698	3	DPRX_2,RHOXF1_3,RHOXF1_5
146	NKX2-6_1	14.333	7	NKX3-1_3,NKX3-2_2,NKX2-2_2,NKX2-6_1,NKX2-5_5,NKX2-1_3,NKX2-4_1
147	MA0515.1	11.6946	5	MA0514.1,MA0515.1,SOX5_1,SOX9_2,SOX9_3
148	MEF2_known5	25.2854	3	MEF2_known5,MEF2_known3,MEF2_known4
149	POU6F1_3	14.6666	2	POU6F1_2,POU6F1_3
150	STAT_known5	15.1906	3	STAT_known17,STAT_known4,STAT_known5
151	HMGA1_1	8.5334	9	HMGA1_1,STAT_known11,STAT_known7,STAT_known14,STAT_known8,STAT_known9,STAT_known10,STAT_known12,STAT_known13
152	IRF_known2	20.3274	11	IRF_known3,MA0517.1,IRF_known11,IRF_known12,IRF_known13,IRF_known1,IRF_known2,IRF_known8,IRF_known9,IRF_known7,IRF_known5
153	KLF16_1	12.5658	11	MA0079.3,SP1_known6,SP1_known7,SP8_1,SP1_known8,KLF16_1,SP1_known9,SP1_known1,KLF4_1,MA0599.1,SP1_known4
154	TBX20_5	20.9336	2	TBX20_1,TBX20_5
155	RFX5_known5	14.0664	3	MA0510.1,RFX5_known5,RFX7_1
156	MA0594.1	11.893	2	MA0485.1,MA0594.1
157	SRY_4	12.7254	3	SOX21_1,SOX14_1,SRY_4
158	MA0471.1	11.8968	3	MA0024.2,MA0470.1,MA0471.1
159	MEF2_known1	25.0802	4	MEF2_known1,MEF2_known8,MEF2_known6,MEF2_known7
160	ESRRA_known6	21.413	5	ESRRA_known4,MA0258.2,ESRRA_known1,ESR2_1,ESRRA_known6
161	CLOCK::ARNTL_1	12.34	7	TFE_1,HIF1A::ARNT_1,CLOCK::ARNTL_1,MYC_known7,MA0104.3,MYC_known12,MYC_known17
162	NHLH1_1	18.0496	2	NHLH1_1,NHLH1_2
163	TCF12_known1	13.2508	5	TFCP2_2,MYOG_1,TCF3_5,MA0461.1,TCF12_known1
164	TBX21_6	25.207	2	TBX21_3,TBX21_6
165	MEIS1::HOXA9_1	17.6106	2	MEIS1::HOXA9_1,MEIS1::HOXA9_2
166	LMO2_2	9.276	5	LMO2_2,GATA_known3,GATA_known9,GATA_known1,GATA_known2
167	MA0137.3	13.4502	5	MA0519.1,STAT_known1,STAT_known16,MA0137.3,MA0144.2
168	NR3C1_known6	19.282	5	NR3C1_known6,NR3C1_known9,NR3C1_known8,NR3C1_known10,NR3C1_known7
169	HSF_known1	7.8726	2	HSF2_1,HSF_known1
170	HNF1B_2	13.029	4	HNF1A_2,HNF1A_3,HMBOX1_1,HNF1B_2
171	MA0466.1	13.224	9	MA0466.1,CEBPD_1,CEBPB_known1,CEBPB_known2,CEBPA_1,CEBPB_known4,MA0102.3,CEBPB_known6,CEBPB_known7
172	RUNX_2	12.4456	3	MA0511.1,RUNX_1,RUNX_2
173	CDX2_1	13.0328	7	CDX2_1,HOXD10_1,HOXB13_1,HOXD13_1,HOXA9_1,HOXA10_1,HOXB9_1
174	MYC_known1	14.8612	7	ARNT_1,MYC_known19,BHLHE40_known1,MYC_known1,MYC_known4,MYC_known2,MYC_known3
175	TBX21_4	25.346	3	MGA_2,TBX21_1,TBX21_4
176	ATF2_1	13.1972	3	GMEB2_1,ATF2_1,GMEB2_4
177	SPDEF_4	19.1702	2	SPDEF_4,SPDEF_7
178	ZSCAN4_2	13.7804	2	ZSCAN4_1,ZSCAN4_2
179	REST_known3	23.4976	2	REST_known3,REST_known4
180	YY2_1	11.2084	5	YY2_1,MA0095.2,YY1_known5,YY1_known7,YY2_2
181	ZIC3_1	5.7662	3	ZIC3_1,ZIC1_1,ZIC2_1
182	TP53_2	9.1476	2	TP53_2,TP53_3
183	FEV_1	11.4734	5	ELF5_1,SPI1_known2,FEV_1,MA0598.1,ETS_2
184	NKX2-3_1	12.6268	3	NKX2-3_1,NKX2-8_1,NKX3-1_4
185	PBX1_2	16.0258	3	PBX1_2,PBX1_3,PBX1_4
186	MA0140.2	13.4618	2	MA0140.2,GATA_known14
187	HNF4_known15	11.89	2	RXRA_known9,HNF4_known15
188	CUX1_5	9.8544	2	CUX1_3,CUX1_5
189	HF1H3B_1	21.6916	4	MA0162.2,MA0472.1,HF1H3B_1,MA0516.1
190	LHX6_4	20.3416	3	LHX6_4,LHX8_2,PDX1_5
191	CUX2_1	21.577	2	CUX1_9,CUX2_1
192	GLIS1_1	24.0424	4	GLI2_1,GLIS1_1,GLIS2_2,GLIS3_1
193	RORA_2	16.5374	4	RORA_2,RORA_5,RORA_3,RORA_4
194	DDIT3::CEBPA_1	11.7784	2	DDIT3::CEBPA_1,DDIT3::CEBPA_2
195	RORA_7	27.4554	1	RORA_7
196	STAT_known3	21.94	2	STAT_known2,STAT_known3
197	IKZF3_1	14.1344	4	IKZF1_1,IKZF3_1,IKZF2_1,IKZF2_2
198	ARNT_2	14.2078	3	BHLHE40_known2,MYC_known9,ARNT_2
199	FOXG1_1	27.7168	2	FOXG1_1,FOXG1_3
200	E2F_known18	11.1834	2	E2F_known17,E2F_known18
201	FOXK1_3	18.3694	5	FOXK1_2,FOXK1_3,FOXG1_4,FOXG1_2,FOXJ3_5
202	HIC1_5	9.1134	3	MA0597.1,HIC1_5,HIC2_1
203	TP53_4	24.891	6	TP53_4,TP53_7,MA0106.2,MA0525.1,TP63_1,TP73_1
204	SRY_3	8.7666	1	SRY_3
205	MA0036.2	12.5172	3	MA0036.2,GATA_known17,GATA_known18
206	EBF1_known2	14.5744	3	MA0154.2,EBF1_known2,EBF1_known3
207	MTF1_3	19.5052	3	MTF1_2,MTF1_1,MTF1_3
208	DMRT2_1	18.1812	4	DMRTA2_1,DMRTA1_1,DMRT2_1,DMRT3_1
209	MAF_known4	13.85	4	MAF_known5,MA0496.1,MA0495.1,MAF_known4
210	MA0103.2	12.098	1	MA0103.2
211	MYBL2_2	19.3496	2	MYBL1_5,MYBL2_2
212	YY1_known4	8.5288	1	YY1_known4
213	SRF_known7	17.1288	4	SRF_known2,SRF_known8,SRF_known9,SRF_known7
214	FOXJ2_1	13.1664	3	FOXA_known1,FOXA_known4,FOXJ2_1
215	E2F2_4	22.5914	2	E2F2_4,E2F_known25
216	ELF1_known1	13.6572	1	ELF1_known1
217	RXRA_known2	26.9158	2	RXRA_known2,RXRA_known5
218	SCRT2_1	17.0486	2	SCRT1_1,SCRT2_1
219	CTCF_known2	19.513	2	CTCF_known2,CTCF_known1
220	HNF4_known8	7.164	1	HNF4_known8
221	SPI1_known1	10.3956	2	SPI1_known1,SPIB_1
222	E2F7_1	23.0024	2	E2F7_1,E2F8_1
223	ETS_known1	15.9462	7	ETS_known10,ETS_known1,MA0098.2,MA0473.1,ELF3_1,EHF_1,ETS_known2
224	BACH1_1	16.3532	5	NFE2L2_2,MA0150.2,MA0591.1,AP1_known6,BACH1_1
225	HESX1_2	18.9706	2	LHX9_3,HESX1_2
226	HNF4_known26	12.6674	2	HNF4_known26,MA0512.1
227	SOX12_1	10.8526	2	SOX12_1,SOX18_1
228	HNF4_known25	10.2812	3	RAR_1,NR4A_known1,HNF4_known25
229	HIF1A_1	12.2416	2	HIF1A_1,HIF1A_2
230	IRF4_1	12.4214	2	IRF4_1,IRF6_1
231	ZEB1_known4	9.305	2	PAX2_2,ZEB1_known4
232	EOMES_1	13.1072	2	TBX20_3,EOMES_1
233	GFI1B_1	14.521	4	GFI1_3,GFI1_2,MA0483.1,GFI1B_1
234	GATA_known6	9.799	2	GATA_known4,GATA_known6
235	SRF_known1	22.993	4	SRF_known10,SRF_known1,MA0083.2,SRF_known6
236	DMRT1_1	18.452	2	DMRT1_1,DMRTC2_1
237	FOXO3_2	12.3526	5	FOXO3_2,FOXO4_1,MA0480.1,MA0593.1,FOXO1_1
238	RUNX1_2	23.9954	2	RUNX1_2,RUNX1_5
239	LHX2_3	16.1108	2	LHX2_3,MEOX2_2
240	NKX2-5_1	10.6656	2	NKX2-5_1,NKX2-5_4
241	SRF_known3	15.5584	3	SRF_known3,SRF_known4,SRF_known5
242	HNF1_3	10.7216	2	HNF1_3,HNF1_4
243	TGIF1_1	12.784	2	MEIS1_1,TGIF1_1
244	MA0143.3	11.1486	2	MA0143.3,SOX10_1
245	TCF3_1	14.1896	5	TCF3_1,TCF3_2,TCF3_6,MYOD1_3,ASCL2_1
246	IKZF2_3	10.604	3	NFAT_2,NFAT_1,IKZF2_3
247	MYBL2_1	14.7404	2	MYBL1_3,MYBL2_1
248	BCL6B_1	11.392	1	BCL6B_1
249	PPARA_1	24.5768	2	PPARA_1,PPARA_3
250	NFKB_known5	15.6912	3	NFKB_known6,NFKB_known4,NFKB_known5
251	MA0100.2	10.318	3	MA0100.2,MYB_3,MYB_4
252	ETS_known5	14.844	3	ETS_known4,ETS_1,ETS_known5
253	PAX8_1	5.9544	2	PAX8_1,PAX8_2
254	T_3	18.157	2	T_3,TBX19_1
255	ZNF281_1	12.8428	2	ZNF281_1,ZNF740_1
256	RXRA_known6	26.411	3	RXRA_known6,RXRA_known1,HNF4_known1
257	MYBL2_4	16.0898	2	MYBL1_2,MYBL2_4
258	AHR::ARNT::HIF1A_1	9.0478	1	AHR::ARNT::HIF1A_1
259	POU2F2_known1	16.7366	3	POU2F2_known1,POU2F2_known13,POU2F2_known4
260	MA0488.1	13.2086	3	MA0488.1,ATF3_known12,ATF3_known3
261	RBPJ_1	12.8746	2	RBPJ_2,RBPJ_1
262	HAND1_1	10.769	2	SMAD3_2,HAND1_1
263	SOX9_1	10.5536	2	SOX9_1,SRY_2
264	MYB_5	9.419	2	BRCA1_known1,MYB_5
265	ESRRA_known3	9.478	1	ESRRA_known3
266	HINFP_1	12.5316	2	HINFP_1,HINFP_2
267	ZNF219_1	15.5632	2	PATZ1_1,ZNF219_1
268	HIC1_2	10.0212	2	HIC1_1,HIC1_2
269	MA0518.1	12.1808	2	MA0463.1,MA0518.1
270	TCF7L2_known1	11.1354	2	TCF7L2_known1,TCF7L2_known4
271	MZF1_1	8.7202	1	MZF1_1
272	KLF13_1	19.5622	2	KLF13_1,SP4_1
273	CPEB1_1	10.3636	2	CPEB1_1,TATA_known3
274	NKX6-2_1	9.567	2	NKX6-2_1,POU2F2_known3
275	MEOX2_3	17.3832	1	MEOX2_3
276	POU1F1_1	11.4156	1	POU1F1_1
277	PAX4_5	10.598	2	PAX4_4,PAX4_5
278	ETS_known7	8.3974	1	ETS_known7
279	MZF1_2	9.3038	2	MZF1_2,MZF1_4
280	ZNF423_1	23.1508	2	ZNF423_1,ZNF423_2
281	GATA_known5	10.8038	2	CRX_1,GATA_known5
282	CACBP_1	12.0692	3	WT1_1,CACBP_1,MAZ_1
283	AHR_2	10.724	2	AHR_2,FOXN1_1
284	MYF6_1	10.4952	1	MYF6_1
285	PDX1_1	12.9024	2	PDX1_1,PDX1_2
286	HBP1_1	12.6484	2	BBX_1,HBP1_1
287	E2F_known1	20.11	2	E2F_known19,E2F_known1
288	LHX3_1	13.2114	2	LHX3_1,POU6F2_1
289	SREBP_known4	12.4282	2	PAX4_3,SREBP_known4
290	NR1H4_1	17.855	2	NR1H4_1,NR1H4_2
291	IRF_known10	19.992	2	MA0050.2,IRF_known10
292	ZNF589_1	16.0014	2	SPZ1_2,ZNF589_1
293	HAND1_2	9.6554	2	SMAD_2,HAND1_2
294	NFATC2_1	9.4154	1	NFATC2_1
295	NKX2-1_1	12.3368	2	NKX2-1_1,NKX2-1_2
296	MSX1_1	4.755	2	MSX1_1,TLX2_1
297	DBP_1	7.8276	1	DBP_1
298	MA0060.2	12.7484	1	MA0060.2
299	ARID5B_1	12.4054	2	BPTF_1,ARID5B_1
300	AP1_known10	8.7194	1	AP1_known10
301	ETV6_1	19.5368	1	ETV6_1
302	POU3F2_3	17.4498	1	POU3F2_3
303	EBF1_known4	15.2906	1	EBF1_known4
304	TCF21_1	17.2024	1	TCF21_1
305	NR5A2_1	11.2416	1	NR5A2_1
306	RUNX1_1	15.464	1	RUNX1_1
307	E4F1_1	14.4732	1	E4F1_1
308	RFX5_known3	13.7124	1	RFX5_known3
309	PAX2_3	5.9502	1	PAX2_3
310	NR3C1_known13	14.9442	1	NR3C1_known13
311	OVOL2_1	7.4124	1	OVOL2_1
312	TEAD2_1	9.2472	1	TEAD2_1
313	NKX2-5_2	11.558	1	NKX2-5_2
314	ZNF143_known1	16.576	1	ZNF143_known1
315	ZNF143_known2	21.0014	1	ZNF143_known2
316	GLI_1	13.2566	1	GLI_1
317	HNF4_known12	12.6406	1	HNF4_known12
318	YY1_known3	14.486	1	YY1_known3
319	MYB_2	6.9828	1	MYB_2
320	HMBOX1_2	9.2116	1	HMBOX1_2
321	E2F_known15	7.8162	1	E2F_known15
322	ZBTB14_2	6.5116	1	ZBTB14_2
323	MA0501.1	14.1918	1	MA0501.1
324	PAX3_1	10.1166	1	PAX3_1
325	ZNF8_1	12.804	1	ZNF8_1
326	GMEB1_1	7.9118	1	GMEB1_1
327	NR4A_known3	25.2338	1	NR4A_known3
328	PAX4_2	8.1126	1	PAX4_2
329	SMAD3_1	11.9042	1	SMAD3_1
330	IRF_known4	13.1106	1	IRF_known4
331	HOMEZ_1	12.2828	1	HOMEZ_1
332	HOMEZ_2	12.1352	1	HOMEZ_2
333	PAX3_2	15.986	1	PAX3_2
334	PAX6_3	13.2656	1	PAX6_3
335	YY1_known2	14.9104	1	YY1_known2
336	NR3C1_known1	8.7012	1	NR3C1_known1
337	TCF3_4	11.3014	1	TCF3_4
338	HSFY2_2	10.2024	1	HSFY2_2
339	IRF_known16	12.5572	1	IRF_known16
340	SREBP_known3	11.2166	1	SREBP_known3
341	POU3F3_1	13.5606	1	POU3F3_1
342	NR3C1_known12	6.2706	1	NR3C1_known12
343	NR3C1_known5	7.676	1	NR3C1_known5
344	MA0520.1	12.1896	1	MA0520.1
345	NFATC1_3	19.6544	1	NFATC1_3
346	SOX_1	15.0966	1	SOX_1
347	MA0527.1	10.3166	1	MA0527.1
348	SOX17_2	9.972	1	SOX17_2
349	GCM1_1	11.7124	1	GCM1_1
350	SOX7_1	11.785	1	SOX7_1
351	BRCA1_known2	5.0516	1	BRCA1_known2
352	RFX5_known4	8.7086	1	RFX5_known4
353	PAX6_1	14.5732	1	PAX6_1
354	NR1H4_3	9.0002	1	NR1H4_3
355	RREB1_1	17.2902	1	RREB1_1
356	RREB1_2	21.0042	1	RREB1_2
357	NR2F2_1	17.9802	1	NR2F2_1
358	MA0469.1	12.9652	1	MA0469.1
359	ZBTB14_1	7.211	1	ZBTB14_1
360	MAF_known3	6.454	1	MAF_known3
361	PTEN_1	13.2866	1	PTEN_1
362	IRF_known6	10.4204	1	IRF_known6
363	NKX6-1_1	15.227	1	NKX6-1_1
364	HOXA5_2	8.2914	1	HOXA5_2
365	MYF_1	14.9878	1	MYF_1
366	SPZ1_1	8.474	1	SPZ1_1
367	GLIS2_1	11.6986	1	GLIS2_1
368	RHOXF1_7	7.7622	1	RHOXF1_7
369	ARID5A_1	10.0142	1	ARID5A_1
370	FOXJ2_2	14.6562	1	FOXJ2_2
371	ZBED1_1	18.1352	1	ZBED1_1
372	GATA_known7	9.5908	1	GATA_known7
373	TBX1_4	27.2234	1	TBX1_4
374	EOMES_3	16.0008	1	EOMES_3
375	ZNF75A_1	16.6182	1	ZNF75A_1
376	AHR::ARNT_1	12.679	1	AHR::ARNT_1
377	AHR::ARNT_2	19.3104	1	AHR::ARNT_2
378	YY1_known1	7.8332	1	YY1_known1
379	ZBTB7A_known1	8.1888	1	ZBTB7A_known1
380	SP100_1	9.1358	1	SP100_1
381	OTX_1	9.3882	1	OTX_1
382	PBX1_1	8.432	1	PBX1_1
383	HOXA7_1	11.4516	1	HOXA7_1
384	ATF6_1	14.2304	1	ATF6_1
385	SPDEF_1	11.5138	1	SPDEF_1
386	PAX2_1	5.7122	1	PAX2_1
387	EN1_1	4.8532	1	EN1_1
388	HOXA3_1	3.4806	1	HOXA3_1
389	CUX1_6	9.6536	1	CUX1_6
390	DUX4_1	14.4618	1	DUX4_1
391	AIRE_1	13.8134	1	AIRE_1
392	AIRE_2	33.7674	1	AIRE_2
393	ZNF410_1	14.1364	1	ZNF410_1
394	ZNF410_2	23.3374	1	ZNF410_2
395	ZNF384_1	10.9106	1	ZNF384_1
396	AP1_known7	8.2096	1	AP1_known7
397	VDR_2	6.7498	1	VDR_2
398	ZNF524_1	16.836	1	ZNF524_1
399	ZNF35_1	8.7436	1	ZNF35_1
400	INSM1_1	14.0418	1	INSM1_1
401	IRF_known14	22.906	1	IRF_known14
402	MA0513.1	10.5264	1	MA0513.1
403	TATA_known6	9.716	1	TATA_known6
404	PBX3_known1	10.918	1	PBX3_known1
405	LBX2_2	7.8956	1	LBX2_2
406	PLAGL1_1	10.7658	1	PLAGL1_1
407	GCM1_3	15.566	1	GCM1_3
408	VDR_1	11.1446	1	VDR_1
409	TBX1_1	25.295	1	TBX1_1
410	NFAT5_1	17.587	1	NFAT5_1
411	NKX3-1_1	12.1622	1	NKX3-1_1
412	CPHX_1	14.175	1	CPHX_1
413	VDR_3	15.4924	1	VDR_3
414	MA0498.1	11.78	1	MA0498.1
415	PAX6_2	17.6208	1	PAX6_2
416	NR6A1_1	20.7672	1	NR6A1_1
417	ZBTB12_1	15.2074	1	ZBTB12_1
418	ETS_known13	22.2292	1	ETS_known13
419	XBP1_2	15.2352	1	XBP1_2
420	NR3C1_known11	9.0984	1	NR3C1_known11
421	TFCP2_1	12.7776	1	TFCP2_1
422	TEF_1	14.4484	1	TEF_1
423	FOXL1_2	5.797	1	FOXL1_2
424	GATA_known16	13.744	1	GATA_known16
425	AHR_1	19.3226	1	AHR_1
426	FOXB1_1	15.6122	1	FOXB1_1
427	GTF2I_1	11.9582	1	GTF2I_1
428	MAF_known1	20.0518	1	MAF_known1
429	ELF2_1	18.4186	1	ELF2_1
430	CDX_1	11.3892	1	CDX_1
431	ZSCAN16_1	25.927	1	ZSCAN16_1
432	FOXI1_4	24.7124	1	FOXI1_4
433	ZBTB7A_known2	10.936	1	ZBTB7A_known2
434	ZNF691_1	14.4114	1	ZNF691_1
435	PPARA_2	18.3348	1	PPARA_2
436	STAT_known15	9.8206	1	STAT_known15
437	HMX3_1	17.2464	1	HMX3_1
438	GTF2A_1	12.5728	1	GTF2A_1
439	NFE2L1::MAFG_1	16.8954	1	NFE2L1::MAFG_1
440	SOX1_1	8.7274	1	SOX1_1
441	EGR1_known6	12.9564	1	EGR1_known6
442	IKZF1_2	10.1242	1	IKZF1_2
443	TFAP4_1	18.2314	1	TFAP4_1
444	HDX_1	9.3142	1	HDX_1
445	CACD_1	16.9266	1	CACD_1
446	MA0528.1	13.7356	1	MA0528.1
447	EWSR1::FLI1_1	31.2328	1	EWSR1::FLI1_1
448	KLF12_1	5.1248	1	KLF12_1
449	POU2F2_known6	11.6858	1	POU2F2_known6
450	HLTF_1	7.0536	1	HLTF_1
451	CCDC6_1	10.0566	1	CCDC6_1
452	POU3F2_1	12.2896	1	POU3F2_1
453	RFX3_1	14.724	1	RFX3_1
454	HES1_1	11.26	1	HES1_1
455	ZNF784_1	14.9942	1	ZNF784_1
456	CEBPB_known3	6.6598	1	CEBPB_known3
457	CENPB_1	13.3984	1	CENPB_1
458	ALX1_1	14.485	1	ALX1_1
459	EP300_known1	7.17	1	EP300_known1
460	AFP_1	15.5596	1	AFP_1
461	PBX1_5	9.8398	1	PBX1_5
462	ZSCAN26_1	15.944	1	ZSCAN26_1
463	CUX1_4	15.6918	1	CUX1_4
464	SEF1_1	26.5316	1	SEF1_1
465	NFE2L1_1	8.5448	1	NFE2L1_1
466	GRHL1_1	14.8292	1	GRHL1_1
467	CUX1_1	16.7548	1	CUX1_1
468	VENTX_2	26.8416	1	VENTX_2
469	GMEB2_3	15.4358	1	GMEB2_3
470	TFAP2_known4	10.9932	1	TFAP2_known4
471	NR4A_known2	19.0286	1	NR4A_known2
472	CEBPB_known5	14.0702	1	CEBPB_known5
473	PROX1_1	16.1696	1	PROX1_1
474	SMAD_1	6.2526	1	SMAD_1
475	FOXC1_2	6.167	1	FOXC1_2
476	ZEB1_known1	12.4904	1	ZEB1_known1
477	CDC5L_1	12.0912	1	CDC5L_1
478	CUX1_8	17.1158	1	CUX1_8
479	EN1_2	6.0854	1	EN1_2
480	PAX4_1	10.0752	1	PAX4_1
481	HIC1_3	12.7528	1	HIC1_3
482	HIC1_4	21.4644	1	HIC1_4
483	GZF1_1	19.8222	1	GZF1_1
484	PLAG1_1	18.2904	1	PLAG1_1
485	CBX5_1	14.7658	1	CBX5_1
486	THRB_3	21.8216	1	THRB_3
487	ZNF524_2	14.1632	1	ZNF524_2
488	ZNF652_1	17.131	1	ZNF652_1
489	IRF_known18	17.2862	1	IRF_known18
490	PAX5_known3	11.3786	1	PAX5_known3
491	ATF3_known5	23.7392	1	ATF3_known5
492	GMEB2_2	18.8876	1	GMEB2_2
493	NANOG_known1	12.4906	1	NANOG_known1
494	MAF_known12	16.7894	1	MAF_known12
495	SMAD4_1	13.2976	1	SMAD4_1
496	CUX1_7	9.8182	1	CUX1_7
497	NFIC_1	22.4968	1	NFIC_1
498	ATF3_known4	15.3976	1	ATF3_known4
499	FOXM1_1	9.8714	1	FOXM1_1
500	HINFP_3	28.569	1	HINFP_3
501	HINFP_4	26.6478	1	HINFP_4
502	ZNF232_1	23.934	1	ZNF232_1
503	MA0479.1	10.2336	1	MA0479.1
504	CEBPG_1	13.334	1	CEBPG_1
505	SP1_known3	14.667	1	SP1_known3
506	ZBTB33_known1	12.87	1	ZBTB33_known1
507	GATA_known10	12.3236	1	GATA_known10
508	ITGB2_1	10.6456	1	ITGB2_1
509	ZNF628_1	18.9	1	ZNF628_1
510	ZNF282_1	20.0372	1	ZNF282_1
511	PAX5_known2	23.5664	1	PAX5_known2
512	TP53_5	17.591	1	TP53_5
513	MYB_1	12.4436	1	MYB_1
514	SMAD3_3	14.9118	1	SMAD3_3
515	AP3_1	8.5072	1	AP3_1
516	ZNF350_1	18.5246	1	ZNF350_1
517	J4143	11.0572	1	J4143
518	ARHGEF12_1	12.9744	1	ARHGEF12_1
519	POU1F1_2	12.612	1	POU1F1_2
520	ZBTB3_1	11.962	1	ZBTB3_1
521	NFATC1_1	19.9142	1	NFATC1_1
522	POU3F2_2	20.2904	1	POU3F2_2
523	GFI1_1	12.3222	1	GFI1_1
524	ZBTB6_1	13.6982	1	ZBTB6_1
525	NFATC1_2	19.578	1	NFATC1_2
526	ZSCAN4_3	20.1132	1	ZSCAN4_3
527	ZNF713_1	26.9446	1	ZNF713_1
528	FOXP3_1	16.7304	1	FOXP3_1
529	ZKSCAN3_1	19.7618	1	ZKSCAN3_1
530	TP53_6	19.342	1	TP53_6
531	THRB_2	22.346	1	THRB_2
532	ALX4_1	24.5892	1	ALX4_1
533	COMP1_1	16.5188	1	COMP1_1
534	PRDM4_1	22.7198	1	PRDM4_1
535	NR2E3_1	11.3946	1	NR2E3_1
536	EBF1_known1	17.4016	1	EBF1_known1
537	ZBTB49_1	21.3088	1	ZBTB49_1
538	PAX5_known1	18.3324	1	PAX5_known1
539	ZBTB16_1	21.057	1	ZBTB16_1
540	HOXA5_1	19.2236	1	HOXA5_1
