# Supplementary material for: Chromatin information content landscapes inform transcription factor and DNA interactions
Source: Nat Commun. 2021 Feb 26;12:1307. doi: 10.1038/s41467-021-21534-4 (PMC7910283; doi:10.1038/s41467-021-21534-4)
Supplement: Supplementary file 6 — Supplementary Data 3 [file 41467_2021_21534_MOESM6_ESM.xlsx]

## Sheet: Motifs normalized f-VICEs
motif	gm12878_parker	gm12878_buenrostro	hepg2_2	hepg2_1	pancreatic_islets	pancreatic_alpha	pancreatic_beta	cd4_1	cd4_2
AFP_1	-0.104219	-0.291485	-0.00461633	-0.14368	-0.191759	-0.248225	-0.394705	-0.132684	-0.091598
AHR_1	-0.14381	-0.272673	-0.166723	-0.25974	-0.0688844	-0.0185869	-0.0774857	-0.156685	-0.176979
AHR_2	-0.116308	-0.0413224	-0.025568	0.0324436	0.0885206	0.0392342	0.15368	-0.0556152	0.0155025
AHR::ARNT_1	-0.165279	-0.190266	-0.318098	-0.0653961	-0.0604412	-0.149915	-0.138985	-0.0867093	-0.024413
AHR::ARNT_2	-0.135097	-0.150056	-0.341088	-0.299333	0.0794537	-0.00955966	0.0569298	-0.143848	-0.122791
AHR::ARNT::HIF1A_1	-0.13296	-0.162119	0.102046	0.0219096	0.02984	-0.0763587	0.0217862	-0.0554767	-0.0477905
AIRE_1	-0.223979	-0.42942	-0.468337	-0.376312	-0.330076	-0.410769	-0.642479	-0.272009	-0.250001
AIRE_2	-0.0600005	-0.282567	-0.844637	-0.265686	-0.237958	-0.271206	-0.378225	0.024914	0.0317572
ALX1_1	-0.0744211	-0.170579	-0.0127198	-0.277701	-0.196701	-0.127788	-0.20586	-0.209264	-0.146067
ALX4_1	-0.0876886	-0.220867	-0.6197	-0.350952	-0.157614	-0.164751	-0.164489	-0.290573	-0.318036
AP1_known10	0.753873	0.91027	1.11277	0.87609	0.658924	1.38176	1.5343	0.659799	0.657594
AP1_known7	0.30978	0.347596	0.274674	0.175052	0.783067	1.1204	1.22381	0.0650265	0.0375882
AP3_1	-0.25915	-0.438175	-0.337049	-0.374219	-0.485861	-0.564775	-0.648632	-0.29888	-0.273237
ARHGEF12_1	-0.0624008	-0.446249	-0.547903	-0.429736	-0.412536	-0.298034	-0.536731	-0.144563	-0.136403
ARID5A_1	-0.0280554	0.0123214	0.0536472	0.116331	0.0720108	-0.081567	-0.0574304	-0.224303	-0.210917
ARID5B_1	-0.0464769	-0.0758366	-0.567777	-0.281364	-0.312288	-0.323608	-0.44941	-0.0588219	-0.0478091
ARNT_2	-0.0205003	0.0101736	-0.258338	0.0753606	0.261242	0.300187	0.335137	0.158384	0.203907
ARNTL_1	0.105482	0.27089	0.390807	0.401477	0.44388	0.569545	0.580614	0.411375	0.431761
ATF2_1	0.507742	0.792896	1.2831	0.904426	0.999903	0.996334	1.11904	1.05715	1.2088
ATF3_known10	-0.0288748	0.0286667	0.205879	0.101786	0.138016	0.086591	0.230734	0.244591	0.172357
ATF3_known4	-0.169838	-0.309701	-0.610903	-0.434117	-0.25576	-0.0295275	-0.0821018	0.0164363	-0.0643081
ATF3_known5	-0.0983533	-0.107178	-0.264101	-0.256365	0.165268	0.286182	0.282746	-0.0769931	-0.0517955
ATF4_3	0.250709	0.365673	0.858745	0.667841	0.451697	0.640529	0.455882	0.385504	0.399701
ATF6_1	0.0952057	0.184949	0.464494	0.347888	0.44388	0.539665	0.530729	0.331821	0.429489
BACH1_1	0.548339	0.597439	0.778046	0.46341	0.960416	1.31128	1.44677	0.249714	0.302827
BARHL2_7	-0.222252	-0.438843	-0.562205	-0.352372	-0.381809	-0.301469	-0.341071	-0.216648	-0.186728
BATF_known1	0.329123	0.579567	1.21441	0.771927	0.788976	0.960698	0.910696	0.660862	0.712601
BCL6B_1	-0.300831	-0.442388	-0.795109	-0.433328	-0.514899	-0.426835	-0.478807	-0.429045	-0.398785
BHLHE22_1	0.13119	0.192395	-0.206672	-0.141706	-0.0354356	-0.00309793	-0.2485	0.0409884	0.0291775
BRCA1_known2	-0.264783	-0.376422	-0.508182	-0.278336	-0.403571	-0.380451	-0.418751	-0.351033	-0.30918
CACBP_1	0.184955	0.451986	1.0758	0.656375	0.389948	0.230796	0.363384	0.283154	0.308443
CACD_1	0.16907	0.377294	0.683122	0.514622	0.295242	0.224613	0.37398	0.239054	0.203169
CACD_2	0.411152	0.794028	1.43056	1.06632	0.619556	0.508901	0.573943	1.04253	0.809403
CBX5_1	-0.0498138	-0.185372	0.02274	0.0670756	-0.263301	-0.272922	-0.338057	-0.100838	-0.112212
CCDC6_1	-0.12156	-0.447573	-0.547936	-0.309307	-0.39411	-0.307552	-0.390939	-0.352767	-0.330174
CDC5L_1	-0.0983046	-0.386928	-0.344555	-0.374509	-0.49172	-0.405728	-0.69592	-0.00648047	-0.033288
CDX_1	-0.0199679	-0.145586	-0.508376	-0.392165	-0.252078	-0.254664	-0.15138	-0.237941	-0.220478
CDX2_1	-0.0647161	-0.211385	-0.485122	-0.312215	-0.362769	-0.373106	-0.330766	-0.149415	-0.163433
CEBPB_known3	0.0441134	-0.0592764	0.292099	0.0568394	-0.0627296	-0.0972414	-0.0930147	0.00842824	0.0237651
CEBPB_known5	-0.0469491	-0.169552	-0.12365	-0.0391292	-0.168431	-0.164942	-0.201128	-0.144552	-0.146437
CEBPG_1	-4.59396e-05	-0.0501039	-0.365183	-0.0571592	-0.331858	-0.289469	-0.200417	0.00789942	-0.0165483
CEBPG_2	0.130701	0.151492	1.06667	1.20315	0.395056	0.232102	0.24495	0.265328	0.428988
CENPB_1	-0.277111	-0.481014	-1.08445	-0.435135	-0.294141	-0.297643	-0.339713	-0.281018	-0.243912
CLOCK::ARNTL_1	0.0707033	0.202654	0.210135	0.252986	0.414324	0.448315	0.599497	0.489613	0.450144
COMP1_1	-0.14518	-0.215089	-0.316212	-0.204091	-0.148855	-0.125693	-0.174834	-0.0353332	-0.0843091
CPEB1_1	-0.220941	-0.366947	-0.810209	-0.577049	-0.559696	-0.546799	-0.53017	-0.254344	-0.224026
CPHX_1	0.256935	0.566313	0.465516	0.408278	0.468735	0.588294	0.806493	0.308359	0.247912
CREB3L2_1	-0.0803171	-0.119512	-0.0658013	-0.0861965	0.120609	0.144023	0.0947888	0.0880817	0.151903
CTCF_known2	1	1	1	1	1	1	1	1	1
CUX1_1	0.0123008	-0.0639544	-0.373572	-0.279307	-0.202539	-0.141868	-0.207446	-0.18217	-0.152556
CUX1_4	-0.0650899	-0.0883722	-0.179559	-0.182631	-0.0879477	-0.132174	-0.232493	-0.069797	-0.128791
CUX1_5	-0.215902	-0.255901	-0.442663	-0.0152355	-0.316781	-0.253314	-0.302335	-0.504602	-0.44814
CUX1_6	0.0414014	0.156316	-0.00501737	0.203168	0.270675	0.344028	0.517059	-0.00218237	-0.00765752
CUX1_7	0.0750438	0.14769	-0.0622479	-0.14306	0.249906	0.436249	0.414572	-0.0762168	-0.0513281
CUX1_8	-0.0250361	-0.188317	0.277129	-0.0250277	-0.181217	-0.126433	-0.392817	-0.0813449	-0.0744312
CUX2_1	-0.00698117	0.0237248	0.425679	0.185175	-0.204106	0.0540458	-0.0852583	-0.186186	-0.185773
DBP_1	-0.0309651	-0.0695754	0.673062	0.215466	0.112976	0.157972	0.0888819	0.105088	0.054166
DDIT3::CEBPA_1	-0.0768225	-0.111862	-0.441533	-0.0432578	-0.155929	-0.158402	-0.21256	-0.145151	-0.162157
DMRT1_1	0.0929679	0.183995	0.0271456	-0.00303567	0.105055	0.0124639	0.0211556	0.0826592	0.0162929
DMRT2_1	-0.00970594	0.0485106	-0.222495	-0.0963697	-0.289454	-0.259194	-0.26531	-0.143309	-0.127555
DPRX_2	-0.325605	-0.609268	-0.622349	-0.48306	-0.329757	-0.326197	-0.416434	-0.44228	-0.394153
DUX4_1	0.176641	0.517221	0.825003	0.875127	0.467328	0.477134	0.562783	0.628459	0.619338
E2F_known1	-0.312371	-0.534588	-0.968683	-0.576218	-0.467872	-0.404855	-0.525873	-0.375166	-0.352607
E2F_known15	0.0685084	0.404684	1.30069	0.88899	0.433242	0.303989	0.689323	0.320671	0.201385
E2F_known18	-0.126723	-0.102297	-0.0161928	0.175635	0.0650194	0.0116128	0.195061	0.0461664	-0.0256146
E2F_known2	-0.320579	-0.563214	-0.665965	-0.5752	-0.269954	-0.198649	-0.31024	-0.429657	-0.417435
E2F_known23	0.217696	0.456746	1.06851	0.853661	0.473222	0.331084	0.745486	0.360043	0.277966
E2F_known30	-0.0609411	-0.0973024	-0.358873	-0.340109	-0.181446	-0.292012	-0.488827	-0.0804506	-0.0605163
E2F2_2	-0.106545	-0.26337	-0.910491	-0.534894	-0.457775	-0.500928	-0.550863	-0.160554	-0.164703
E2F2_4	-0.0258334	-0.155468	-0.228428	-0.320786	-0.375731	-0.413466	-0.453065	0.00327595	-0.127338
E2F7_1	-0.306613	-0.440957	-0.393338	-0.273344	-0.503479	-0.470326	-0.532771	-0.340355	-0.327091
E4F1_1	0.141607	0.312724	0.51979	0.314197	0.473888	0.493246	0.537872	0.484892	0.577988
EBF1_known1	-0.163211	-0.267024	-0.553414	-0.285665	-0.215221	-0.298295	-0.248833	-0.476124	-0.449772
EBF1_known2	-0.15749	-0.221041	-0.113896	-0.146545	-0.252508	-0.286364	-0.193238	-0.639132	-0.600533
EBF1_known4	-0.216286	-0.429169	-0.38395	-0.41078	-0.375376	-0.339241	-0.394938	-0.669804	-0.620367
EGR1_known6	0.321613	0.711218	0.522428	0.798255	0.505007	0.364322	0.372918	0.512005	0.43513
EGR1_known9	0.112377	0.37996	0.946319	0.516354	0.377737	0.254618	0.425216	0.310055	0.367952
ELF1_known1	0.0632444	0.0810515	-0.968185	-0.638053	-0.343918	-0.170121	-0.312296	0.348187	0.264182
ELF2_1	0.0430126	0.120763	0.333927	0.281092	0.163827	0.119842	0.0945766	0.386876	0.414106
ELF3_3	0.186494	0.326169	0.280827	-0.0126866	0.209467	0.309416	0.186092	0.755829	0.674106
EN1_1	0.0124507	-0.0503149	-0.691097	-0.149056	-0.175657	-0.221479	-0.392187	-0.173019	-0.17548
EN1_2	-0.0580416	-0.117008	-0.601571	-0.418876	-0.253072	-0.241956	-0.375785	-0.215891	-0.191917
EOMES_1	-0.0155068	-0.0360895	-0.446735	-0.52345	-0.14888	-0.185683	-0.195381	-0.0563083	-0.0510607
EOMES_3	-0.0645592	-0.17394	-0.479643	-0.330448	-0.0522921	0.0318741	-0.0462878	-0.0497504	-0.000884227
EP300_known1	-0.0680502	-0.03989	-0.403183	-0.285474	0.0501587	-0.000343394	0.075706	-0.00791489	0.0108984
ESRRA_known11	-0.149208	-0.2756	0.174282	0.193868	-0.262819	-0.36919	-0.421529	-0.451904	-0.430819
ESRRA_known3	-0.168402	-0.324926	0.076705	-0.136855	-0.0956449	-0.1157	-0.097416	-0.645524	-0.593702
ESRRA_known6	-0.257294	-0.496295	-0.643529	-0.505846	-0.266687	-0.239049	-0.360789	-0.612536	-0.569473
ETS_known1	0.146854	0.13941	-0.221301	-0.274083	-0.0330745	-0.0208859	-0.146999	0.588325	0.501019
ETS_known13	-0.155884	-0.291156	-0.502063	-0.240902	-0.147908	-0.152491	-0.301919	0.0483641	0.0599496
ETS_known17	-0.182224	-0.2485	-0.121187	-0.210856	-0.161602	-0.200368	-0.22845	-0.0551182	-0.0408594
ETS_known5	0.135968	0.244115	-0.0364651	-0.236863	-0.0191656	0.0548005	-0.102022	0.679104	0.63118
ETS_known7	-0.116384	-0.0876933	-0.0693103	-0.288121	-0.0902026	-0.0517788	-0.161178	0.247208	0.236685
ETV6_1	0.107133	0.173821	-0.393251	-0.249642	0.0016248	-0.0196099	-0.0524885	0.32798	0.261375
ETV7_1	0.085412	0.202162	0.0989939	-0.114525	0.0268092	0.0545695	-0.00299023	0.73797	0.673436
EWSR1::FLI1_1	-0.0553012	0.226486	0.542071	0.343714	0.0886101	-0.0224042	0.180812	-0.0626098	-0.0484916
FEV_1	0.181992	0.370393	0.431043	0.314854	0.157795	0.240041	0.199076	1.03666	0.882922
FLI1_4	-0.161038	-0.277662	-0.484597	-0.356905	-0.163423	-0.171802	-0.245566	0.0608133	-0.0012722
FOXA_known6	-0.00933267	-0.0338868	1.43996	0.933462	0.341889	0.473791	0.534462	0.0246138	0.0860049
FOXB1_1	0.01574	0.00597147	0.0967351	-0.107459	0.225952	0.424782	0.396092	0.0229094	-0.0413285
FOXB1_2	-0.0714049	-0.17656	0.961828	0.770064	0.203609	0.174209	0.162872	-0.239221	-0.213193
FOXC1_2	0.00590388	-0.173488	-0.513454	-0.233677	0.102312	0.167897	0.182979	-0.264801	-0.197458
FOXC1_6	-0.150542	-0.0454516	0.180851	0.663942	0.164419	0.176992	0.25865	0.00340684	-0.0394918
FOXD1_1	-0.0236885	-0.0694904	0.966122	0.675034	0.272041	0.286352	0.153251	0.0509619	0.0516381
FOXG1_1	-0.155829	-0.290152	0.171262	0.1017	-0.218002	-0.2309	-0.287819	-0.0472318	-0.0927858
FOXI1_4	-0.0833765	-0.270237	0.275985	0.0516944	-0.184921	-0.209329	-0.444872	0.092447	0.0390052
FOXJ1_1	-0.14168	-0.114137	0.891814	0.571635	0.0904322	0.0697342	0.147782	-0.120369	-0.0890147
FOXJ2_1	-0.171466	-0.0890679	0.492772	0.624243	0.0997559	0.151311	0.229315	-0.177737	-0.166804
FOXJ2_2	-0.0668702	-0.170713	-0.210818	-0.179941	-0.210314	-0.288252	-0.243698	-0.108255	-0.116152
FOXJ3_3	-0.0720704	-0.000962837	0.274517	0.251521	-0.106368	-0.0482813	-0.180944	0.0156301	-0.0123543
FOXJ3_8	-0.0495928	0.0333417	-0.279051	0.0361543	-0.292658	-0.262206	-0.155908	0.132149	0.0864079
FOXK1_3	-0.267036	-0.439956	-0.743697	-0.486492	-0.364845	-0.349111	-0.595443	-0.416115	-0.367957
FOXL1_2	0.0513678	0.185634	0.325028	0.183442	0.0804509	-0.230341	-0.162202	-0.0664752	0.00713411
FOXM1_1	-0.0995815	-0.130246	-0.0365581	0.0718777	-0.0640846	-0.107823	-0.066809	-0.224973	-0.208417
FOXO3_2	-0.0651297	-0.0874055	0.0821969	0.0423775	-0.207862	-0.136626	-0.0622371	0.0901062	0.059491
FOXO3_4	-0.0250422	-0.178731	-0.181743	-0.186027	-0.0853691	-0.170413	-0.382973	-0.001238	0.0661163
FOXO3_5	-0.028059	-0.0955281	1.02135	0.690792	0.270307	0.326188	0.287156	0.39703	0.308563
FOXO6_3	-0.180376	-0.274995	-0.492557	-0.494742	-0.340913	-0.385922	-0.426559	-0.339024	-0.275389
FOXP3_1	0.0214336	-0.0646943	-0.190697	-0.299262	0.0188642	0.0879643	0.138125	0.0094852	0.0662159
GATA_known10	-0.147917	-0.212605	-0.780852	-0.417561	-0.475741	-0.493821	-0.477305	-0.19252	-0.221678
GATA_known16	-0.166273	-0.331101	-0.239164	-0.190648	-0.461493	-0.496985	-0.782122	-0.0378399	-0.0545522
GATA_known5	-0.170845	-0.242231	-0.182991	-0.333824	-0.0686325	-0.0863266	-0.158684	-0.209659	-0.228727
GATA_known6	-0.0985988	-0.133949	0.238262	0.0810786	-0.097974	-0.114809	-0.289724	-0.110846	-0.0678343
GATA_known7	-0.133942	-0.323428	-0.0398901	-0.0281074	-0.171192	-0.246047	-0.42887	-0.0966931	-0.127305
GCM_1	-0.15244	-0.210388	-0.513681	-0.269346	-0.16862	-0.204878	-0.311341	-0.258778	-0.251774
GCM1_1	-0.253355	-0.471838	-0.607628	-0.530559	-0.327505	-0.359695	-0.364684	-0.363307	-0.355036
GCM1_3	-0.128268	-0.32526	-0.383457	-0.33996	-0.127008	-0.224355	-0.290206	-0.249674	-0.197501
GFI1_1	-0.0606568	-0.00532382	-0.251254	-0.0101728	-0.00103307	0.0515772	0.0544768	0.323067	0.154145
GFI1B_1	0.00818741	0.106467	0.162817	0.0667459	-0.00775676	0.00149505	0.0344784	0.28714	0.24415
GLI_1	-0.135595	-0.160338	-0.334355	-0.309591	-0.20631	-0.273863	-0.309152	-0.232581	-0.206569
GLI2_2	-0.170359	-0.303049	-0.454008	-0.474423	-0.318246	-0.355131	-0.399983	-0.355041	-0.306219
GLIS1_1	-0.295842	-0.469533	-0.376302	-0.495092	-0.408977	-0.513676	-0.549808	-0.413158	-0.373206
GLIS2_1	-0.219332	-0.201816	-0.349731	-0.114017	-0.382631	-0.452804	-0.284708	-0.486668	-0.427775
GMEB1_1	-0.0179711	0.150136	0.232515	0.278431	0.273455	0.148283	0.421003	0.0959703	-0.0321531
GMEB2_2	0.0210796	0.112016	0.0628106	-0.0605897	0.289726	0.169946	0.186284	0.393076	0.333167
GMEB2_3	-0.00371048	0.0977913	-0.0160531	-0.137908	0.321391	0.290197	0.23613	0.271945	0.247883
GRHL1_1	-0.109114	-0.230998	-0.598636	-0.372625	-0.100899	-0.137588	-0.183966	-0.413702	-0.394653
GRHL1_3	-0.00883776	-0.194536	-0.637622	-0.541996	-0.165997	-0.272528	-0.545149	-0.0551016	-0.0513517
GTF2A_1	-0.103978	-0.208897	-0.867349	-0.559942	-0.270491	-0.333195	-0.419808	-0.165649	-0.181564
GTF2I_1	-0.116803	-0.0163251	0.257875	0.124255	-0.0421815	-0.155303	-0.0540714	-0.136842	-0.172475
GZF1_1	-0.11553	-0.276244	-0.503419	-0.319181	-0.154118	-0.1616	-0.169221	-0.0536085	-0.097389
HAND1_1	-0.242936	-0.401393	-0.532895	-0.521039	-0.316467	-0.32805	-0.374339	-0.503815	-0.472798
HAND1_2	-0.210677	-0.36169	-0.335769	-0.342949	-0.224319	-0.255068	-0.333369	-0.454355	-0.442135
HBP1_1	0.0706098	0.168894	-0.333469	0.173217	0.189623	0.293835	0.455404	-0.247507	-0.233696
HDX_1	-0.101146	-0.20463	-0.430275	-0.0874053	-0.132705	-0.113489	-0.12175	-0.125594	-0.109816
HES1_1	0.0571881	-0.0224809	-0.0181656	-0.0917078	0.0535913	-0.0746479	-0.0750422	-0.0032572	0.0162172
HES7_1	-0.1826	-0.397189	-0.427702	-0.466796	-0.156801	-0.172504	-0.271554	-0.214549	-0.212701
HESX1_2	-0.0470743	-0.0339767	-0.0986779	-0.172988	-0.100949	-0.0784013	-0.0183628	-0.152935	-0.123063
HF1H3B_1	0.441192	0.910113	1.33011	1.0424	0.65687	0.346645	0.478784	0.792059	0.711807
HIC1_2	0.434781	0.742245	1.36943	0.919062	0.690527	0.463678	0.500388	0.632555	0.464985
HIC1_3	-0.207064	-0.359962	-0.382053	-0.461213	-0.0577776	-0.111753	-0.178721	-0.269527	-0.213505
HIC1_4	0.103407	0.143573	0.631895	0.138809	0.236729	0.133336	0.16545	0.0125925	0.0707828
HIC1_5	-0.144509	-0.209887	-0.271936	-0.34382	-0.0215568	-0.0719281	-0.0258312	-0.171952	-0.0824693
HIF1A_1	-0.13469	-0.143862	-0.0571406	0.0379315	-0.0179634	-0.100478	-0.0213425	-0.161772	-0.150161
HINFP_1	-0.210268	-0.31841	-0.461155	-0.229312	-0.142547	-0.159725	-0.30711	-0.355453	-0.339497
HINFP_3	0.092614	0.407694	0.933219	0.379373	0.396834	0.224573	0.442436	0.015253	0.0820602
HINFP_4	0.158327	0.363023	0.307656	0.723707	0.447851	0.268934	0.502309	0.0507763	0.0805743
HLF_4	0.171302	0.044247	0.442278	0.29407	0.317701	-0.00230792	0.0458535	0.545032	0.774191
HLTF_1	-0.154551	-0.307549	-0.274017	-0.104628	-0.254172	-0.327077	-0.489528	-0.382316	-0.365258
HMBOX1_2	0.0594474	0.0812763	0.225527	0.0355283	0.0879233	0.13481	-0.108475	0.21121	0.146107
HMGA1_1	-0.0655642	-0.206697	-0.126936	-0.171343	-0.27607	-0.17851	-0.145258	-0.0429545	0.0311626
HMX1_2	-0.119139	-0.27475	-0.516551	-0.448424	-0.20791	-0.164145	-0.294809	-0.110763	-0.108679
HMX2_1	-0.11467	-0.263466	-0.411739	-0.262419	-0.151522	-0.121956	-0.153944	-0.0574811	-0.127334
HMX3_1	-0.0984635	-0.229273	-0.392353	-0.349243	-0.153136	-0.17203	-0.340925	-0.133447	-0.134001
HNF1_2	-0.0445696	0.113701	1.11274	0.75339	0.353246	0.336993	0.365371	-0.0785789	-0.0965498
HNF1_3	0.0705046	0.319758	1.59832	0.836877	0.480358	0.472416	0.428248	-0.111129	-0.137151
HNF1B_2	0.116968	0.15771	-0.124731	0.223847	0.0884964	0.0393246	-0.117101	0.0669008	0.122272
HNF4_known12	0.258528	0.506375	1.28922	0.77984	0.391988	0.225169	0.207215	0.206276	0.214116
HNF4_known15	-0.362959	-0.631921	-0.630015	-0.530451	-0.56264	-0.671777	-0.793547	-0.694468	-0.649177
HNF4_known22	-0.239594	-0.391291	0.882144	0.322926	-0.287984	-0.37172	-0.461105	-0.582541	-0.55033
HNF4_known25	-0.216986	-0.359719	-0.225571	-0.291373	-0.256854	-0.219195	-0.298623	-0.637096	-0.576209
HNF4_known26	-0.273017	-0.452892	-0.0694745	-0.152001	-0.238659	-0.321662	-0.365344	-0.632951	-0.584645
HNF4_known8	-0.347522	-0.505664	-0.197161	-0.158111	-0.290808	-0.376518	-0.440511	-0.585949	-0.54945
HOMEZ_1	-0.132216	-0.462693	-0.469922	-0.407186	-0.439846	-0.405864	-0.643052	-0.247084	-0.197243
HOMEZ_2	-0.0764639	-0.405829	-0.536624	-0.416014	-0.426314	-0.481109	-0.628396	-0.0989612	-0.0974145
HOXA3_1	-0.00510223	-0.0298192	-0.152205	-0.185922	0.026747	-0.0265575	-0.20918	-0.1097	-0.104792
HOXA5_1	-0.180191	-0.309604	-0.782023	-0.532677	-0.243656	-0.158841	-0.177568	-0.320395	-0.339447
HOXA5_2	0.0699141	0.017452	-0.18565	-0.299274	0.0294116	0.0718645	-0.0326039	-0.0405148	-0.0382309
HOXA7_1	-0.0821134	-0.158464	-0.359078	-0.0713381	-0.103407	-0.177354	-0.196702	-0.203248	-0.172059
HOXD12_1	-0.0300463	-0.374007	-0.604539	-0.295136	-0.0899501	0.0148106	-0.170145	-0.0851104	-0.100837
HOXD13_3	-0.0660845	-0.24572	-0.632278	-0.387398	-0.264363	-0.335253	-0.359313	-0.0435211	-0.0698478
HSF_known1	-0.276569	-0.501522	-0.825147	-0.607264	-0.591109	-0.588509	-0.841885	-0.489188	-0.457536
HSF_known2	-0.356177	-0.618789	-0.742043	-0.62656	-0.508137	-0.490497	-0.577493	-0.547607	-0.512738
HSFY2_1	-0.127425	-0.362318	-0.267408	-0.323866	-0.411873	-0.450369	-0.427516	-0.371748	-0.340269
HSFY2_2	-0.144699	-0.247295	-0.329271	-0.1961	-0.133469	-0.128784	-0.112934	-0.30856	-0.327704
IKZF1_2	-0.348792	-0.491607	-0.429584	-0.45865	-0.45324	-0.4573	-0.530511	-0.531839	-0.511549
IKZF2_3	-0.414224	-0.70049	-0.878645	-0.494698	-0.574585	-0.585146	-0.638057	-0.405928	-0.358642
IKZF3_1	-0.334237	-0.594304	-0.0820186	-0.254295	-0.274347	-0.27597	-0.351762	-0.548011	-0.509368
INSM1_1	-0.0849339	-0.0947844	0.164485	-0.0201003	-0.202761	-0.258993	-0.302718	-0.200477	-0.17944
IRF_known10	0.382436	0.505554	-0.513508	-0.277728	-0.422423	-0.444018	-0.475962	0.293849	0.382208
IRF_known14	0.248077	0.439973	-0.89281	-0.481308	-0.36535	-0.32781	-0.334342	0.106836	0.104572
IRF_known16	0.28313	0.251715	-1.21395	-0.784241	-0.494027	-0.418615	-0.650251	0.0165656	0.0273402
IRF_known18	0.0351794	-0.136654	-0.736001	-0.608247	-0.581655	-0.540818	-0.656736	-0.000636006	0.0245851
IRF_known2	0.231922	0.311638	-0.751613	-0.437828	-0.452794	-0.424557	-0.537731	0.13515	0.18708
IRF_known21	0.510934	0.699314	-0.721178	-0.271039	-0.404358	-0.342737	-0.400869	0.461359	0.543685
IRF_known4	0.0803337	0.112038	-0.803977	-0.60714	-0.471781	-0.424524	-0.558444	-0.0976371	-0.106291
IRF_known6	0.413925	0.661623	-0.399664	-0.255253	-0.302663	-0.24139	-0.260899	0.45386	0.422606
IRF4_1	0.457056	0.569023	-1.0707	-0.577809	-0.484045	-0.40935	-0.60789	0.222758	0.224768
IRX3_3	0.039391	0.00984423	0.0856185	-0.0708973	-0.0089912	-0.0599663	-0.0949811	0.156281	0.223293
IRX6_1	0.0486867	-0.0320053	0.276217	0.0273866	-0.082558	-0.0653926	-0.153614	-0.102626	-0.0670382
ISX_2	-0.148053	-0.204368	0.170008	-0.157375	-0.253912	-0.272584	-0.0579413	-0.16623	-0.131833
ITGB2_1	-0.248888	-0.418407	-0.295871	-0.272083	-0.304795	-0.361858	-0.342739	-0.581441	-0.540121
J4143	-0.170066	-0.313612	-0.612648	-0.407203	-0.226923	-0.317094	-0.494563	-0.169988	-0.173783
J4153	-0.173726	-0.261917	-0.435111	-0.245298	-0.117713	-0.263063	-0.247934	-0.15734	-0.120613
KLF12_1	-0.23699	-0.384512	-0.201185	-0.26217	-0.207496	-0.27324	-0.323106	-0.434387	-0.363426
KLF13_1	0.105011	0.294946	0.496904	0.291901	0.278029	0.244431	0.400842	0.40968	0.456973
KLF16_1	0.479953	0.965489	1.80677	1.37742	0.773477	0.56754	0.975014	0.997631	0.86621
LBX2_2	-0.0405169	-0.0967489	-0.178062	-0.127547	0.0268069	0.0405302	0.0689738	-0.168034	-0.2148
LHX2_3	0.00993569	-0.0609617	0.00224058	-0.144363	-0.00628399	-0.011919	0.016713	-0.0794985	-0.0808735
LHX3_1	-0.0630304	-0.128842	0.265922	0.124231	0.134948	-0.0394205	0.140871	-0.225068	-0.155357
LHX3_2	-0.132399	-0.17125	0.24202	-0.12753	-0.106824	-0.018036	0.0184796	-0.274063	-0.223837
LHX3_3	-0.114735	-0.17104	0.528836	0.203121	0.00577266	-0.144878	0.254013	-0.274241	-0.206178
LHX6_4	0.0257227	0.0258429	0.0903156	-0.217797	0.00481169	0.0804344	-0.151084	0.0511372	0.00470225
LHX8_4	-0.00115125	-0.130617	0.150063	-0.118161	-0.124975	-0.0795917	-0.320852	-0.0311891	-0.0149568
LMO2_2	-0.107704	-0.24584	-0.177292	-0.29527	-0.151644	-0.21296	-0.470313	-0.262273	-0.267095
MA0036.2	-0.080215	-0.241972	0.0702457	-0.0377219	-0.256828	-0.248852	-0.524884	0.112649	0.122018
MA0037.2	-0.0967927	-0.205006	0.358371	0.0789886	-0.203779	-0.295507	-0.697908	0.0306325	0.0325604
MA0060.2	0.169094	0.388117	0.992203	0.399638	0.511586	0.553488	0.822591	0.607109	0.556989
MA0100.2	0.0547252	0.186049	-0.375649	-0.0271768	0.0586821	0.0212687	-0.0114899	-0.00561304	0.0100858
MA0103.2	-0.207724	-0.403286	-0.825868	-0.559384	-0.163655	-0.208205	-0.261611	-0.45776	-0.421438
MA0137.3	-0.273019	-0.388178	-0.316674	-0.32561	-0.173174	-0.218688	-0.14995	-0.177922	-0.168402
MA0140.2	-0.0120919	-0.000289668	0.175232	0.115496	0.00129374	0.0514476	-0.147651	0.172733	0.163699
MA0143.3	-0.126006	-0.245343	0.128763	0.112127	-0.282658	-0.311999	-0.416232	-0.206579	-0.206172
MA0466.1	0.118456	0.241257	1.11548	0.94114	0.261513	0.184702	0.244956	0.188158	0.280295
MA0469.1	0.382266	0.82128	1.62711	1.17755	0.710306	0.481745	0.538823	0.623214	0.473865
MA0471.1	0.0959312	0.27191	0.942487	0.665944	0.271891	0.118316	0.192033	0.223429	0.162742
MA0479.1	-0.152187	-0.282892	0.268698	-0.124592	-0.179097	-0.113436	-0.179317	-0.162011	-0.145991
MA0482.1	-0.11483	-0.199493	-0.0667329	0.025306	-0.268656	-0.323473	-0.524453	-0.0128175	-0.0363474
MA0488.1	0.238166	0.539621	0.517548	0.766752	0.607713	0.778365	0.843995	0.368654	0.347485
MA0498.1	0.027871	0.0341755	-0.319724	-0.100031	0.125447	0.227667	0.25031	0.133711	0.139432
MA0501.1	0.391372	0.507851	0.896439	0.365248	0.833789	1.14184	1.06885	0.428654	0.33316
MA0513.1	-0.0625755	-0.0886569	-0.274982	-0.0103425	0.0304022	0.0543129	0.06342	-0.11387	-0.0891392
MA0515.1	-0.110109	-0.172292	-0.187982	-0.0466998	-0.335175	-0.308398	-0.379224	-0.264157	-0.252793
MA0518.1	-0.203173	-0.123512	-0.294538	-0.318154	-0.14205	-0.193362	-0.0355311	0.0191393	-0.0670406
MA0520.1	-0.0693361	0.0554859	-0.0309524	0.0775244	-0.188322	-0.221181	-0.14158	-0.188357	-0.170198
MA0527.1	-0.153563	-0.145126	0.266863	0.0491039	-0.0296135	-0.135811	0.0932702	-0.175497	-0.187046
MA0528.1	0.397155	0.821585	1.34059	1.12128	0.599649	0.372044	0.612995	0.574608	0.46595
MA0594.1	0.027672	0.0645737	0.0374145	-0.0961245	0.146043	0.204148	0.245024	-0.0779372	-0.0504192
MAF_known1	-0.103189	-0.112527	-0.273383	-0.405418	-0.314398	-0.336581	-0.401107	0.00904245	0.0195541
MAF_known12	0.0331004	-0.0011721	-0.266557	0.0502055	0.20451	0.296984	0.102501	0.125387	0.0867204
MAF_known3	-0.0127374	-0.104578	-0.180266	-0.200851	0.218843	0.349001	0.281706	-0.0483126	-0.0467591
MAF_known4	0.0705561	0.0313016	-0.272316	-0.0105795	0.249872	0.406903	0.191892	0.0884402	0.0627223
MAF_known6	0.0375722	-0.0364862	-0.204079	-0.0343513	0.17115	0.248641	0.194258	0.0201505	0.0199054
MAFF_1	0.0716553	-0.0617594	-0.267206	-0.22279	0.303235	0.491204	0.375238	0.102731	0.0908922
MEF2_known1	-0.0429525	-0.0506857	-0.787878	-0.568515	-0.517848	-0.523002	-0.495806	-0.158723	-0.157605
MEF2_known5	0.0852288	0.0469811	-0.670295	-0.395418	-0.406048	-0.492588	-0.446442	-0.0840545	-0.105389
MEF2_known9	0.225338	0.390644	-0.251466	-0.14154	-0.125765	-0.178816	-0.0256932	-0.080132	-0.10929
MEF2D_1	0.207027	0.314417	-0.211434	-0.273355	-0.0719561	-0.0806117	-0.0541117	-0.00906378	0.0109922
MEIS1::HOXA9_1	-0.00334203	-0.0286752	-0.730544	-0.234919	-0.0859764	-0.132961	-0.233047	-0.193273	-0.128156
MEIS2_1	0.127117	0.157226	-0.244015	-0.154052	0.135798	0.143028	-0.0172259	0.214742	0.168191
MEIS2_2	0.0704304	0.145957	-0.191178	-0.0319226	0.162543	0.221381	0.262278	0.264452	0.205491
MEOX2_3	0.121763	0.356821	-0.0443239	-0.0327121	0.233225	0.340897	0.508173	0.0379019	-0.00840163
MSC_1	0.0527244	0.0433027	-0.194384	-0.188461	0.0813373	-0.0302895	-0.104186	0.0500543	0.0356116
MSX1_1	-0.0115188	-0.145776	-0.35195	-0.205869	-0.13253	-0.0605164	-0.249806	-0.0635183	-0.103133
MSX2_3	-0.104968	-0.107753	0.0983057	-0.0168126	-0.00320588	-0.119506	0.118934	-0.118967	-0.0996213
MTF1_3	-0.136207	-0.294019	-0.414853	-0.3437	-0.0578842	-0.132892	-0.155877	-0.161025	-0.140184
MYB_1	-0.186194	-0.287597	-0.724637	-0.327334	-0.217215	-0.293509	-0.381502	-0.227732	-0.245495
MYB_2	-0.136436	-0.260523	-0.706943	-0.361143	-0.113233	-0.17994	-0.262047	-0.351833	-0.353243
MYB_5	-0.150464	-0.282124	-0.423024	-0.39608	-0.143928	-0.136782	-0.307862	-0.275574	-0.260231
MYBL1_1	-0.0971142	-0.439707	-0.782226	-0.571897	-0.329953	-0.270897	-0.740561	-0.307299	-0.316985
MYBL2_1	-0.14336	-0.34262	-0.51288	-0.355755	-0.240931	-0.19791	-0.502273	-0.282847	-0.303372
MYBL2_2	-0.124904	-0.292654	-0.994401	-0.546339	-0.384363	-0.324814	-0.536753	-0.390616	-0.395996
MYBL2_3	-0.103028	-0.409827	-0.507167	-0.458253	-0.339281	-0.223225	-0.654074	-0.440019	-0.405384
MYBL2_4	-0.0829141	-0.266252	-0.527961	-0.408766	-0.255122	-0.235531	-0.385592	-0.244795	-0.269413
MYC_known1	-0.0136208	-0.0243585	-0.0353428	-0.0508851	0.231552	0.171516	0.302147	0.135383	0.128368
MYC_known20	-0.0627234	-0.0250716	0.178367	-0.188323	0.100071	0.0704618	0.12462	-0.02129	0.0236907
MYF_1	0.10952	0.164944	0.291437	0.094326	0.253236	0.201512	0.455345	0.127939	0.0581281
MYF6_1	-0.0260836	0.031861	0.299762	-0.115155	0.165794	0.0889003	0.170144	-0.0925803	-0.107229
MYOD1_1	0.109647	0.0272216	-0.00796368	-0.0367524	0.151318	0.153176	0.0947946	0.0295133	0.00227447
MZF1_1	-0.0868376	-0.0983758	-0.191563	-0.00994875	-0.143935	-0.2039	-0.175801	-0.0664164	-0.114794
MZF1_2	-0.0599646	0.120128	0.290616	0.205049	0.006141	-0.0748827	0.0839687	-0.114598	-0.0613083
NANOG_known1	-0.0991976	-0.15048	-0.488544	-0.180111	-0.0395433	-0.0637869	-0.0265809	-0.155651	-0.123795
NFAT5_1	-0.0720377	-0.270671	-0.80265	-0.348984	-0.279723	-0.230534	-0.393487	-0.299719	-0.24656
NFATC1_1	-0.100657	-0.010184	-0.246284	0.140502	-0.148077	-0.172577	0.0211792	-0.217631	-0.206219
NFATC1_2	-0.185399	-0.29141	-0.663052	-0.320883	-0.432574	-0.437313	-0.587678	-0.302184	-0.268163
NFATC1_3	-0.232601	-0.361892	-0.406798	-0.158626	0.00230677	-0.117739	-0.229974	-0.403345	-0.365365
NFATC2_1	-0.416112	-0.69842	-0.685867	-0.487287	-0.424577	-0.413545	-0.500766	-0.428858	-0.411606
NFE2_known2	0.636634	0.781551	0.955205	0.7066	1.06196	1.37579	1.3948	0.425003	0.476075
NFE2L1_1	0.135175	0.129583	0.410017	0.105902	0.385482	0.55159	0.601915	-0.0119647	-0.00260745
NFE2L1::MAFG_1	0.292751	0.334313	0.487408	0.185368	0.603276	0.922217	0.929619	0.284432	0.252319
NFIB_1	-0.14375	-0.248328	-0.0709491	-0.236246	0.00712167	-0.025576	-0.080984	-0.227202	-0.200523
NFIC_1	-0.098192	-0.179694	-0.52566	-0.371523	-0.0118063	-0.121285	-0.069431	-0.143284	-0.146942
NFKB_known1	-0.0106734	-0.166764	-0.216811	-0.192459	-0.261135	-0.163428	-0.165299	-0.429279	-0.431731
NFKB_known10	0.0145218	-0.185081	-0.579978	-0.390043	-0.317854	-0.132259	-0.21642	-0.576032	-0.538701
NFKB_known5	-0.0660953	-0.294424	-0.804109	-0.485255	-0.377036	-0.179316	-0.220012	-0.537411	-0.515764
NFY_known2	0.283431	0.67329	1.41029	1.01929	0.62984	0.657485	1.00329	0.944457	0.756083
NFY_known4	0.231032	0.502393	1.29833	0.901622	0.509281	0.64301	0.860676	0.893939	0.648927
NHLH1_1	0.116893	0.22466	-0.0690807	0.206042	0.363342	0.250369	0.277169	0.0461179	0.0957819
NKX2-1_1	0.0448772	0.016684	-0.577819	-0.411018	-0.134056	-0.197364	-0.178542	-0.0445797	-0.0720352
NKX2-2_1	0.00696877	-0.0686128	-0.657858	-0.5048	-0.0631607	-0.240853	-0.0512304	-0.00092564	-0.00380005
NKX2-3_1	-0.108562	-0.264722	-0.565797	-0.33034	-0.124829	-0.198042	-0.23628	-0.0713026	-0.0830486
NKX2-5_1	0.100265	0.123004	-0.149651	-0.319707	0.0189089	-0.0944893	-0.0538764	0.167249	0.124056
NKX2-5_2	-0.104399	-0.304388	-0.540171	-0.481757	-0.207286	-0.225073	-0.273828	-0.128889	-0.0683292
NKX2-5_3	0.164784	0.321014	-0.545155	-0.173124	-0.104531	-0.0900446	-0.0884509	0.52701	0.458878
NKX2-6_1	-0.0861574	-0.201633	-0.620756	-0.344799	-0.13838	-0.22482	-0.19679	-0.12506	-0.137862
NKX3-1_1	-0.127025	-0.272982	0.110561	-0.170079	-0.419021	-0.422752	-0.376972	-0.128629	-0.118019
NKX6-1_1	-0.238665	-0.547326	-0.831756	-0.590119	-0.453345	-0.457081	-0.326152	-0.256274	-0.183289
NKX6-2_1	-0.111949	-0.127835	-0.395762	-0.134099	-0.09419	-0.124475	-0.0998435	-0.144764	-0.130981
NR1H4_1	-0.0623608	-0.128526	0.113223	0.153779	0.101958	0.134008	0.184121	-0.365599	-0.335534
NR1H4_3	-0.278092	-0.399108	-0.322607	-0.184251	-0.414172	-0.402326	-0.466817	-0.596738	-0.552914
NR2E1_1	0.0309879	-0.0912776	-0.0893131	0.071037	-0.258365	-0.242981	-0.196939	-0.0447474	-0.0164206
NR2E1_4	0.0162032	-0.00950676	-0.0739496	-0.0189907	0.0826275	0.224828	0.194515	0.0743457	0.0585607
NR2E3_1	-0.0261225	0.0894758	-0.313241	-0.1247	0.0439522	0.0333893	-0.035274	-0.21835	-0.174514
NR2F2_1	-0.234567	-0.360604	-0.401591	-0.163063	-0.305391	-0.386554	-0.347764	-0.500682	-0.477865
NR3C1_known1	-0.173703	-0.305213	-0.389401	-0.224343	-0.20664	-0.196743	-0.243533	-0.326425	-0.29849
NR3C1_known11	-0.164592	-0.251149	-0.619935	-0.373173	-0.223183	-0.2987	-0.365489	-0.322473	-0.318649
NR3C1_known12	-0.0564905	-0.117726	-0.0933056	-0.288389	-0.0305772	-0.0478313	-0.103741	-0.0121196	-0.0608228
NR3C1_known13	-0.225534	-0.29465	-0.495086	-0.154725	-0.141644	-0.192609	-0.139153	-0.32426	-0.318829
NR3C1_known18	-0.148234	-0.371131	-0.513697	-0.322866	-0.228007	-0.254123	-0.225435	-0.0943989	-0.125575
NR3C1_known5	-0.0622872	-0.108927	-0.184149	-0.0699727	-0.219124	-0.205524	-0.21364	-0.123549	-0.122727
NR3C1_known6	-0.140161	-0.43496	-0.932411	-0.53149	-0.37214	-0.317524	-0.514599	-0.159209	-0.202088
NR4A_known2	-0.0858679	-0.0875934	0.00740512	0.00460726	-0.0633122	-0.0564692	-0.228011	-0.287985	-0.242618
NR4A_known3	0.0104483	-0.129981	-0.0528986	-0.147614	-0.198158	-0.193421	-0.461781	-0.0816037	-0.103391
NR4A_known4	-0.129212	-0.208976	0.37943	0.155056	-0.212155	-0.29575	-0.262183	-0.346468	-0.328575
NR5A2_1	-0.242445	-0.413339	0.101023	-0.134058	-0.270144	-0.407909	-0.411023	-0.547621	-0.520504
NR6A1_1	-0.189362	-0.254389	0.0788026	-0.0519246	-0.295752	-0.338762	-0.318488	-0.560384	-0.525705
NRF1_known2	-0.0425761	0.277377	0.678367	0.241662	0.431625	0.336455	0.543805	0.242874	0.304697
OBOX2_1	-0.274522	-0.520862	-1.02227	-0.585929	-0.442152	-0.402744	-0.464292	-0.392279	-0.348696
ONECUT3_1	-0.18383	-0.513295	-0.102139	0.110106	-0.458994	-0.569042	-0.84618	-0.201981	-0.139536
OSR2_1	-0.0791844	-0.170088	-0.127085	-0.275883	-0.0487137	-0.137234	-0.164872	-0.0425928	-0.0487462
OTX_1	-0.157629	-0.538298	-0.341164	-0.312409	-0.287208	-0.127141	-0.160551	-0.207355	-0.149972
OTX1_4	-0.150171	-0.429131	-0.495397	-0.405949	-0.287189	-0.174191	-0.469206	-0.190582	-0.181295
OVOL2_1	0.0610602	0.306693	0.746223	0.500212	0.209413	0.0717949	0.313756	0.0870275	0.154359
PAX2_1	-0.111663	-0.190029	-0.48543	-0.150436	0.0599765	0.0688033	0.0052591	-0.211321	-0.195065
PAX2_3	0.0227098	0.0770392	-0.0630596	0.111108	0.284931	0.381059	0.394087	0.109155	0.0928551
PAX3_1	-0.11927	-0.24822	-0.138887	-0.205175	0.0458653	0.0512877	-0.0329037	-0.130527	-0.113259
PAX3_2	-0.118914	-0.217979	-0.751384	-0.463405	-0.149049	-0.0885152	-0.166781	-0.182467	-0.188203
PAX4_1	0.312979	0.71751	1.61719	1.09741	0.736454	0.543568	0.671254	0.513813	0.394801
PAX4_2	-0.123319	-0.222453	-0.350437	-0.219322	-0.249402	-0.214785	-0.370733	-0.175482	-0.154
PAX4_5	-0.252184	-0.137496	-0.163066	-0.206592	-0.288446	-0.283737	-0.095605	-0.277397	-0.24074
PAX5_known1	0.16212	0.412395	0.907133	0.46184	0.410202	0.274267	0.415822	0.149758	0.248509
PAX5_known2	-0.23855	-0.408728	-0.748779	-0.607556	-0.262686	-0.308933	-0.404958	-0.345654	-0.288383
PAX5_known3	-0.0968013	-0.20346	-0.479867	-0.0922395	-0.123191	-0.109227	-0.190504	-0.209088	-0.212701
PAX6_1	0.00113303	-0.0359595	-0.368899	-0.253009	-0.0238806	0.0512796	0.016718	-0.136848	-0.102851
PAX6_2	-0.222576	-0.281724	-0.168695	-0.247187	-0.133288	-0.150143	-0.196737	-0.477383	-0.452556
PAX6_3	0.0132188	-0.00315019	-0.436567	-0.373642	0.0391673	0.0943508	0.200707	-0.220194	-0.199692
PAX7_3	-0.0571271	-0.19479	0.294577	0.149837	-0.156249	-0.156235	-0.355694	-0.123589	-0.0556036
PAX8_1	-0.0754589	-0.238382	-0.547832	-0.423134	0.0392558	0.114626	0.0788453	-0.255018	-0.203788
PAX9_1	-0.00458419	-0.0850072	-0.20113	-0.0915163	0.0882898	0.157076	0.150027	-0.192655	-0.146873
PBX1_1	0.0732062	0.225546	0.264967	0.124732	0.123965	0.15151	0.226408	0.247351	0.261855
PBX1_2	0.092183	0.320236	0.233771	0.404394	0.233448	0.219111	0.225069	0.376379	0.353821
PBX1_5	0.00351816	-0.0428069	-0.273071	-0.128198	0.0583455	0.0751648	0.150233	0.128301	0.1364
PBX3_known1	-0.188368	-0.160576	-0.225538	-0.172712	-0.114082	-0.141723	0.0198405	-0.28688	-0.292174
PDX1_1	0.0378869	0.0324491	-0.186061	0.0502251	0.0109934	0.0695539	0.0498377	-0.218308	-0.180998
PITX2_1	-0.28599	-0.432802	-0.233323	-0.239555	-0.114431	-0.151721	-0.225372	-0.420955	-0.3851
PLAG1_1	0.219256	0.507877	0.97512	0.675329	0.308367	0.184357	0.213622	0.157288	0.205541
PLAGL1_1	0.241432	0.549284	0.826892	0.48302	0.39626	0.271072	0.450539	0.169237	0.31717
POU1F1_1	-0.0695693	-0.0733395	-0.134229	-0.134252	-0.138652	-0.0417657	0.0846865	-0.184587	-0.186484
POU1F1_2	-0.00596221	-0.128204	-0.227829	-0.0920427	-0.282216	-0.230787	-0.258155	-0.218709	-0.202722
POU1F1_4	0.116602	0.229666	0.189312	0.0683077	0.187473	0.26196	0.262546	-0.073553	-0.0447486
POU2F2_4	0.135606	0.181827	-0.0435677	-0.130074	-0.0132622	-0.118323	-0.125722	0.0545461	0.00808778
POU2F2_known1	0.373756	0.487574	-0.0477345	0.0762075	-0.0571162	-0.0511931	0.0911934	0.0295446	0.0866832
POU2F2_known10	0.398041	0.494962	0.531155	0.105822	-0.143892	-0.0960167	-0.184484	0.255767	0.207865
POU2F2_known5	0.268878	0.329481	0.228341	-0.162497	-0.149418	-0.100544	-0.109408	0.0229634	0.122274
POU2F2_known6	0.0768509	0.108835	0.222155	0.162694	0.0201967	-0.0306797	0.012459	0.107982	0.0917414
POU3F2_1	0.046693	0.082528	-0.246839	-0.0145955	-0.0219349	0.0364095	-0.0467685	-0.0361681	-0.0148842
POU3F2_2	-0.153538	-0.178971	-0.376993	-0.286965	-0.311309	-0.244903	-0.121068	-0.192701	-0.197974
POU3F2_3	0.0929434	0.0876708	0.151616	-0.31846	-0.186959	-0.236415	-0.148972	-0.071335	-0.0555096
POU3F3_1	0.174091	0.373291	0.309684	0.208271	0.137755	0.0378684	0.208125	-0.145477	-0.0611364
POU4F2_2	-0.0417076	-0.125354	-0.17951	-0.253435	-0.000670621	0.0192524	-0.00375424	-0.182135	-0.153418
POU5F1_known3	0.0876092	0.172886	0.0285861	-0.0498122	-0.146503	-0.169802	-0.175345	0.0667933	0.0261525
POU6F1_1	-0.117547	-0.164726	0.131301	-0.129246	-0.190139	-0.170746	-0.0445437	-0.199262	-0.170935
POU6F1_3	0.0264795	-0.0190351	-0.59015	-0.279171	0.00474265	0.0134979	0.11311	-0.0410635	-0.0251393
POU6F2_2	-0.0376036	-0.0605362	0.355539	-0.0959969	-0.0628812	-0.0490282	-0.074614	-0.104921	-0.0573241
POU6F2_3	0.0226072	-0.0148551	-0.574978	-0.242623	0.0662204	0.00166505	0.101911	-0.161038	-0.0985883
PPARA_1	-0.230318	-0.351857	-0.160128	-0.0176979	-0.258559	-0.251006	-0.371647	-0.501038	-0.452387
PPARA_2	-0.177708	-0.189502	-0.271751	-0.139255	-0.188465	-0.227857	-0.151399	-0.359989	-0.312609
PRDM1_known1	-0.0307625	-0.00801663	-0.488857	-0.441707	-0.364862	-0.357483	-0.324131	-0.245805	-0.279133
PRDM4_1	-0.278555	-0.360794	-0.724785	-0.47625	-0.512885	-0.558094	-0.617586	-0.483792	-0.453845
PROX1_1	-0.147641	-0.327081	-1.08898	-0.661668	-0.372448	-0.476074	-0.423271	-0.263118	-0.251092
PTEN_1	-0.0540638	-0.115327	-0.0157134	-0.294851	0.0339225	0.0510987	0.0988203	-9.18023e-05	-0.0577404
RARA_1	-0.199758	-0.33557	0.00785978	0.0496463	-0.220348	-0.29728	-0.374185	-0.570688	-0.520368
RARA_3	-0.206679	-0.291394	-0.108469	-0.0460331	-0.250339	-0.295662	-0.373119	-0.473409	-0.437918
RARG_8	-0.130402	-0.108843	-0.122776	-0.0409599	-0.165626	-0.196869	-0.264759	-0.476266	-0.450108
RARG_9	-0.100066	-0.158093	0.121331	-0.105258	-0.123497	-0.149601	-0.217814	-0.480218	-0.451804
RBPJ_1	-0.29095	-0.44235	-0.871405	-0.406753	-0.246692	-0.294339	-0.247305	-0.541609	-0.500799
REST_known3	0.102135	0.152956	0.0108184	0.150873	0.255516	0.16583	0.204319	0.0894076	0.0856354
RFX2_2	-0.0807511	-0.119412	-0.172452	-0.247549	0.217233	0.175771	0.0849248	0.0264354	-0.00359323
RFX3_1	0.00257962	-0.0446539	0.135594	0.0782474	0.277362	0.296879	0.176518	0.154046	0.108743
RFX3_4	0.188882	0.353317	0.606506	0.303559	0.586519	0.63017	0.517948	0.364719	0.463216
RFX5_known3	-0.106839	-0.195802	-0.494855	-0.125745	0.0686848	0.0818248	-0.11718	-0.0185993	-0.0397897
RFX5_known4	-0.143493	-0.324417	-0.375272	-0.366118	0.031719	-0.0728412	-0.10428	-0.185883	-0.162449
RFX5_known5	-0.0446309	-0.0712468	0.0202639	-0.0751708	0.280694	0.299074	0.173045	0.0776761	0.0247445
RHOXF1_1	-0.0138284	-0.193975	-0.489806	-0.275063	-0.127824	-0.133804	-0.230935	0.0988876	0.0441133
RHOXF1_7	0.0244782	-0.123139	-0.0346301	-0.193708	-0.0758254	-0.123883	-0.248351	0.064591	0.100543
RORA_2	-0.0726316	-0.0975386	-0.360038	-0.263938	0.00814206	-0.0905839	0.00226709	-0.183857	-0.199802
RORA_7	-0.112389	-0.00207353	-0.204982	-0.104658	0.122607	0.0990077	0.205964	-0.398414	-0.380925
RREB1_1	-0.0129871	0.267026	0.350185	0.394467	-0.00538352	-0.0977167	0.100705	-0.029211	0.0267795
RREB1_2	0.00595865	0.424409	0.667742	0.424075	0.174603	0.0969923	0.299628	0.0213277	0.111018
RUNX_2	0.108336	0.0875303	-0.627676	-0.142367	-0.0968174	-0.0658397	-0.184564	0.309004	0.230316
RUNX1_1	0.0907284	-0.0215468	-0.0809131	-0.114417	-0.167469	-0.307906	-0.30225	-0.0035392	0.021455
RUNX1_2	-0.0287423	0.0239542	-0.216522	-0.101131	-0.295169	-0.288052	-0.280112	-0.181444	-0.122946
RUNX1_4	-0.125694	-0.315505	-0.142972	-0.214454	-0.413486	-0.429648	-0.518475	-0.117402	-0.100938
RUNX2_2	0.4121	0.574553	0.241716	0.199408	0.00156053	-0.0474605	-0.0667517	1.01802	0.821156
RUNX2_3	0.247869	0.328002	-0.268141	-0.170136	-0.162497	-0.175179	-0.378178	0.597781	0.579482
RUNX2_5	-0.0841518	-0.219882	-0.168739	-0.3389	-0.186045	-0.201394	-0.333022	-0.151143	-0.159419
RUNX3_1	-0.129449	-0.228986	-0.462603	-0.280426	-0.2617	-0.31611	-0.397552	-0.151967	-0.114087
RXRA_known2	-0.119771	-0.20776	-0.887543	-0.504199	-0.0996844	-0.0970959	-0.13792	-0.276934	-0.238474
RXRA_known3	-0.0599172	-0.0848359	0.226253	0.286031	-0.0928616	-0.229142	-0.312013	-0.0187774	-0.037199
RXRA_known6	-0.233527	-0.306241	0.54839	0.375613	-0.181637	-0.222347	-0.264681	-0.535868	-0.484381
RXRG_2	-0.205997	-0.415598	-0.550745	-0.513672	-0.365639	-0.366843	-0.447606	-0.507512	-0.471366
RXRG_3	-0.293062	-0.318467	0.433434	0.359389	-0.220919	-0.288979	-0.273667	-0.5561	-0.525448
SCRT2_1	0.00729463	-0.063511	-0.0890946	-0.145224	0.0621617	-0.00463156	-0.0530192	0.135882	0.0341821
SEF1_1	-0.171834	-0.375158	-0.62144	-0.4514	-0.259522	-0.300627	-0.348447	-0.262617	-0.304326
SIX5_known6	-0.04598	-0.191636	-0.621856	-0.398656	-0.325625	-0.333878	-0.609156	-0.179489	-0.167474
SMAD_1	-0.214615	-0.313933	-0.885317	-0.569763	-0.32157	-0.344962	-0.420035	-0.271484	-0.267658
SMAD3_1	-0.0290532	-0.0402233	-0.268353	-0.319194	-0.173995	0.040573	-0.0190062	-0.0283352	-0.0685585
SMAD3_3	-0.00775728	-0.0897316	-0.26232	-0.114514	-0.211575	-0.247913	-0.44286	-0.247085	-0.248089
SMAD4_1	-0.0474729	-0.103251	0.189997	-0.149852	0.0837056	0.088215	0.120203	-0.162283	-0.166822
SOX_1	-0.0212121	-0.140537	0.265121	-0.0216874	-0.202362	-0.15882	-0.123449	0.0107968	0.0321428
SOX1_1	-0.0754493	-0.078763	-0.154793	-0.12586	-0.191733	-0.120478	-0.176574	-0.0890351	-0.103886
SOX10_6	0.116732	0.0533178	0.00531236	-0.370504	0.000845233	0.122964	0.0185134	0.0150521	-0.0309053
SOX10_7	0.154554	0.263191	0.260792	0.151268	0.174554	0.245619	0.294923	0.0981273	0.0619293
SOX11_1	-0.0988732	-0.166031	0.15035	0.0949278	-0.353988	-0.370486	-0.345916	-0.0874808	-0.0703376
SOX12_1	-0.0738499	-0.148958	-0.445395	-0.0258225	-0.445322	-0.438978	-0.53638	-0.174022	-0.143413
SOX17_2	0.00454848	-0.0104534	0.179812	0.0479663	-0.0243894	-0.0296642	-0.0217355	-0.182703	-0.103052
SOX4_2	-0.0204631	0.0801085	0.122624	-0.0451404	-0.0545653	-0.188684	-0.198568	-0.112005	-0.126724
SOX7_1	-0.101188	-0.226463	-0.0882196	-0.0559564	-0.45369	-0.467814	-0.663074	-0.160428	-0.136927
SOX8_9	-0.0149847	-0.0692821	-0.290607	-0.099201	-0.057611	-0.00550243	0.0495189	-0.0584952	-0.0656582
SOX9_1	-0.0189069	-0.0469236	0.0876958	0.379101	-0.0334276	-0.186605	-0.128107	-0.0103126	-0.0432842
SP1_known3	0.0826218	0.156731	0.503062	0.369022	0.191047	0.0826132	0.118097	0.103219	0.132524
SP100_1	-0.181404	-0.363731	-0.349518	-0.303356	-0.334755	-0.221708	-0.665357	-0.0992688	-0.040422
SP4_2	0.402479	0.846087	1.19349	1.25854	0.661102	0.52083	0.625614	0.692925	0.87457
SPDEF_1	-0.0820904	-0.0821262	-0.312161	-0.257767	-0.0233233	0.00265837	-0.10031	0.389085	0.357038
SPDEF_4	-0.152748	-0.272473	-1.16751	-0.675813	-0.554659	-0.488493	-0.597827	-0.0773724	-0.14081
SPDEF_6	-0.459212	-0.796724	-0.912557	-0.770084	-0.645486	-0.593478	-0.774109	-0.709026	-0.662507
SPI1_known1	0.143977	0.218816	-0.261375	-0.435872	-0.226869	-0.200781	-0.237106	0.33133	0.384329
SPI1_known4	0.375318	0.475215	-0.189067	-0.0558258	-0.292476	-0.25292	-0.318117	0.536565	0.395394
SPZ1_1	0.120878	0.284498	0.984847	0.504551	0.245789	0.0452921	0.096764	0.227545	0.1827
SREBP_known2	-0.206051	-0.333217	-0.518795	-0.433427	-0.450913	-0.329811	-0.378784	-0.319561	-0.318847
SREBP_known3	-0.167069	-0.215391	-0.286548	-0.295646	-0.333166	-0.390273	-0.367739	-0.248097	-0.24444
SREBP_known4	-0.127828	-0.104335	-0.0465936	-0.0583147	-0.166548	-0.162003	-0.226467	-0.331481	-0.309164
SRF_known1	0.0271776	0.0919446	-0.0595344	-0.264152	-0.0962462	-0.143768	-0.238116	0.0530453	0.090285
SRF_known3	-0.0315935	0.251436	0.0557688	0.138521	0.0710654	0.0428021	0.179381	-0.115058	-0.0826837
SRF_known7	0.0332393	0.306638	0.329302	0.0258986	0.112986	0.0934021	0.199775	-0.0704439	0.0214028
SRY_3	-0.095366	-0.16251	0.189159	0.109213	-0.0792154	-0.0832074	-0.177609	-0.0897957	-0.0984893
SRY_4	-0.113023	-0.378496	0.482787	-0.00686633	-0.3138	-0.38567	-0.308573	-0.18686	-0.152109
SRY_6	-0.102666	-0.25521	0.153639	-0.174365	-0.323118	-0.383646	-0.536095	-0.131486	-0.0831848
SRY_7	0.0208598	0.020762	-0.526437	-0.160572	-0.0726283	-0.0398733	-0.0116868	-0.0375375	-0.0773856
STAT_known15	-0.214387	-0.26814	-0.196696	-0.332566	-0.247545	-0.288574	-0.222821	-0.15187	-0.0950015
STAT_known3	-0.195024	-0.272153	-0.596968	-0.472877	-0.149851	-0.0476149	-0.115163	-0.077411	-0.00167495
STAT_known5	-0.251146	-0.444492	-0.374452	-0.231503	-0.276721	-0.304554	-0.351403	-0.161044	-0.156043
T_2	0.105409	0.171789	-0.170317	0.0507167	0.0949339	0.00562648	-0.102528	0.0585627	0.0186547
T_3	0.132657	0.179627	0.123614	-0.0271201	-0.0866534	0.156073	0.075987	0.156335	0.150897
TAL1_known3	0.161908	0.159745	-0.387522	-0.0614001	0.149163	0.0474602	0.0544297	0.0876363	0.046957
TATA_known1	-0.148235	-0.243806	-0.596391	-0.334407	-0.466114	-0.433426	-0.368507	-0.010005	-0.0755758
TATA_known2	-0.0430705	0.0724545	0.061514	0.0334551	-0.0439713	-0.164734	-0.138349	0.227421	0.184288
TATA_known6	-0.113712	0.214238	0.461349	0.0742107	-0.178921	-0.279546	-0.143771	-0.11925	-0.0998126
TBX1_1	-0.0895037	-0.0279959	-0.650243	-0.437769	-0.162054	-0.0441431	0.0587756	-0.249219	-0.229473
TBX1_4	0.00653484	0.0372366	-0.351357	-0.163063	0.00897663	0.0370552	-0.0285919	-0.0543726	0.0348388
TBX20_2	0.110634	0.0549671	-0.127931	-0.0828766	-0.0209208	0.0028939	-0.0528345	0.0421546	0.053052
TBX20_5	-0.0748012	-0.000289448	-0.318006	-0.153304	-0.0364141	-0.01309	0.11743	0.0301708	-0.100966
TBX21_4	0.125488	0.303929	0.323044	0.270273	0.16449	0.220552	0.294373	0.237778	0.218162
TBX21_6	0.0240936	0.0195727	-0.32797	-0.0671393	-0.0896726	0.0961831	-0.00832229	0.130428	0.0953137
TBX5_5	-0.0427385	-0.0696964	-0.373757	-0.147795	-0.196356	-0.0520613	-0.0418884	0.0176452	-0.0406867
TCF12_known1	0.121419	0.171341	0.116876	0.129775	0.346548	0.271908	0.322468	-0.0684654	-0.0329157
TCF21_1	0.0864132	0.0337541	-0.134047	-0.147124	0.108181	0.00410478	0.0241285	0.0949563	0.0723015
TCF3_1	0.15745	0.220538	0.238345	0.227155	0.281612	0.137491	0.128954	0.0354389	0.0956137
TCF3_4	0.0581958	0.0290824	0.105859	-0.0221157	0.181862	0.117964	0.182435	-0.076893	-0.0797167
TCF7_2	-0.0533498	-0.12801	0.286237	0.140395	-0.355701	-0.401773	-0.448688	0.291566	0.362913
TCF7L2_known1	0.0345546	-0.113399	0.331745	0.244447	-0.244453	-0.279421	-0.264029	0.208078	0.258294
TCF7L2_known7	-0.0892939	-0.155497	-0.105868	0.219395	-0.530713	-0.52665	-0.616916	0.25527	0.297843
TEAD1_2	-0.320279	-0.455573	0.0698123	0.104005	-0.250416	-0.211316	-0.251896	-0.43048	-0.397272
TEAD1_4	-0.203141	-0.169519	0.338301	0.308677	-0.336705	-0.376996	-0.439157	-0.369565	-0.332227
TEAD2_1	0.433649	0.900753	1.81439	1.28184	0.706061	0.521059	0.506069	0.748894	0.647434
TEF_1	-0.0330256	-0.0259721	0.0212154	0.0334382	-0.144259	-0.264979	-0.154342	-0.187648	-0.166794
TFAP2_known16	0.148327	0.260733	0.775202	0.186905	0.189097	0.0788555	0.213373	-0.0429328	0.022476
TFAP2_known4	0.52525	1.04084	1.72453	1.40826	0.77298	0.543429	0.853019	0.746838	0.446604
TFAP2_known7	-0.0997192	-0.0940059	0.278054	0.130455	0.025802	-0.0844607	-0.0493433	-0.1271	-0.107224
TFAP2B_1	0.0359632	0.0740653	0.0362128	0.139818	0.0629609	-0.0180579	-0.0501442	-0.149686	-0.126561
TFAP2B_3	0.000815686	0.0267548	0.0623835	0.36237	0.00748025	-0.0754082	-0.098152	0.0103153	-0.0259447
TFAP4_1	0.0249347	0.0139587	0.295336	-0.0189141	0.172174	0.128973	0.15455	-0.109785	-0.145218
TFCP2_1	-0.153561	-0.255895	-0.198938	-0.291504	-0.154385	-0.19141	-0.293849	-0.276732	-0.306399
TFCP2_5	-0.120643	-0.27256	-0.576281	-0.27786	-0.0102392	-0.129426	-0.144692	-0.30529	-0.310624
TGIF1_1	0.122612	0.1912	-0.380742	-0.0464126	0.146397	0.166746	0.0871951	0.305984	0.333972
TGIF2_1	0.103007	0.113947	-0.157447	0.0671736	0.0822513	0.0975159	0.00658563	0.244735	0.187469
THRA_1	-0.119616	-0.214622	-0.0881215	-0.384032	-0.082054	-0.039576	-0.179375	-0.424602	-0.408072
THRB_2	-0.200211	-0.483887	-0.21565	-0.294154	-0.220031	-0.258896	-0.379204	-0.550327	-0.499588
THRB_3	-0.222766	-0.426034	-0.752321	-0.395627	-0.220879	-0.202328	-0.379518	-0.558848	-0.515852
TP53_2	-0.0773504	-0.123557	0.223981	-0.0230473	-0.0400754	-0.122982	-0.0511277	-0.171571	-0.190401
TP53_4	-0.145309	-0.0465387	0.477125	0.107929	-0.0203788	-0.0658566	0.096266	-0.302398	-0.317424
TP53_5	-0.109859	-0.0446954	-0.265983	-0.218345	-0.0453753	-0.0512135	-0.0488807	-0.191858	-0.166688
TP53_6	-0.00687159	0.0224662	-0.157063	-0.22868	-0.00587048	-0.032393	-0.1314	0.0614605	-0.0400026
VDR_1	0.0587021	0.308793	0.690595	0.42408	0.170545	0.0878249	0.210517	0.0577279	0.0234157
VDR_2	-0.282626	-0.485102	-0.644547	-0.578134	-0.442209	-0.502355	-0.539769	-0.675046	-0.613693
VDR_3	-0.202291	-0.273355	-0.673923	-0.229249	-0.177041	-0.172998	-0.192982	-0.31958	-0.290149
VDR_5	-0.280681	-0.464668	-0.39433	-0.285044	-0.465145	-0.505145	-0.631491	-0.608346	-0.559189
VENTX_2	-0.0650128	-0.0496202	-0.128675	0.0646876	0.109837	0.145568	0.103903	-0.136186	-0.132239
XBP1_2	-0.0597986	-0.254323	-0.699504	-0.323583	-0.09166	0.0374794	-0.220341	0.0625871	0.0190967
YY1_known1	-0.218358	-0.319346	-0.935804	-0.49349	-0.266488	-0.373092	-0.588909	-0.156856	-0.164046
YY1_known2	-0.094672	-0.1503	-0.169123	-0.299679	-0.0911957	-0.230811	-0.324929	-0.114273	-0.107842
YY1_known3	-0.0131445	-0.0470807	-0.0660901	-0.0329481	0.0589895	-0.0564907	-0.0301766	-0.0866469	-0.0848626
YY1_known4	-0.0896508	-0.0936199	-0.366459	0.0566865	0.0280232	-0.186066	-0.309726	0.0649357	0.0470557
YY2_1	-0.222593	-0.382312	-0.96945	-0.575279	-0.424589	-0.521473	-0.836667	-0.0757596	-0.104184
ZBED1_1	-0.0345131	0.164801	0.0174187	0.0984895	0.301721	0.281912	0.343317	-0.143961	-0.195772
ZBTB12_1	-0.144184	-0.134577	-0.327601	-0.154187	-0.258353	-0.314753	-0.377036	-0.436693	-0.377023
ZBTB14_1	0.112917	0.285974	0.738126	0.351769	0.380839	0.281252	0.448974	0.164964	0.224551
ZBTB14_2	0.400051	0.857053	1.63944	0.957212	0.802871	0.750948	0.911982	0.553917	0.502552
ZBTB16_1	-0.148966	-0.357251	-0.688343	-0.332547	-0.571622	-0.604038	-0.73939	-0.202495	-0.149631
ZBTB18_2	0.0134453	-0.00803247	-0.0623631	-0.099569	0.0481711	-0.0829095	-0.0806502	-0.0671394	-0.0143108
ZBTB3_1	0.0073092	0.00846466	0.252748	0.123982	0.14363	0.0894478	0.141574	0.00205495	-0.067987
ZBTB33_known1	-0.144737	-0.236737	-0.266858	-0.435153	-0.136101	-0.131981	-0.284887	0.0187545	0.0471131
ZBTB49_1	-0.182627	-0.36823	-0.504118	-0.450903	-0.202203	-0.213975	-0.329881	-0.268144	-0.260461
ZBTB6_1	-0.203085	-0.380415	-0.512092	-0.377438	-0.190105	-0.276526	-0.381022	-0.361004	-0.283105
ZBTB7A_known1	0.0112256	0.047732	0.0704074	-0.0759403	-0.17795	-0.345055	-0.318502	-0.352321	-0.271699
ZBTB7A_known2	-0.168686	-0.0463105	-0.354427	-0.135848	-0.361006	-0.491964	-0.284723	-0.378441	-0.348491
ZEB1_known1	-0.271514	-0.441934	-0.782625	-0.617911	-0.335774	-0.196542	-0.298131	-0.446875	-0.427207
ZEB1_known4	0.0908761	0.0669989	-0.481317	-0.324944	-0.257825	-0.264002	-0.312307	0.0948726	0.12617
ZFX_1	0.409728	0.744257	0.929409	1.01999	0.608242	0.442	0.565207	0.412787	0.47197
ZIC1_2	0.387293	0.784949	1.03763	0.867112	0.604196	0.454875	0.698241	0.238409	0.302497
ZIC3_1	-0.20283	-0.278967	-0.233846	-0.272231	-0.305642	-0.398024	-0.436049	-0.465588	-0.44348
ZIC3_4	0.439552	0.735835	1.23872	0.953399	0.631638	0.459384	0.544754	0.430597	0.514354
ZKSCAN3_1	-0.191883	-0.354832	-0.484743	-0.313791	-0.235497	-0.326248	-0.329335	-0.459945	-0.387871
ZNF143_known1	-0.137287	-0.127362	0.168256	-0.102994	0.00641649	-0.0996961	-0.167596	-0.0428132	-0.0590387
ZNF143_known2	-0.122633	-0.0264366	0.302028	-0.113233	0.0511255	0.00541162	0.114751	0.128394	0.115128
ZNF219_1	0.450469	0.953769	1.39093	1.28003	0.679155	0.510894	0.67879	0.623805	0.553462
ZNF232_1	-0.0758915	-0.244889	-0.176132	-0.21197	-0.317254	-0.212506	-0.394688	-0.137537	-0.130695
ZNF281_1	0.442822	0.960118	1.45649	1.33085	0.820478	0.543958	1.05895	0.648955	0.740936
ZNF282_1	-0.323149	-0.55547	-0.979053	-0.781328	-0.543705	-0.491001	-0.586343	-0.558203	-0.519892
ZNF35_1	-0.00911563	0.218155	-0.0720705	0.0782243	-0.201531	-0.207395	0.043599	-0.0418262	-0.042937
ZNF350_1	-0.178165	-0.275677	-0.627091	-0.477846	-0.221583	-0.275939	-0.273943	-0.232177	-0.251994
ZNF384_1	-0.130977	-0.334398	-0.999629	-0.65327	-0.496288	-0.429979	-0.44552	-0.21334	-0.222413
ZNF410_1	-0.355268	-0.491056	-0.675499	-0.260163	-0.375101	-0.374341	-0.452691	-0.527531	-0.486235
ZNF410_2	-0.108322	-0.171823	-0.509332	-0.171843	-0.2486	-0.272951	-0.254563	-0.283703	-0.232954
ZNF423_1	-0.12083	-0.2571	-0.332238	-0.253505	-0.177789	-0.186911	-0.279676	-0.343325	-0.30041
ZNF524_1	-0.38541	-0.478603	-0.533257	-0.516276	-0.61728	-0.657582	-0.781832	-0.668786	-0.607593
ZNF524_2	-0.445674	-0.685485	-0.764695	-0.723813	-0.668176	-0.697572	-0.786681	-0.749304	-0.689788
ZNF589_1	-0.258894	-0.398609	-0.736376	-0.31172	-0.209402	-0.241811	-0.394304	-0.458374	-0.405631
ZNF628_1	-0.0515736	-0.0369967	-0.306257	-0.3883	-0.150804	-0.21641	-0.181455	0.0353672	0.0416399
ZNF652_1	-0.109689	-0.231261	-0.409415	-0.105318	-0.428559	-0.366653	-0.589376	-0.2962	-0.278701
ZNF691_1	-0.148617	-0.209625	-0.521325	-0.240527	-0.041393	-0.0713904	-0.15491	-0.209576	-0.174869
ZNF713_1	-0.174747	-0.279914	-0.979772	-0.647679	-0.51283	-0.457388	-0.633303	-0.135909	-0.113249
ZNF740_3	0.392563	0.913296	1.68636	1.08466	0.619382	0.54383	0.88514	0.778577	0.725144
ZNF75A_1	-0.252739	-0.496918	-0.65403	-0.571057	-0.438114	-0.422138	-0.492672	-0.515803	-0.475489
ZNF784_1	-0.239021	-0.408253	-0.511902	-0.440302	-0.305149	-0.357748	-0.472486	-0.317065	-0.261046
ZNF8_1	-0.139528	-0.213218	-0.650254	-0.338898	-0.173143	-0.167973	-0.297504	-0.167966	-0.166721
ZSCAN16_1	0.00264779	-0.0486543	-0.257624	-0.216845	0.0137707	0.0125061	-0.123346	0.123359	0.0678555
ZSCAN26_1	0.0578844	0.0338185	0.34622	0.0504707	-0.0195432	-0.0497835	-0.249139	0.131384	0.123987
ZSCAN4_2	0.02774	0.355344	0.277262	0.375001	0.281556	0.232463	0.604495	0.220832	0.0967777
ZSCAN4_3	0.0229737	0.303334	0.360054	0.339859	0.275576	0.162143	0.44336	0.0905805	0.0848597

## Sheet: Motifs non-normalized f-VICEs
motif	gm12878_parker	gm12878_buenrostro	hepg2_2	hepg2_1	pancreatic_islets	pancreatic_alpha	pancreatic_beta	cd4_1	cd4_2
AFP_1	0.206439	0.376517	0.246203	0.224294	0.29128	0.212911	0.271221	0.050396	0.0609248
AHR_1	0.472288	0.620375	0.471949	0.488713	0.452437	0.367544	0.36836	0.233022	0.222189
AHR_2	0.480205	0.664132	0.510952	0.465647	0.47764	0.359266	0.363239	0.309504	0.339892
AHR::ARNT_1	0.411816	0.587195	0.476959	0.401849	0.409678	0.280646	0.287462	0.270252	0.29906
AHR::ARNT_2	0.467922	0.65373	0.441354	0.441814	0.501595	0.357645	0.377986	0.247473	0.25486
AHR::ARNT::HIF1A_1	0.470009	0.624982	0.532009	0.513935	0.462549	0.31797	0.340185	0.300891	0.304789
AIRE_1	0.180298	0.367016	0.237855	0.216558	0.246504	0.160984	0.190115	0.0192949	0.0251312
AIRE_2	0.258443	0.387832	0.206594	0.0821808	0.257658	0.199924	0.261359	0.128685	0.131931
ALX1_1	0.166035	0.357158	0.0868268	0.121624	0.243662	0.238681	0.30244	0.00920046	0.0254606
ALX4_1	0.342421	0.505201	0.28253	0.221096	0.345193	0.274285	0.341649	0.0559673	0.0342448
AP1_known10	1.00244	1.20432	0.737188	0.580542	0.826405	0.993587	1.04842	0.412305	0.426667
AP1_known7	0.747744	0.900531	0.543698	0.482744	0.862819	0.871568	0.878575	0.267155	0.258467
AP3_1	0.0518436	0.217713	0.120645	0.1357	0.0939856	0.0436159	0.133867	0.000629199	0
ARHGEF12_1	0.165631	0.221164	0.108429	0.114855	0.104216	0.127508	0.16192	0.0968934	0.0961816
ARID5A_1	0.154428	0.317191	0.172795	0.0892705	0.305381	0.219184	0.253285	0.0142957	0.00544614
ARID5B_1	0.325206	0.557758	0.265649	0.198814	0.242561	0.18904	0.228635	0.139683	0.139869
ARNT_2	0.472447	0.671553	0.504147	0.390077	0.545196	0.465038	0.47716	0.345812	0.371465
ARNTL_1	0.523423	0.78126	0.586964	0.488655	0.62398	0.57742	0.577866	0.415736	0.437373
ATF2_1	0.671627	0.904704	0.636172	0.54291	0.78764	0.681924	0.705592	0.662939	0.77409
ATF3_known10	0.455305	0.668337	0.486092	0.44888	0.484512	0.377837	0.434006	0.356368	0.335583
ATF3_known4	0.42006	0.561896	0.387405	0.3818	0.341137	0.346474	0.344686	0.314672	0.280627
ATF3_known5	0.469759	0.673452	0.430026	0.42746	0.552344	0.498918	0.490375	0.249351	0.256053
ATF4_3	0.543847	0.796173	0.630258	0.508181	0.619714	0.61042	0.588756	0.327159	0.346174
ATF6_1	0.504354	0.712936	0.545182	0.48551	0.600191	0.542183	0.536498	0.403669	0.458123
BACH1_1	0.880913	1.05337	0.630135	0.550476	0.971716	0.968221	1.01122	0.283161	0.314604
BARHL2_7	0.0696463	0.204	0.0809681	0.0512819	0.155793	0.159626	0.23192	0.0147304	0.0203507
BATF_known1	0.64688	0.873795	0.636815	0.577857	0.755514	0.734125	0.674943	0.513227	0.557562
BCL6B_1	0.163383	0.325706	0.204007	0.146115	0.140736	0.139871	0.180313	0.0183644	0.0131435
BHLHE22_1	0.316745	0.567907	0.174172	0.108882	0.309614	0.287899	0.293101	0.0698275	0.0605831
BRCA1_known2	0.317718	0.505252	0.392436	0.345445	0.254416	0.195179	0.226811	0.12116	0.129053
CACBP_1	0.697263	0.972848	0.734371	0.670102	0.65452	0.473932	0.522212	0.365828	0.386918
CACD_1	0.699663	0.950769	0.709998	0.617117	0.613974	0.4736	0.517239	0.371631	0.362491
CACD_2	0.847175	1.10106	0.828366	0.691819	0.721667	0.561011	0.55996	0.681486	0.614349
CBX5_1	0.310825	0.490647	0.377269	0.302424	0.287163	0.225219	0.284891	0.0817905	0.0714223
CCDC6_1	0.274867	0.354948	0.269848	0.219125	0.208152	0.197785	0.255601	0.0259346	0.0225599
CDC5L_1	0.157371	0.283103	0.1043	0.104423	0.114834	0.128179	0.157111	0.0803799	0.0594443
CDX_1	0.293931	0.414511	0.111555	0.100808	0.23623	0.20108	0.292057	0.0370506	0.0314935
CDX2_1	0.225106	0.401117	0.143418	0.089314	0.20066	0.158229	0.280766	0.0318305	0.01871
CEBPB_known3	0.489182	0.654964	0.473536	0.45356	0.418898	0.323902	0.38891	0.192907	0.196719
CEBPB_known5	0.397678	0.544218	0.428339	0.358715	0.337529	0.272485	0.3186	0.146307	0.140495
CEBPG_1	0.370803	0.589268	0.321638	0.212974	0.259303	0.223943	0.338576	0.135039	0.122585
CEBPG_2	0.341535	0.580997	0.78633	0.519846	0.518191	0.377766	0.440568	0.257223	0.338264
CENPB_1	0.321003	0.443904	0.374018	0.288057	0.302533	0.215806	0.224401	0.198383	0.208878
CLOCK::ARNTL_1	0.521303	0.761047	0.542529	0.450642	0.610735	0.526946	0.569665	0.456544	0.45869
COMP1_1	0.377634	0.597946	0.420082	0.38544	0.387864	0.311321	0.351022	0.21281	0.187303
CPEB1_1	0.197971	0.351227	0.110804	0.0882899	0.139075	0.105542	0.174332	0.0535518	0.0574433
CPHX_1	0.500307	0.66129	0.322031	0.213195	0.522463	0.525764	0.556941	0.313985	0.295884
CREB3L2_1	0.458767	0.649597	0.47663	0.458012	0.517613	0.428428	0.432452	0.310497	0.341374
CTCF_known2	1.29502	1.36505	0.923021	0.71901	0.979337	0.816717	0.76165	0.65502	0.689617
CUX1_1	0.225905	0.386003	0.123039	0.101821	0.217737	0.217366	0.260063	0.03799	0.0429397
CUX1_4	0.281693	0.48469	0.2733	0.24373	0.317318	0.249154	0.288547	0.131673	0.100411
CUX1_5	0.140231	0.288838	0.260508	0.144591	0.161511	0.16081	0.178406	0.00232822	0.00374799
CUX1_6	0.374506	0.566105	0.368216	0.258025	0.472999	0.443381	0.495309	0.188555	0.184787
CUX1_7	0.286118	0.490347	0.119918	0.093699	0.442189	0.475054	0.50339	0.0648382	0.0707483
CUX1_8	0.0603655	0.135318	0.0724549	0.098834	0.138833	0.167107	0.146513	0.0326071	0.0310933
CUX2_1	0.0897966	0.16775	0.0790181	0.0560016	0.0894439	0.22002	0.172074	0.0139294	0.00767733
DBP_1	0.359246	0.580765	0.511509	0.502757	0.479433	0.412159	0.450147	0.203589	0.182775
DDIT3::CEBPA_1	0.388775	0.607697	0.445417	0.324174	0.360437	0.282436	0.310871	0.157522	0.143069
DMRT1_1	0.396432	0.582742	0.260669	0.211278	0.396932	0.307329	0.32775	0.185409	0.153146
DMRT2_1	0.290863	0.543436	0.225131	0.145041	0.230117	0.207668	0.272851	0.045257	0.0443707
DPRX_2	0.0764998	0.189709	0.16326	0.160902	0.206315	0.16321	0.212739	0	0
DUX4_1	0.550469	0.860912	0.696859	0.525412	0.608737	0.527309	0.551748	0.50161	0.512701
E2F_known1	0.185894	0.319782	0.225994	0.213753	0.173955	0.144931	0.164877	0.106641	0.103912
E2F_known15	0.621586	0.791621	0.730132	0.659847	0.568767	0.416625	0.44976	0.515666	0.474581
E2F_known18	0.477621	0.608868	0.554129	0.47016	0.450234	0.331007	0.352298	0.379346	0.349028
E2F_known2	0.242042	0.350726	0.279478	0.320936	0.286556	0.237854	0.2221	0.124548	0.117405
E2F_known23	0.708768	0.786026	0.673675	0.561786	0.573485	0.420935	0.443279	0.529736	0.504371
E2F_known30	0.313791	0.537406	0.275665	0.276599	0.290571	0.183278	0.209346	0.159401	0.171378
E2F2_2	0.293589	0.435871	0.170162	0.146389	0.167459	0.105898	0.157681	0.136949	0.1299
E2F2_4	0.267626	0.417975	0.191219	0.225836	0.158676	0.105413	0.165185	0.198063	0.137894
E2F7_1	0.219625	0.387033	0.324817	0.303327	0.175224	0.135236	0.161804	0.0958901	0.0940259
E4F1_1	0.551053	0.796334	0.55423	0.513766	0.629442	0.537132	0.54465	0.462464	0.522942
EBF1_known1	0.467408	0.627761	0.457255	0.392965	0.387735	0.258724	0.30787	0.0982201	0.0958431
EBF1_known2	0.45996	0.582053	0.435313	0.401599	0.338268	0.248488	0.278193	0.0441281	0.0394708
EBF1_known4	0.405691	0.502218	0.373818	0.381978	0.291378	0.230954	0.241815	0.0173729	0.0173074
EGR1_known6	0.76282	1.01563	0.7121	0.496631	0.646586	0.481135	0.480788	0.485318	0.465092
EGR1_known9	0.65059	0.876586	0.665465	0.632878	0.603707	0.443833	0.474688	0.435193	0.473454
ELF1_known1	0.592169	0.823246	0.29714	0.280345	0.324418	0.317882	0.296194	0.374584	0.351417
ELF2_1	0.620141	0.857428	0.666118	0.581923	0.57756	0.446704	0.46295	0.423262	0.450373
ELF3_3	0.666311	0.940212	0.528503	0.54541	0.559695	0.499078	0.457919	0.564571	0.558823
EN1_1	0.346255	0.503404	0.281446	0.161915	0.260376	0.19859	0.195654	0.122318	0.119677
EN1_2	0.456586	0.650495	0.347607	0.316748	0.334255	0.261096	0.270773	0.14843	0.154859
EOMES_1	0.447356	0.672173	0.260785	0.297639	0.366238	0.278993	0.338544	0.180491	0.17859
EOMES_3	0.417337	0.569253	0.345521	0.327578	0.402589	0.355359	0.359424	0.233391	0.251712
EP300_known1	0.537807	0.759618	0.468531	0.445288	0.51952	0.39066	0.423189	0.28612	0.292785
ESRRA_known11	0.324311	0.499346	0.520367	0.422224	0.306541	0.195957	0.265993	0.00789831	0.00155268
ESRRA_known3	0.428126	0.568994	0.493184	0.493641	0.435378	0.332942	0.373191	0.00923549	0.00979574
ESRRA_known6	0.328283	0.452059	0.345298	0.3432	0.335666	0.266018	0.284901	0.002869	0.00232284
ETS_known1	0.682489	0.882725	0.475187	0.473856	0.480241	0.382268	0.360064	0.50226	0.48317
ETS_known13	0.424995	0.585442	0.466361	0.418484	0.391681	0.29438	0.27718	0.317806	0.323838
ETS_known17	0.419556	0.613785	0.472465	0.476196	0.397169	0.285548	0.306256	0.261377	0.271071
ETS_known5	0.658264	0.92378	0.450334	0.470333	0.485708	0.418706	0.392478	0.504	0.509658
ETS_known7	0.47191	0.69592	0.448857	0.500997	0.416725	0.335501	0.309025	0.408161	0.414358
ETV6_1	0.656242	0.880192	0.471721	0.439085	0.481681	0.371167	0.371466	0.415305	0.396678
ETV7_1	0.616982	0.888579	0.494496	0.503473	0.49969	0.412138	0.412382	0.541452	0.536313
EWSR1::FLI1_1	0.529417	0.765359	0.560698	0.502295	0.472641	0.343454	0.370432	0.268842	0.277038
FEV_1	0.663997	0.96781	0.630546	0.562133	0.546372	0.481872	0.474915	0.653074	0.619166
FLI1_4	0.370074	0.553831	0.379671	0.377431	0.360439	0.273496	0.28948	0.295128	0.269993
FOXA_known6	0.376246	0.592659	0.782682	0.66761	0.626995	0.57239	0.629396	0.154847	0.180531
FOXB1_1	0.454332	0.67667	0.420067	0.418035	0.550583	0.544049	0.560996	0.21918	0.188201
FOXB1_2	0.185041	0.335723	0.55491	0.412736	0.462267	0.3849	0.424969	0.00209763	0.00110822
FOXC1_2	0.415724	0.537829	0.34655	0.283909	0.461314	0.4097	0.452336	0.104986	0.128191
FOXC1_6	0.286473	0.488199	0.58412	0.327887	0.483653	0.411977	0.422008	0.193823	0.170223
FOXD1_1	0.349463	0.573172	0.683338	0.564168	0.579647	0.484118	0.493338	0.160813	0.163728
FOXG1_1	0.238486	0.390255	0.355861	0.297469	0.293947	0.236886	0.268608	0.127816	0.102123
FOXI1_4	0.253632	0.421196	0.358325	0.336514	0.304693	0.240016	0.256194	0.157003	0.135785
FOXJ1_1	0.266755	0.43796	0.526089	0.43699	0.437754	0.360215	0.390287	0.12026	0.129155
FOXJ2_1	0.267156	0.466957	0.5716	0.385463	0.459204	0.406405	0.432088	0.106258	0.103038
FOXJ2_2	0.229908	0.418186	0.195897	0.15999	0.267867	0.192196	0.292007	0.0524988	0.0442109
FOXJ3_3	0.307421	0.557852	0.428568	0.339171	0.353663	0.317342	0.318714	0.154346	0.139478
FOXJ3_8	0.379878	0.574931	0.342512	0.221639	0.268975	0.229368	0.274402	0.237223	0.22097
FOXK1_3	0.233364	0.413811	0.283941	0.251155	0.255147	0.198648	0.19873	0.0434997	0.0484053
FOXL1_2	0.258736	0.454086	0.193514	0.134736	0.313426	0.165912	0.218027	0.063935	0.0890671
FOXM1_1	0.305534	0.541236	0.409355	0.326222	0.377121	0.291739	0.384629	0.0759292	0.0731635
FOXO3_2	0.316685	0.550242	0.382943	0.332368	0.32531	0.29049	0.372719	0.181607	0.167425
FOXO3_4	0.210189	0.371086	0.183667	0.155949	0.301891	0.226285	0.261823	0.0833879	0.109029
FOXO3_5	0.330509	0.531819	0.661852	0.563947	0.560658	0.489197	0.533035	0.322656	0.291623
FOXO6_3	0.447657	0.618184	0.375595	0.395001	0.32631	0.22339	0.24206	0.143922	0.16387
FOXP3_1	0.438511	0.63497	0.311501	0.310027	0.449708	0.398272	0.473598	0.167867	0.192009
GATA_known10	0.373181	0.5721	0.301053	0.24044	0.22539	0.158725	0.230817	0.126945	0.104916
GATA_known16	0.223464	0.392321	0.297783	0.257774	0.177641	0.124178	0.122285	0.119681	0.109403
GATA_known5	0.304532	0.509796	0.332507	0.371416	0.387509	0.305961	0.325832	0.143918	0.126947
GATA_known6	0.33033	0.535406	0.431058	0.394899	0.361512	0.292183	0.296095	0.13447	0.148272
GATA_known7	0.2472	0.391058	0.354465	0.293685	0.305997	0.221609	0.248134	0.10683	0.0777546
GCM_1	0.424133	0.630387	0.438282	0.380621	0.396952	0.29365	0.295696	0.152158	0.144979
GCM1_1	0.371146	0.48418	0.354598	0.380661	0.311253	0.213023	0.240737	0.14905	0.144069
GCM1_3	0.459989	0.580227	0.427319	0.424241	0.417317	0.278962	0.289896	0.178795	0.193988
GFI1_1	0.427266	0.693765	0.467714	0.375555	0.460049	0.393585	0.437254	0.347382	0.281623
GFI1B_1	0.413084	0.687851	0.421289	0.381869	0.424563	0.348858	0.414034	0.295137	0.283662
GLI_1	0.496569	0.691925	0.451088	0.445073	0.394449	0.273946	0.290647	0.189195	0.196791
GLI2_2	0.442833	0.603722	0.38846	0.420561	0.329453	0.225266	0.245116	0.144057	0.156028
GLIS1_1	0.349561	0.498567	0.377349	0.435343	0.277131	0.152167	0.192103	0.13642	0.139705
GLIS2_1	0.423018	0.602792	0.469089	0.396842	0.276147	0.169761	0.235848	0.118118	0.128771
GMEB1_1	0.525941	0.668676	0.516599	0.439043	0.509467	0.367671	0.378022	0.398122	0.343734
GMEB2_2	0.413917	0.61294	0.360746	0.368395	0.494978	0.362741	0.366664	0.424816	0.412812
GMEB2_3	0.426645	0.600306	0.349442	0.376427	0.502209	0.405686	0.355082	0.414252	0.416783
GRHL1_1	0.343843	0.48606	0.29569	0.265436	0.349502	0.265118	0.286725	0.0682792	0.0603455
GRHL1_3	0.277179	0.44163	0.141906	0.149007	0.283049	0.183358	0.197403	0.107913	0.10679
GTF2A_1	0.383662	0.570385	0.275438	0.244731	0.302707	0.205806	0.248727	0.162915	0.150029
GTF2I_1	0.506914	0.745542	0.5842	0.542768	0.464306	0.32042	0.364085	0.235438	0.216848
GZF1_1	0.238901	0.347388	0.192802	0.176799	0.253768	0.210142	0.253933	0.172115	0.148916
HAND1_1	0.338716	0.51308	0.330666	0.346701	0.328151	0.242933	0.278914	0.0353846	0.0299368
HAND1_2	0.323627	0.501177	0.362616	0.357479	0.353903	0.259683	0.301744	0.0314239	0.023737
HBP1_1	0.44072	0.58325	0.353989	0.177225	0.461097	0.44608	0.478876	0.0892904	0.0877544
HDX_1	0.32228	0.522903	0.376067	0.264935	0.363881	0.300445	0.378103	0.114173	0.115629
HES1_1	0.614528	0.753642	0.525344	0.505461	0.507466	0.345629	0.364266	0.284256	0.29312
HES7_1	0.392092	0.509059	0.366893	0.405714	0.384295	0.285935	0.283864	0.19826	0.190606
HESX1_2	0.177421	0.397053	0.127225	0.110128	0.288598	0.260041	0.355113	0.0335708	0.0354556
HF1H3B_1	0.809132	1.10401	0.760095	0.604934	0.712123	0.479519	0.538211	0.54904	0.536348
HIC1_2	0.814994	1.02829	0.745955	0.64698	0.731674	0.522278	0.541031	0.516098	0.460108
HIC1_3	0.388695	0.532853	0.351619	0.383016	0.449247	0.330799	0.338364	0.151255	0.168178
HIC1_4	0.659231	0.840926	0.596543	0.61545	0.600493	0.442334	0.446885	0.288338	0.316226
HIC1_5	0.429392	0.615128	0.393579	0.397986	0.467865	0.351568	0.393915	0.178029	0.213332
HIF1A_1	0.453499	0.616324	0.516633	0.456424	0.435825	0.306872	0.323923	0.251993	0.254407
HINFP_1	0.307234	0.460688	0.386742	0.355322	0.328653	0.24311	0.217909	0.155488	0.15578
HINFP_3	0.600277	0.813797	0.556232	0.585238	0.564262	0.395652	0.432029	0.342005	0.373418
HINFP_4	0.633622	0.781391	0.670723	0.461404	0.585631	0.409506	0.460538	0.355186	0.368084
HLF_4	0.270625	0.405539	0.309459	0.237021	0.42663	0.242524	0.366464	0.328542	0.442409
HLTF_1	0.273727	0.436928	0.370833	0.302826	0.280322	0.192693	0.221861	0.0352618	0.0274457
HMBOX1_2	0.349569	0.538607	0.305968	0.289044	0.381651	0.342703	0.321025	0.247031	0.221766
HMGA1_1	0.329225	0.484435	0.303244	0.274347	0.269787	0.261028	0.32822	0.142783	0.17348
HMX1_2	0.189709	0.360865	0.108415	0.10606	0.274365	0.24274	0.286992	0.0832701	0.0750824
HMX2_1	0.215862	0.369089	0.201171	0.156523	0.303319	0.263247	0.333279	0.116697	0.0805574
HMX3_1	0.408312	0.575323	0.363274	0.35961	0.374225	0.28434	0.288105	0.180077	0.17707
HNF1_2	0.280643	0.580467	0.596927	0.486049	0.545709	0.467195	0.50132	0.0910463	0.0761722
HNF1_3	0.345582	0.685042	0.635478	0.594662	0.598686	0.517342	0.537541	0.0832149	0.0619639
HNF1B_2	0.394783	0.548483	0.341589	0.202135	0.369085	0.299532	0.282028	0.201933	0.222209
HNF4_known12	0.708571	0.961796	0.754165	0.681033	0.632144	0.452758	0.477423	0.331676	0.341215
HNF4_known15	0.294307	0.415629	0.375316	0.374824	0.215551	0.0940636	0.124359	0.0047255	0.00384177
HNF4_known22	0.325761	0.498805	0.658462	0.655572	0.324091	0.209051	0.236444	0.00481888	0.00142415
HNF4_known25	0.368598	0.528903	0.423235	0.411647	0.34613	0.282008	0.298055	0	0
HNF4_known26	0.335073	0.488686	0.483524	0.460357	0.358938	0.241948	0.278251	0	0
HNF4_known8	0.247081	0.425479	0.468631	0.420046	0.321216	0.211681	0.237348	0	0
HOMEZ_1	0.0842145	0.138824	0.0400714	0.0271628	0.0730089	0.0764568	0.11422	0.0175972	0.0283276
HOMEZ_2	0.0973971	0.17661	0.048178	0.0407456	0.075617	0.0405529	0.113628	0.059446	0.0608602
HOXA3_1	0.33308	0.552468	0.302468	0.290425	0.38823	0.298955	0.326337	0.138139	0.132727
HOXA5_1	0.304478	0.478909	0.245581	0.229361	0.309513	0.276684	0.334266	0.101464	0.0793329
HOXA5_2	0.294572	0.484523	0.160693	0.171641	0.360645	0.322587	0.387927	0.112713	0.109241
HOXA7_1	0.258755	0.454884	0.317419	0.225917	0.309896	0.228625	0.290959	0.0796422	0.0866214
HOXD12_1	0.164	0.259078	0.131789	0.0744725	0.266945	0.278179	0.331848	0.0797021	0.0679866
HOXD13_3	0.224225	0.391334	0.153795	0.117102	0.233702	0.159812	0.269326	0.11023	0.101185
HSF_known1	0.163697	0.320128	0.182885	0.193082	0.103847	0.0622893	0.0777135	0.00195011	0.00182734
HSF_known2	0.282134	0.418084	0.319371	0.343661	0.23696	0.169508	0.193878	0.0462585	0.041357
HSFY2_1	0.0852125	0.161024	0.0743978	0.108626	0.0606433	0.0379721	0.131805	0.00443438	0
HSFY2_2	0.146923	0.220188	0.117737	0.105062	0.169113	0.150987	0.16285	0.108074	0.0916949
IKZF1_2	0.310083	0.504971	0.398009	0.417011	0.286829	0.202001	0.232168	0.0490725	0.0409469
IKZF2_3	0.107116	0.246346	0.226642	0.176624	0.173661	0.114904	0.174819	0.0125328	0.0161701
IKZF3_1	0.218264	0.337183	0.382776	0.401463	0.309305	0.240218	0.26953	0.000683914	0.00104019
INSM1_1	0.52427	0.715378	0.549592	0.530486	0.391378	0.27428	0.292774	0.208395	0.209088
IRF_known10	0.759451	0.999158	0.34642	0.294143	0.233983	0.166185	0.219377	0.32003	0.367424
IRF_known14	0.712162	0.942854	0.270341	0.224259	0.255189	0.210954	0.219364	0.294388	0.299581
IRF_known16	0.617416	0.803928	0.1358	0.131684	0.149621	0.134492	0.139069	0.21963	0.224112
IRF_known18	0.353283	0.501448	0.123641	0.132403	0.0958291	0.0807211	0.140188	0.146836	0.158434
IRF_known2	0.649365	0.904535	0.301162	0.264191	0.230998	0.181934	0.220148	0.253249	0.279855
IRF_known21	0.851869	1.09164	0.302643	0.214317	0.214448	0.186358	0.219093	0.385166	0.43918
IRF_known4	0.526503	0.763455	0.238159	0.254149	0.211584	0.170836	0.188084	0.173674	0.165162
IRF_known6	0.737706	1.05072	0.308472	0.268206	0.282482	0.248591	0.316806	0.342161	0.341961
IRF4_1	0.737875	0.967788	0.185404	0.136258	0.138893	0.12484	0.135313	0.294924	0.298003
IRX3_3	0.326087	0.535121	0.259663	0.224231	0.364751	0.294797	0.355168	0.167887	0.205448
IRX6_1	0.247591	0.257857	0.0630747	0.0509576	0.201361	0.205564	0.179715	0.0716221	0.0783432
ISX_2	0.0857606	0.258099	0.0491437	0.0656514	0.179812	0.158546	0.310502	0.0146659	0.0189175
ITGB2_1	0.396148	0.536132	0.454567	0.436598	0.34701	0.23584	0.274817	0.0471511	0.0471286
J4143	0.416979	0.567076	0.4005	0.381294	0.356204	0.232012	0.205701	0.226732	0.221481
J4153	0.336668	0.535778	0.367921	0.311868	0.400597	0.254721	0.325658	0.136105	0.149461
KLF12_1	0.399903	0.559506	0.47257	0.474818	0.388159	0.267823	0.281714	0.116648	0.135314
KLF13_1	0.645322	0.918461	0.666902	0.619122	0.608454	0.479492	0.520131	0.454967	0.492794
KLF16_1	0.860905	1.15254	0.897277	0.725736	0.770408	0.572917	0.695148	0.650569	0.624171
LBX2_2	0.314982	0.512284	0.312988	0.27791	0.390066	0.332595	0.398927	0.111322	0.0816862
LHX2_3	0.196659	0.377012	0.103626	0.0781319	0.315575	0.2761	0.362228	0.0433435	0.0367444
LHX3_1	0.116665	0.196092	0.0876621	0.0494032	0.321115	0.228324	0.303757	0.0225812	0.041066
LHX3_2	0.104794	0.201473	0.0533924	0.080979	0.234235	0.253712	0.281982	0.00138886	0.0159637
LHX3_3	0.0741345	0.125745	0.066221	0.0346993	0.238531	0.163943	0.30206	0.0138423	0.0268461
LHX6_4	0.213602	0.416781	0.1056	0.124884	0.327567	0.316772	0.32074	0.113297	0.0885859
LHX8_4	0.171647	0.358192	0.141379	0.132463	0.262385	0.243575	0.270112	0.0426636	0.0436572
LMO2_2	0.306366	0.451959	0.300151	0.318431	0.311185	0.229373	0.207127	0.0931722	0.0808943
MA0036.2	0.306592	0.46419	0.372624	0.340008	0.286828	0.234011	0.214763	0.18468	0.190122
MA0037.2	0.230822	0.418659	0.360086	0.341541	0.270545	0.184557	0.134678	0.130234	0.130401
MA0060.2	0.664846	0.933154	0.668756	0.681582	0.701747	0.602796	0.649829	0.527073	0.527174
MA0100.2	0.53802	0.806981	0.473576	0.356062	0.494727	0.385302	0.41736	0.214072	0.218325
MA0103.2	0.400555	0.530305	0.32029	0.298266	0.406986	0.296109	0.317404	0.0727965	0.0736643
MA0137.3	0.288858	0.486609	0.373735	0.377819	0.385684	0.279362	0.356127	0.154385	0.155258
MA0140.2	0.392666	0.631781	0.448379	0.390336	0.423817	0.369887	0.360512	0.247838	0.248699
MA0143.3	0.351534	0.540102	0.51163	0.442964	0.308378	0.227677	0.273957	0.107551	0.103463
MA0466.1	0.431235	0.714245	0.74524	0.564676	0.520807	0.408178	0.484755	0.215488	0.259347
MA0469.1	0.766753	1.05766	0.817246	0.668487	0.737602	0.531325	0.56143	0.496316	0.447001
MA0471.1	0.622327	0.860093	0.730561	0.636381	0.584027	0.413981	0.468199	0.354107	0.333185
MA0479.1	0.29296	0.470304	0.369352	0.392973	0.335658	0.296794	0.343369	0.109702	0.111548
MA0482.1	0.299508	0.506807	0.412071	0.329054	0.285997	0.20732	0.213576	0.147925	0.13483
MA0488.1	0.604467	0.911566	0.661074	0.437399	0.711112	0.688685	0.701335	0.346536	0.351262
MA0498.1	0.592166	0.77916	0.497328	0.423034	0.555006	0.491185	0.491966	0.318746	0.323827
MA0501.1	0.76246	0.98033	0.580438	0.557163	0.886243	0.880788	0.860383	0.355428	0.325651
MA0513.1	0.535199	0.727014	0.54023	0.435283	0.514048	0.420775	0.424086	0.219594	0.229623
MA0515.1	0.370853	0.589056	0.447843	0.371938	0.291509	0.234615	0.284968	0.0775887	0.0766838
MA0518.1	0.374485	0.602329	0.34673	0.349718	0.381751	0.279342	0.33903	0.268215	0.23123
MA0520.1	0.400768	0.602379	0.381265	0.290046	0.306341	0.238476	0.265694	0.146893	0.146607
MA0527.1	0.441052	0.541905	0.469218	0.470127	0.383909	0.256302	0.289611	0.290154	0.278424
MA0528.1	0.75442	0.980622	0.712025	0.539025	0.646966	0.465346	0.524234	0.469269	0.437637
MA0594.1	0.32191	0.569027	0.26694	0.24927	0.455593	0.412903	0.492648	0.0928618	0.0963817
MAF_known1	0.504888	0.72277	0.404817	0.446652	0.34705	0.248988	0.258941	0.273246	0.278779
MAF_known12	0.466251	0.661039	0.475022	0.366642	0.533219	0.480368	0.446857	0.279149	0.266784
MAF_known3	0.539479	0.701372	0.479047	0.468201	0.596846	0.538091	0.521327	0.247648	0.246034
MAF_known4	0.46461	0.670957	0.415483	0.311438	0.567826	0.539894	0.519651	0.201033	0.190395
MAF_known6	0.475774	0.662091	0.430631	0.346487	0.543343	0.478893	0.512525	0.186643	0.185379
MAFF_1	0.526129	0.679641	0.411363	0.392054	0.618598	0.587309	0.578724	0.263445	0.260954
MEF2_known1	0.342479	0.572192	0.130055	0.123629	0.154117	0.113221	0.203122	0.0830008	0.0811969
MEF2_known5	0.419212	0.634522	0.165357	0.101642	0.20888	0.128963	0.248961	0.0868954	0.0686491
MEF2_known9	0.479498	0.694925	0.127471	0.0790635	0.281447	0.221192	0.313122	0.088866	0.0697959
MEF2D_1	0.470522	0.740242	0.149607	0.147374	0.349099	0.286714	0.381285	0.10258	0.108792
MEIS1::HOXA9_1	0.372367	0.598633	0.308394	0.18857	0.373842	0.285687	0.340619	0.0849121	0.10688
MEIS2_1	0.491348	0.708846	0.34328	0.297796	0.486727	0.405715	0.423437	0.260412	0.245975
MEIS2_2	0.559403	0.798365	0.482357	0.405107	0.549598	0.475815	0.509368	0.341881	0.322383
MEOX2_3	0.356533	0.565705	0.121975	0.0637611	0.429685	0.434782	0.497756	0.142767	0.123602
MSC_1	0.541129	0.758235	0.436375	0.40272	0.521484	0.371128	0.403545	0.235266	0.228415
MSX1_1	0.316065	0.474105	0.278679	0.232442	0.319424	0.285644	0.304169	0.145749	0.125265
MSX2_3	0.15426	0.337215	0.160055	0.109077	0.323206	0.238457	0.372291	0.0694616	0.0657972
MTF1_3	0.435228	0.567641	0.406627	0.393847	0.435233	0.308905	0.323757	0.210162	0.218345
MYB_1	0.433411	0.603126	0.445747	0.376576	0.374127	0.248683	0.252341	0.207144	0.189288
MYB_2	0.407034	0.578917	0.393037	0.338046	0.409421	0.290593	0.303465	0.119799	0.105471
MYB_5	0.374763	0.545381	0.36454	0.375434	0.375677	0.292996	0.287359	0.148181	0.144764
MYBL1_1	0.199506	0.266674	0.114639	0.117399	0.166619	0.148518	0.111731	0.0729722	0.0589359
MYBL2_1	0.19291	0.288018	0.18095	0.171554	0.194545	0.176097	0.121553	0.100681	0.0828262
MYBL2_2	0.247043	0.336161	0.117663	0.0879064	0.140292	0.130373	0.11822	0.0727197	0.0602537
MYBL2_3	0.204034	0.283783	0.163824	0.182848	0.1637	0.172629	0.115045	0.0220511	0.02275
MYBL2_4	0.237941	0.356874	0.181051	0.186698	0.207027	0.170575	0.193596	0.104528	0.0839981
MYC_known1	0.462607	0.660967	0.448581	0.409143	0.533333	0.414347	0.466518	0.309689	0.314454
MYC_known20	0.47152	0.657481	0.414987	0.47356	0.480308	0.376346	0.384541	0.27857	0.299181
MYF_1	0.667229	0.826029	0.544868	0.51941	0.598367	0.465347	0.52672	0.337987	0.312654
MYF6_1	0.56025	0.743377	0.467465	0.504243	0.553698	0.416745	0.429083	0.250542	0.241661
MYOD1_1	0.650668	0.799282	0.540849	0.489046	0.57592	0.461932	0.457283	0.269029	0.261675
MZF1_1	0.520275	0.712649	0.543605	0.461412	0.413455	0.294991	0.332711	0.256728	0.234617
MZF1_2	0.540626	0.777599	0.574896	0.519655	0.461054	0.334333	0.382457	0.250623	0.271437
NANOG_known1	0.441621	0.650745	0.455405	0.36631	0.454482	0.349118	0.399369	0.184975	0.193463
NFAT5_1	0.366799	0.511995	0.312462	0.218676	0.305934	0.259694	0.289499	0.0515951	0.0640509
NFATC1_1	0.340403	0.488223	0.347203	0.212839	0.284081	0.231224	0.272591	0.149911	0.144274
NFATC1_2	0.230892	0.442812	0.271652	0.202921	0.187057	0.138393	0.187183	0.0623392	0.0673495
NFATC1_3	0.184392	0.357577	0.300665	0.207918	0.393097	0.275039	0.305297	0.0111278	0.00961196
NFATC2_1	0.128784	0.270323	0.270444	0.247191	0.258542	0.194201	0.240324	0.00838922	0.00325369
NFE2_known2	0.872996	1.08752	0.644949	0.519192	0.991962	0.977166	0.996891	0.306232	0.335646
NFE2L1_1	0.546458	0.742802	0.478437	0.460506	0.630049	0.601568	0.64156	0.188482	0.19172
NFE2L1::MAFG_1	0.65406	0.864541	0.506432	0.479299	0.750325	0.769649	0.788491	0.293538	0.285786
NFIB_1	0.4206	0.594461	0.446813	0.456172	0.48593	0.371275	0.394968	0.151639	0.158676
NFIC_1	0.503546	0.676883	0.439031	0.416348	0.490986	0.339707	0.38402	0.219688	0.214046
NFKB_known1	0.579446	0.645502	0.457799	0.436959	0.338224	0.297751	0.291465	0.140271	0.126374
NFKB_known10	0.559486	0.589575	0.337083	0.311378	0.278873	0.292741	0.262341	0.0658892	0.0647196
NFKB_known5	0.518576	0.58112	0.352862	0.310365	0.287315	0.299432	0.294418	0.0693588	0.0612869
NFY_known2	0.692198	0.99947	0.803008	0.695541	0.724486	0.627126	0.689868	0.646127	0.591839
NFY_known4	0.670199	0.962829	0.796046	0.699341	0.692452	0.638102	0.685402	0.614586	0.534422
NHLH1_1	0.652479	0.873278	0.602497	0.468303	0.651582	0.484127	0.507098	0.286428	0.311352
NKX2-1_1	0.414438	0.635521	0.223701	0.194585	0.34863	0.255563	0.357766	0.133461	0.11674
NKX2-2_1	0.342274	0.512498	0.115968	0.0958595	0.34532	0.21621	0.352444	0.14147	0.137408
NKX2-3_1	0.276986	0.43295	0.234307	0.185325	0.330291	0.239834	0.305127	0.140888	0.12934
NKX2-5_1	0.403816	0.641168	0.225233	0.240548	0.402617	0.283224	0.397168	0.197924	0.181379
NKX2-5_2	0.145601	0.313158	0.0625758	0.0498618	0.244729	0.197019	0.292427	0.0382821	0.051462
NKX2-5_3	0.655319	0.940934	0.449363	0.355257	0.429013	0.342567	0.383351	0.453242	0.443335
NKX2-6_1	0.335886	0.526253	0.267902	0.209686	0.359405	0.251004	0.349403	0.116514	0.105134
NKX3-1_1	0.120151	0.279409	0.107761	0.114859	0.121681	0.108812	0.212031	0.0348014	0.0334738
NKX6-1_1	0.118249	0.216376	0.0486959	0.0255509	0.164628	0.124454	0.25718	0.0156386	0.0385455
NKX6-2_1	0.152864	0.370274	0.167443	0.0782678	0.294081	0.240539	0.327795	0.0372098	0.0427647
NR1H4_1	0.377054	0.547289	0.463092	0.383557	0.46525	0.400996	0.454272	0.0512482	0.0477796
NR1H4_3	0.28742	0.473519	0.421103	0.368632	0.250556	0.190843	0.232978	0	0
NR2E1_1	0.387954	0.557507	0.396239	0.289396	0.285803	0.234261	0.336238	0.128781	0.134628
NR2E1_4	0.446669	0.629201	0.411675	0.3454	0.468006	0.4472	0.469152	0.222171	0.220822
NR2E3_1	0.320663	0.47585	0.211155	0.151002	0.335756	0.287568	0.268323	0.118864	0.124213
NR2F2_1	0.371344	0.546249	0.470937	0.393724	0.326775	0.21544	0.276804	0.056624	0.0514196
NR3C1_known1	0.401891	0.570002	0.437257	0.370198	0.381608	0.300985	0.328631	0.104453	0.107444
NR3C1_known11	0.375694	0.569898	0.343441	0.290755	0.358191	0.247603	0.294101	0.0816202	0.070286
NR3C1_known12	0.49908	0.683108	0.431817	0.452721	0.472403	0.366905	0.387477	0.23475	0.2147
NR3C1_known13	0.362832	0.506247	0.423689	0.343142	0.366517	0.267943	0.281297	0.158355	0.150479
NR3C1_known18	0.264918	0.391352	0.286672	0.235948	0.291701	0.217414	0.315102	0.139494	0.121197
NR3C1_known5	0.441415	0.638947	0.437055	0.358355	0.356325	0.285564	0.34321	0.147564	0.145714
NR3C1_known6	0.372932	0.473728	0.294717	0.240834	0.284356	0.229567	0.244992	0.151441	0.129074
NR4A_known2	0.328498	0.571043	0.420637	0.361443	0.373317	0.30795	0.322256	0.072237	0.0847972
NR4A_known3	0.327715	0.502632	0.311257	0.286166	0.291384	0.236118	0.252836	0.101132	0.0860022
NR4A_known4	0.310021	0.524719	0.499677	0.456483	0.332354	0.226536	0.321297	0.0326538	0.0258642
NR5A2_1	0.392285	0.541379	0.514157	0.523622	0.362995	0.2156	0.259747	0.0570951	0.0503639
NR6A1_1	0.330936	0.500656	0.429816	0.405092	0.281641	0.199409	0.245661	0.00460875	0.000610432
NRF1_known2	0.537518	0.814172	0.580743	0.604537	0.628158	0.478317	0.470674	0.440511	0.479515
OBOX2_1	0.168657	0.311661	0.17832	0.130201	0.188742	0.160573	0.219999	0.0190738	0.0221817
ONECUT3_1	0.100888	0.178694	0.28031	0.160767	0.127167	0.0569905	0.0576626	0.0226978	0.0360786
OSR2_1	0.428162	0.612063	0.392129	0.418084	0.427438	0.304406	0.35094	0.219022	0.21463
OTX_1	0.0806043	0.141872	0.0811433	0.0727635	0.208951	0.242358	0.340071	0.00670895	0.0231493
OTX1_4	0.0960538	0.222727	0.0888165	0.085363	0.179472	0.19804	0.211781	0.0231723	0.0279606
OVOL2_1	0.62724	0.847227	0.656725	0.586161	0.534056	0.376192	0.441874	0.34144	0.374597
PAX2_1	0.438959	0.571775	0.432648	0.358627	0.462887	0.37571	0.347656	0.219013	0.21754
PAX2_3	0.489732	0.692173	0.509035	0.429023	0.551518	0.49372	0.492124	0.335318	0.334511
PAX3_1	0.401912	0.526882	0.401729	0.409986	0.441358	0.356998	0.339052	0.244306	0.25078
PAX3_2	0.345529	0.51261	0.280483	0.266216	0.329318	0.28161	0.303025	0.185805	0.176896
PAX4_1	0.741024	1.00055	0.794907	0.681648	0.742354	0.549624	0.572336	0.486896	0.450383
PAX4_2	0.181665	0.414501	0.212097	0.1625	0.260365	0.223529	0.288106	0.037109	0.0369737
PAX4_5	0.391459	0.598174	0.400153	0.398499	0.307777	0.238771	0.2723	0.196577	0.202883
PAX5_known1	0.653549	0.936166	0.661169	0.624537	0.652591	0.481944	0.555445	0.30786	0.360274
PAX5_known2	0.378648	0.544164	0.353773	0.377417	0.357218	0.244539	0.256687	0.147673	0.163883
PAX5_known3	0.453555	0.626757	0.473754	0.361026	0.416617	0.334896	0.348705	0.150576	0.143401
PAX6_1	0.402929	0.603441	0.304178	0.279	0.400217	0.359489	0.388029	0.148563	0.157624
PAX6_2	0.399222	0.616167	0.470139	0.46741	0.434564	0.329682	0.352589	0.0773959	0.0736191
PAX6_3	0.408306	0.582005	0.224491	0.230558	0.409094	0.362795	0.432857	0.122081	0.125524
PAX7_3	0.0341526	0.115112	0.0665507	0.0184891	0.152596	0.154679	0.164856	0.00312433	0.0113485
PAX8_1	0.448241	0.575081	0.340934	0.334518	0.474882	0.413797	0.423132	0.151357	0.163496
PAX9_1	0.506918	0.651768	0.459568	0.414125	0.489613	0.424401	0.424531	0.204697	0.216651
PBX1_1	0.335409	0.553486	0.277248	0.243453	0.394002	0.357483	0.410386	0.248737	0.256721
PBX1_2	0.390721	0.630534	0.399273	0.260219	0.446372	0.386871	0.38819	0.331248	0.32862
PBX1_5	0.337457	0.475283	0.246536	0.166386	0.387479	0.344959	0.410993	0.213556	0.216192
PBX3_known1	0.322435	0.502089	0.341433	0.310848	0.348325	0.274638	0.337779	0.132791	0.119611
PDX1_1	0.293263	0.536503	0.292511	0.1862	0.376302	0.347645	0.428841	0.0131441	0.0195803
PITX2_1	0.172191	0.368841	0.31392	0.290901	0.358887	0.277474	0.340697	0	0.000119918
PLAG1_1	0.697704	0.936088	0.695114	0.606674	0.573401	0.422154	0.43028	0.333931	0.360976
PLAGL1_1	0.711926	0.8772	0.58193	0.550455	0.562458	0.415073	0.429937	0.390827	0.461953
POU1F1_1	0.22109	0.414871	0.140076	0.0992786	0.293078	0.297998	0.378463	0.0299865	0.0196218
POU1F1_2	0.320852	0.475177	0.241718	0.155268	0.253646	0.232933	0.303156	0.0258453	0.0201426
POU1F1_4	0.374094	0.61042	0.267691	0.225051	0.449877	0.428519	0.473218	0.0729791	0.0808488
POU2F2_4	0.372126	0.579717	0.170742	0.142626	0.334567	0.246885	0.314876	0.126843	0.0990327
POU2F2_known1	0.646817	0.85074	0.328995	0.254404	0.346461	0.299967	0.391753	0.155252	0.180765
POU2F2_known10	0.698639	0.915818	0.401368	0.399757	0.336043	0.299395	0.334257	0.249692	0.233763
POU2F2_known5	0.570543	0.794651	0.274534	0.322778	0.326871	0.294195	0.358974	0.143696	0.188047
POU2F2_known6	0.393724	0.621077	0.341389	0.254537	0.389983	0.312657	0.392578	0.154855	0.149503
POU3F2_1	0.323479	0.573364	0.297128	0.192806	0.371021	0.338615	0.387376	0.101338	0.0988683
POU3F2_2	0.162695	0.332816	0.0816157	0.0359356	0.195825	0.201584	0.294145	0.0306496	0.0196957
POU3F2_3	0.307004	0.531056	0.119163	0.192667	0.259458	0.203978	0.314462	0.0628077	0.0634878
POU3F3_1	0.414562	0.607094	0.223917	0.154374	0.367277	0.295909	0.35938	0.0695586	0.0956204
POU4F2_2	0.235702	0.410836	0.149846	0.137093	0.369727	0.328679	0.393054	0.0264142	0.0293853
POU5F1_known3	0.437365	0.70144	0.333317	0.284887	0.345656	0.276465	0.349674	0.149888	0.134153
POU6F1_1	0.140752	0.28532	0.0909814	0.0975507	0.221933	0.207586	0.296169	0.0333243	0.0333426
POU6F1_3	0.340013	0.548363	0.204131	0.139188	0.397091	0.335861	0.447379	0.105051	0.108066
POU6F2_2	0.159489	0.349775	0.0860496	0.136432	0.286943	0.263672	0.334916	0.0293588	0.0428527
POU6F2_3	0.296051	0.513536	0.176452	0.0867168	0.408197	0.315004	0.447176	0.0480995	0.0701275
PPARA_1	0.310185	0.504141	0.494084	0.408691	0.335059	0.260292	0.28355	0.0116942	0.0143184
PPARA_2	0.458703	0.641822	0.490905	0.432853	0.386477	0.27889	0.316558	0.155442	0.165481
PRDM1_known1	0.554317	0.77045	0.373746	0.374363	0.318159	0.240505	0.276865	0.161852	0.139007
PRDM4_1	0.33785	0.535118	0.341004	0.315891	0.222411	0.135346	0.166237	0.0652081	0.063428
PROX1_1	0.28545	0.434779	0.17651	0.154938	0.215347	0.115441	0.227818	0.108782	0.104066
PTEN_1	0.50798	0.671132	0.410823	0.457231	0.490552	0.399641	0.42457	0.26797	0.243001
RARA_1	0.345489	0.52348	0.53853	0.456656	0.353487	0.239788	0.279939	0.00139166	0.000688062
RARA_3	0.293827	0.505289	0.44616	0.379541	0.314085	0.22955	0.273836	0.00240663	0.0043525
RARG_8	0.375778	0.599218	0.442638	0.365153	0.35511	0.270473	0.304737	0.0153297	0.00879347
RARG_9	0.437649	0.615734	0.457244	0.449335	0.400216	0.304809	0.319013	0.0373191	0.0345662
RBPJ_1	0.294688	0.470946	0.356403	0.27415	0.348173	0.252508	0.311051	0.010366	0.00839043
REST_known3	0.642616	0.828504	0.586647	0.486231	0.597365	0.447882	0.473293	0.309037	0.310169
RFX2_2	0.424008	0.637342	0.413988	0.418849	0.570847	0.441441	0.448215	0.249492	0.241123
RFX3_1	0.497939	0.689474	0.523587	0.487269	0.604308	0.496954	0.482922	0.309848	0.295086
RFX3_4	0.550918	0.813777	0.525077	0.506048	0.705851	0.608329	0.578648	0.37247	0.428494
RFX5_known3	0.347421	0.541855	0.405884	0.304033	0.464198	0.381897	0.356239	0.215648	0.203399
RFX5_known4	0.377815	0.52852	0.375987	0.385634	0.469511	0.329331	0.359383	0.176454	0.178958
RFX5_known5	0.473667	0.671761	0.482054	0.47314	0.606861	0.496516	0.469167	0.294978	0.274934
RHOXF1_1	0.367801	0.513684	0.306845	0.259458	0.352317	0.278422	0.329116	0.215225	0.193434
RHOXF1_7	0.414313	0.563309	0.338685	0.349564	0.37936	0.287119	0.316528	0.21526	0.234194
RORA_2	0.309004	0.548016	0.272352	0.229105	0.410753	0.295213	0.41078	0.0638603	0.0477625
RORA_7	0.333186	0.590627	0.34621	0.2906	0.458764	0.376825	0.445014	0.0279382	0.0201726
RREB1_1	0.58417	0.782257	0.572766	0.452811	0.418568	0.304981	0.307146	0.312269	0.335295
RREB1_2	0.584573	0.828877	0.560544	0.499847	0.484013	0.372602	0.364223	0.330988	0.372204
RUNX_2	0.613008	0.824094	0.468395	0.342827	0.424849	0.349002	0.341536	0.358312	0.335293
RUNX1_1	0.321704	0.490619	0.213202	0.177614	0.268709	0.171177	0.286764	0.0966816	0.105103
RUNX1_2	0.315965	0.493303	0.211009	0.154505	0.206543	0.182199	0.22567	0.0807643	0.0957915
RUNX1_4	0.187519	0.305	0.173392	0.152481	0.151326	0.120346	0.167979	0.0642825	0.0628735
RUNX2_2	0.749973	1.03677	0.480075	0.38811	0.423855	0.331232	0.396679	0.561544	0.510656
RUNX2_3	0.642418	0.887613	0.365548	0.3168	0.347031	0.27474	0.269651	0.422936	0.433393
RUNX2_5	0.509474	0.624525	0.417266	0.464901	0.372851	0.275427	0.258002	0.241571	0.235066
RUNX3_1	0.483256	0.636294	0.446301	0.415952	0.343003	0.232506	0.235652	0.240176	0.252576
RXRA_known2	0.336442	0.540521	0.258367	0.197984	0.37904	0.307359	0.365748	0.0713888	0.0768749
RXRA_known3	0.379074	0.611408	0.541055	0.430136	0.385455	0.253315	0.30644	0.169889	0.164267
RXRA_known6	0.290561	0.482023	0.615827	0.530025	0.34388	0.25661	0.294384	0.00116055	0.00270931
RXRG_2	0.330937	0.462141	0.308636	0.338788	0.260536	0.191784	0.232221	0.055681	0.0539868
RXRG_3	0.285807	0.509969	0.632674	0.532907	0.340755	0.237434	0.283334	0.0153711	0.00984018
SCRT2_1	0.483885	0.675955	0.426266	0.4038	0.487458	0.365547	0.393031	0.267004	0.224728
SEF1_1	0.441321	0.562712	0.392899	0.382118	0.358163	0.250014	0.270523	0.177449	0.150676
SIX5_known6	0.259531	0.424302	0.152192	0.10775	0.200861	0.160374	0.180696	0.0484766	0.0474149
SMAD_1	0.37948	0.574646	0.329536	0.300525	0.322824	0.230553	0.258691	0.148074	0.141772
SMAD3_1	0.516144	0.695121	0.387625	0.393282	0.385888	0.39284	0.392609	0.247142	0.22878
SMAD3_3	0.310726	0.495344	0.308876	0.255714	0.253618	0.18989	0.221018	0.0721177	0.0625919
SMAD4_1	0.551979	0.711964	0.506766	0.544271	0.532988	0.425827	0.442589	0.22676	0.220471
SOX_1	0.377819	0.566931	0.417169	0.426102	0.332997	0.283062	0.364597	0.169984	0.17943
SOX1_1	0.199752	0.381405	0.15026	0.109893	0.241323	0.240464	0.273459	0.0662787	0.0508081
SOX10_6	0.433915	0.614812	0.21747	0.275556	0.405866	0.393824	0.434183	0.129035	0.104419
SOX10_7	0.508335	0.749304	0.422875	0.360043	0.498925	0.453187	0.519107	0.195616	0.180829
SOX11_1	0.383645	0.579973	0.484452	0.421243	0.277388	0.204688	0.278671	0.152441	0.153411
SOX12_1	0.253841	0.462245	0.297698	0.165472	0.171485	0.135593	0.202043	0.0480082	0.052293
SOX17_2	0.383172	0.616029	0.411357	0.368505	0.399194	0.331144	0.401511	0.0767676	0.102276
SOX4_2	0.345823	0.604551	0.316689	0.296656	0.364961	0.250997	0.304837	0.0976992	0.0838612
SOX7_1	0.230074	0.41323	0.290987	0.225475	0.161328	0.123223	0.164886	0.0480268	0.0493625
SOX8_9	0.293882	0.509726	0.260378	0.165649	0.364189	0.327977	0.419902	0.0787754	0.0691646
SOX9_1	0.360097	0.582195	0.529002	0.370236	0.385527	0.256891	0.345142	0.159044	0.141863
SP1_known3	0.624098	0.826941	0.665633	0.582895	0.563356	0.40787	0.449566	0.310744	0.329566
SP100_1	0.110233	0.249854	0.158217	0.168848	0.134894	0.1535	0.0874883	0.150318	0.169373
SP4_2	0.814121	1.13509	0.903453	0.655029	0.745526	0.567687	0.606052	0.519694	0.624705
SPDEF_1	0.469453	0.68235	0.440384	0.434663	0.441367	0.357769	0.337952	0.4511	0.451162
SPDEF_4	0.318902	0.504784	0.185844	0.139096	0.170011	0.145731	0.188526	0.154888	0.121428
SPDEF_6	0.186971	0.285257	0.263282	0.307406	0.151836	0.10669	0.109472	0.00198808	0.00054141
SPI1_known1	0.69409	0.926883	0.401052	0.452842	0.391965	0.311659	0.32844	0.395094	0.431087
SPI1_known4	0.807552	1.03523	0.454715	0.391515	0.32382	0.266264	0.284566	0.436955	0.395436
SPZ1_1	0.631201	0.843092	0.665425	0.629094	0.555353	0.370453	0.418118	0.36387	0.351279
SREBP_known2	0.3954	0.560791	0.365235	0.364637	0.256917	0.235543	0.256545	0.13321	0.124194
SREBP_known3	0.421444	0.584699	0.389159	0.372715	0.287878	0.192905	0.236267	0.178973	0.173406
SREBP_known4	0.472417	0.68528	0.507754	0.462181	0.394227	0.308015	0.31566	0.144375	0.142866
SRF_known1	0.349263	0.616088	0.241454	0.262444	0.326015	0.258969	0.308757	0.154368	0.172209
SRF_known3	0.402679	0.618854	0.340401	0.255361	0.373446	0.312102	0.322346	0.196458	0.205134
SRF_known7	0.364062	0.575522	0.210879	0.220819	0.342867	0.301925	0.314129	0.172913	0.209961
SRY_3	0.208622	0.428482	0.36452	0.309052	0.339155	0.283294	0.323736	0.0799452	0.0731878
SRY_4	0.0676625	0.0826626	0.0116043	0.031944	0.104536	0.0812772	0.179216	0.00310346	0.00745312
SRY_6	0.161872	0.344026	0.187272	0.202543	0.197936	0.136584	0.204395	0.0288799	0.0388559
SRY_7	0.295105	0.521602	0.224169	0.116699	0.330369	0.296022	0.384162	0.0831934	0.0624064
STAT_known15	0.402893	0.612851	0.426753	0.451646	0.371356	0.264609	0.320458	0.201907	0.223404
STAT_known3	0.349619	0.559246	0.345774	0.356181	0.382692	0.3358	0.339142	0.239031	0.269135
STAT_known5	0.203486	0.384324	0.317187	0.285374	0.284564	0.210175	0.280799	0.11536	0.109763
T_2	0.482322	0.733161	0.401213	0.287993	0.457617	0.344504	0.372909	0.195263	0.177593
T_3	0.451769	0.65206	0.323996	0.302799	0.332573	0.378126	0.406636	0.229097	0.230619
TAL1_known3	0.630035	0.829677	0.485788	0.365018	0.557629	0.406209	0.456707	0.245478	0.234217
TATA_known1	0.22653	0.444423	0.201304	0.148547	0.177599	0.148824	0.255003	0.13128	0.101419
TATA_known2	0.293479	0.577472	0.329487	0.294261	0.342354	0.234317	0.303137	0.267186	0.249731
TATA_known6	0.10779	0.359482	0.0226939	0.024794	0.152576	0.118167	0.146884	0.0730397	0.0744409
TBX1_1	0.415673	0.622741	0.241558	0.21629	0.349351	0.329926	0.371555	0.124862	0.122207
TBX1_4	0.458779	0.668312	0.363844	0.299267	0.426493	0.360282	0.380085	0.191666	0.230133
TBX20_2	0.490232	0.659385	0.371362	0.319269	0.399371	0.335265	0.375184	0.207597	0.210085
TBX20_5	0.445493	0.652096	0.369151	0.311836	0.411498	0.347012	0.395373	0.259591	0.201046
TBX21_4	0.515572	0.761501	0.466554	0.382638	0.47233	0.423566	0.480508	0.296514	0.294006
TBX21_6	0.453569	0.665749	0.391317	0.292408	0.383555	0.39049	0.413802	0.248595	0.235264
TBX5_5	0.380018	0.601213	0.356326	0.289921	0.324031	0.315915	0.386537	0.200312	0.173355
TCF12_known1	0.675658	0.838569	0.577948	0.501378	0.648869	0.499182	0.496744	0.263802	0.276477
TCF21_1	0.533592	0.713551	0.415729	0.384049	0.509944	0.366813	0.429812	0.245023	0.235326
TCF3_1	0.695412	0.889308	0.622644	0.537906	0.622528	0.442644	0.460787	0.289852	0.317317
TCF3_4	0.63473	0.797372	0.542076	0.521043	0.584709	0.445013	0.476656	0.244937	0.243622
TCF7_2	0.377289	0.578835	0.507944	0.448822	0.260704	0.183136	0.257128	0.274306	0.319315
TCF7L2_known1	0.437586	0.586997	0.533239	0.452997	0.305862	0.230918	0.320703	0.25161	0.279377
TCF7L2_known7	0.344899	0.557049	0.523773	0.362971	0.177097	0.128843	0.197973	0.254373	0.280164
TEAD1_2	0.244839	0.447237	0.544266	0.4663	0.337469	0.278364	0.317539	0.0466139	0.0448539
TEAD1_4	0.221155	0.456655	0.466819	0.372269	0.227142	0.166858	0.21336	0.0101106	0.00802866
TEAD2_1	0.81268	1.10298	0.859605	0.717824	0.729613	0.541793	0.544705	0.551489	0.529593
TEF_1	0.246912	0.442895	0.22366	0.155571	0.281287	0.192499	0.290992	0.0274215	0.028344
TFAP2_known16	0.669847	0.83055	0.56414	0.605237	0.526983	0.378609	0.425242	0.28365	0.308959
TFAP2_known4	0.863126	1.14837	0.868494	0.669215	0.755687	0.547837	0.64079	0.55694	0.444149
TFAP2_known7	0.486237	0.684095	0.58722	0.557172	0.477435	0.327916	0.364821	0.245789	0.252744
TFAP2B_1	0.597421	0.753984	0.563228	0.483423	0.483466	0.349385	0.344612	0.238566	0.244906
TFAP2B_3	0.561743	0.751807	0.659975	0.504062	0.468422	0.33241	0.366811	0.290463	0.27733
TFAP4_1	0.607285	0.791599	0.559174	0.568625	0.583489	0.449237	0.472565	0.239412	0.221905
TFCP2_1	0.46589	0.63885	0.455636	0.468708	0.41868	0.306691	0.304112	0.167997	0.148104
TFCP2_5	0.37283	0.495755	0.357379	0.302328	0.409111	0.277963	0.307268	0.128384	0.11416
TGIF1_1	0.53873	0.787388	0.4269	0.301133	0.521795	0.438731	0.469291	0.306694	0.327509
TGIF2_1	0.529076	0.741415	0.470063	0.357731	0.48962	0.406664	0.421441	0.298955	0.279308
THRA_1	0.372543	0.552142	0.335736	0.388749	0.391702	0.332769	0.32778	0.055204	0.0463638
THRB_2	0.319315	0.423519	0.373397	0.369754	0.336587	0.247663	0.275213	0.00466498	0.00565171
THRB_3	0.299003	0.438074	0.328176	0.254377	0.326589	0.263586	0.269643	0.00600154	0.00536889
TP53_2	0.445514	0.636132	0.481497	0.476419	0.429887	0.310431	0.37386	0.170219	0.156373
TP53_4	0.434559	0.626638	0.496949	0.497746	0.419709	0.323787	0.346998	0.166767	0.148678
TP53_5	0.382558	0.618753	0.349582	0.308742	0.407949	0.332896	0.371874	0.130911	0.135136
TP53_6	0.414509	0.623551	0.321501	0.298518	0.411128	0.326087	0.351997	0.206263	0.161583
VDR_1	0.614069	0.868969	0.642158	0.586029	0.536238	0.402052	0.440528	0.302431	0.2893
VDR_2	0.355521	0.488289	0.346465	0.370624	0.266772	0.163341	0.203396	0.014311	0.0170958
VDR_3	0.4319	0.623327	0.479303	0.3761	0.408496	0.312823	0.32944	0.160593	0.163673
VDR_5	0.276993	0.414238	0.368652	0.344738	0.211041	0.134399	0.148108	0.00274133	0.00453066
VENTX_2	0.16909	0.320183	0.176761	0.083502	0.333533	0.315175	0.333735	0.0876227	0.084246
XBP1_2	0.316065	0.451268	0.276286	0.208857	0.343209	0.328047	0.304961	0.241232	0.2181
YY1_known1	0.318496	0.522626	0.308882	0.249324	0.320204	0.2001	0.201786	0.178229	0.16936
YY1_known2	0.496439	0.685623	0.450182	0.469899	0.447991	0.290258	0.292294	0.232058	0.229346
YY1_known3	0.531178	0.727829	0.539354	0.491593	0.502948	0.346907	0.375273	0.252817	0.253358
YY1_known4	0.447719	0.678833	0.522023	0.383367	0.485796	0.29888	0.30746	0.277026	0.26981
YY2_1	0.321756	0.483754	0.307851	0.284009	0.232167	0.116935	0.0800063	0.268221	0.254113
ZBED1_1	0.242097	0.349126	0.178135	0.138304	0.332192	0.303282	0.248767	0.218611	0.192485
ZBTB12_1	0.325414	0.476477	0.30162	0.245994	0.243839	0.175207	0.17536	0.0633965	0.0747041
ZBTB14_1	0.640379	0.800187	0.592297	0.584459	0.589961	0.442121	0.447706	0.399143	0.432818
ZBTB14_2	0.789099	1.01775	0.725331	0.670023	0.735031	0.601888	0.585681	0.535607	0.529474
ZBTB16_1	0.223939	0.382537	0.22257	0.143501	0.12446	0.0735038	0.135416	0.0407796	0.054105
ZBTB18_2	0.505235	0.695962	0.432421	0.384973	0.486291	0.33853	0.3874	0.178942	0.2009
ZBTB3_1	0.592988	0.757279	0.583979	0.536942	0.55156	0.421911	0.425974	0.28972	0.258178
ZBTB33_known1	0.448657	0.630979	0.395928	0.442922	0.429377	0.334	0.323585	0.262403	0.276925
ZBTB49_1	0.420067	0.558352	0.398388	0.41612	0.386409	0.287384	0.28047	0.17778	0.174219
ZBTB6_1	0.423367	0.568585	0.438386	0.422851	0.402414	0.270135	0.279224	0.140195	0.163131
ZBTB7A_known1	0.577776	0.706974	0.463317	0.460245	0.352533	0.198808	0.225619	0.17151	0.197478
ZBTB7A_known2	0.435946	0.58101	0.367592	0.304495	0.229529	0.119419	0.159693	0.183009	0.18568
ZEB1_known1	0.31818	0.480947	0.284506	0.28961	0.31346	0.293727	0.299032	0.0666969	0.0575085
ZEB1_known4	0.540197	0.750366	0.358155	0.331542	0.328068	0.246461	0.293716	0.25349	0.273773
ZFX_1	0.7896	1.03604	0.783858	0.557939	0.701059	0.521077	0.576952	0.405914	0.444835
ZIC1_2	0.786713	0.939033	0.631913	0.502326	0.627806	0.472618	0.479909	0.421636	0.456447
ZIC3_1	0.436173	0.605753	0.449306	0.447269	0.3329	0.207248	0.232956	0.109585	0.104163
ZIC3_4	0.85972	1.1083	0.83028	0.693972	0.752033	0.553567	0.586397	0.430671	0.481196
ZKSCAN3_1	0.386747	0.528484	0.412514	0.377306	0.341066	0.222619	0.257124	0.0886041	0.106041
ZNF143_known1	0.486717	0.708705	0.529435	0.545622	0.498448	0.350129	0.357111	0.265131	0.256721
ZNF143_known2	0.406626	0.687506	0.455105	0.499532	0.4793	0.371821	0.431856	0.294227	0.288788
ZNF219_1	0.806083	1.07609	0.795016	0.570496	0.688472	0.523672	0.563242	0.499981	0.485324
ZNF232_1	0.241858	0.420546	0.237698	0.215263	0.229159	0.227438	0.272559	0.0508435	0.0488947
ZNF281_1	0.782751	0.973281	0.733666	0.508846	0.699523	0.500868	0.599366	0.548513	0.606507
ZNF282_1	0.30132	0.443232	0.255459	0.288567	0.221123	0.171849	0.201911	0.0359073	0.0323891
ZNF35_1	0.40026	0.577449	0.265862	0.175832	0.262031	0.220052	0.271822	0.210237	0.2069
ZNF350_1	0.450156	0.646084	0.411795	0.399158	0.396912	0.276824	0.320749	0.181513	0.166745
ZNF384_1	0.334173	0.47972	0.197458	0.17859	0.193493	0.164633	0.233618	0.101749	0.0943978
ZNF410_1	0.254099	0.416553	0.387904	0.292125	0.27233	0.208869	0.226418	0.035305	0.0337602
ZNF410_2	0.247098	0.444758	0.270781	0.177753	0.256762	0.202188	0.291019	0.0237204	0.035743
ZNF423_1	0.450299	0.596916	0.432722	0.397497	0.383454	0.293263	0.292725	0.123692	0.133278
ZNF524_1	0.290386	0.4895	0.365391	0.389147	0.182676	0.0936524	0.10433	0.0286815	0.0345257
ZNF524_2	0.232574	0.381661	0.304828	0.364122	0.154446	0.069424	0.102877	0.00231108	0.00337101
ZNF589_1	0.389675	0.561403	0.459421	0.378974	0.394556	0.282766	0.278171	0.102508	0.11292
ZNF628_1	0.427047	0.647258	0.311123	0.336332	0.360863	0.259773	0.319394	0.230642	0.236574
ZNF652_1	0.278429	0.453088	0.334239	0.243823	0.186726	0.168295	0.17658	0.0518333	0.0475573
ZNF691_1	0.447346	0.638965	0.453168	0.37866	0.466461	0.356652	0.350926	0.17236	0.181538
ZNF713_1	0.305241	0.512656	0.200097	0.177957	0.195374	0.15958	0.184851	0.13041	0.133538
ZNF740_3	0.823517	1.08276	0.779064	0.679147	0.67772	0.547459	0.595983	0.605	0.608111
ZNF75A_1	0.358788	0.500297	0.339175	0.354619	0.286003	0.211571	0.237883	0.0370156	0.0354623
ZNF784_1	0.313128	0.441862	0.30291	0.309975	0.284681	0.195148	0.200003	0.123483	0.139196
ZNF8_1	0.309889	0.45094	0.280769	0.243243	0.281773	0.223189	0.209279	0.20061	0.191295
ZSCAN16_1	0.426661	0.606506	0.34315	0.295903	0.435053	0.355	0.374187	0.237203	0.217759
ZSCAN26_1	0.278744	0.479531	0.221871	0.220985	0.326679	0.276922	0.306453	0.136058	0.135362
ZSCAN4_2	0.456539	0.65819	0.411553	0.278299	0.473716	0.389187	0.445064	0.338627	0.291711
ZSCAN4_3	0.561776	0.736287	0.494411	0.401588	0.535489	0.405429	0.414877	0.326847	0.329521

## Sheet: 6-mer normalized f-VICEs
kmer	pancreatic_islets	hepg2_1	gm12878_parker	gm12878_buenrostro
AAAAAA	0.0474855	0.0396377	0.240538	0.353729
AAAAAC	-0.132837	-0.0662993	0.0126805	0.00041972
AAAAAG	-0.166387	-0.110924	-0.00990939	0.00168309
AAAAAT	-0.107579	-0.0532065	-0.0155995	0.0165279
AAAACA	-0.0781843	0.0175165	0.044005	0.0652054
AAAACC	-0.130746	-0.109205	0.0410683	-0.00680237
AAAACG	-0.199871	-0.225343	-0.0990933	-0.222321
AAAACT	-0.159976	-0.0993909	-0.00454662	-0.0146377
AAAAGA	-0.204067	-0.0760991	-0.036578	0.0387652
AAAAGC	-0.119084	-0.0745589	-0.0634265	-0.0921123
AAAAGG	-0.1515	-0.0522482	-0.0962893	-0.0610656
AAAAGT	-0.199316	-0.104575	-0.0647957	-0.0747446
AAAATA	-0.12168	-0.107569	0.00855019	0.0728006
AAAATC	-0.150253	-0.122789	-0.0972749	-0.101099
AAAATG	-0.0972658	-0.0387976	0.0139332	0.052111
AAAATT	-0.104351	-0.0624486	-0.0360002	0.0815402
AAACAA	-0.00942134	0.0774028	0.047817	0.076906
AAACAC	0.00488333	0.00673824	-0.00622863	-0.0192084
AAACAG	0.0169841	0.116713	0.0710766	0.0869542
AAACAT	0.00129701	0.151203	-0.0114608	-0.0350464
AAACCA	-0.0318866	0.0588723	0.173947	0.127194
AAACCC	-0.148188	-0.126334	-0.0142058	-0.0744475
AAACCG	-0.118991	-0.154683	-0.021568	-0.0837413
AAACCT	-0.0976122	-0.0594891	-0.00270756	-0.0209262
AAACGA	-0.207408	-0.237542	-0.0371769	-0.173647
AAACGC	-0.13391	-0.156314	-0.119911	-0.192812
AAACGG	-0.188175	-0.175812	-0.144894	-0.224352
AAACGT	0.00531658	-0.0464908	0.0379368	0.0336403
AAACTA	-0.110414	0.00436208	0.0836514	0.124817
AAACTC	-0.163352	-0.0497884	-0.0434593	-0.0828691
AAACTG	-0.0787433	0.00784999	0.0986799	0.0828138
AAACTT	-0.258052	-0.0372436	-0.00741096	-0.0423673
AAAGAA	-0.180361	-0.0493155	-0.00430058	0.069352
AAAGAC	-0.198589	-0.0929987	-0.097587	-0.108531
AAAGAG	-0.117599	-0.0470012	0.041456	0.0323463
AAAGAT	-0.141839	0.00716716	-0.0736371	-0.117095
AAAGCA	-0.033959	0.00412065	0.0455305	0.0281875
AAAGCC	-0.0827641	-0.0562907	-0.0657947	-0.0868022
AAAGCG	-0.123793	-0.147945	-0.0656635	-0.161669
AAAGCT	-0.0178629	-0.0197746	0.00844126	0.0400553
AAAGGA	-0.142746	-0.0271527	-0.0747703	-0.0367727
AAAGGC	-0.0778015	-0.0344898	-0.0772173	-0.0800066
AAAGGG	-0.091196	-0.03534	-0.0607529	-0.0344935
AAAGGT	-0.105797	0.0420859	-0.109054	-0.0965367
AAAGTA	-0.123679	0.01739	0.03829	0.0432531
AAAGTC	-0.11837	0.0530489	0.00569988	-0.0423283
AAAGTG	-0.114647	-0.0533895	0.0185242	0.00431711
AAAGTT	-0.248844	-0.0383885	-0.0348628	-0.0718865
AAATAA	-0.125053	-0.00717912	-0.0245023	0.041541
AAATAC	-0.101824	-0.0232194	-0.0505262	-0.0178054
AAATAG	-0.0544137	0.00223608	0.0343851	0.0560588
AAATAT	0.00196215	0.184815	0.0301768	0.119207
AAATCA	-0.0360453	0.0483646	0.00810639	0.0197859
AAATCC	-0.153111	-0.0490985	-0.136687	-0.150265
AAATCG	-0.142531	-0.128078	-0.12793	-0.235436
AAATCT	-0.143018	-0.105046	-0.0395232	-0.0562246
AAATGA	0.0270617	0.00563684	0.205119	0.167094
AAATGC	-0.0742545	0.0449536	-0.0145617	-0.00651656
AAATGG	-0.112325	-0.105796	-0.10676	-0.0710414
AAATGT	-0.0566494	0.0689398	-0.00899929	0.0361436
AAATTA	-0.100032	-0.12136	0.0128794	0.0345921
AAATTC	-0.143564	-0.0828174	-0.120519	-0.143632
AAATTG	-0.0753929	-0.0214484	-0.0193388	0.0281514
AACAAA	-0.0220361	0.128512	0.022771	0.112558
AACAAC	0.0417266	0.0631915	0.0358941	0.138132
AACAAG	-0.034727	0.00103197	-0.018434	-0.0125585
AACAAT	0.000716405	0.144653	-0.0167569	-0.00696901
AACACA	0.025451	0.0719215	0.00475595	0.0158301
AACACC	0.0158985	-0.0245818	-0.0194634	-0.033846
AACACG	0.00132834	-0.0285255	-0.0783094	-0.12025
AACACT	0.0581628	0.110568	0.0382626	0.0399844
AACAGA	0.0174994	0.0966873	0.0910894	0.102492
AACAGC	0.0696094	-0.0141108	0.029386	0.0129567
AACAGG	0.0056816	0.0196192	0.00555616	0.00838358
AACAGT	0.0256927	0.181666	0.07283	0.0726374
AACATA	-0.0624651	0.0226328	-0.0185473	0.0252142
AACATC	-0.00462583	0.0542874	-0.0239344	-0.0464244
AACATG	0.0796276	0.110772	0.0332398	0.0858865
AACATT	-0.0165608	0.167299	-0.0820119	-0.0625709
AACCAA	0.0189558	0.109372	0.11621	0.144238
AACCAC	0.0377803	-0.0146294	0.216799	0.148393
AACCAG	0.0312373	0.0110497	0.014376	0.00606102
AACCAT	0.0206159	0.031901	0.0505477	0.082404
AACCCA	-0.0872969	-0.0337126	-0.0320733	-0.0407723
AACCCC	-0.190745	-0.184351	-0.0782522	-0.136619
AACCCG	-0.0767136	-0.172126	-0.107236	-0.117313
AACCCT	-0.112946	0.0140528	-0.0697099	-0.0937869
AACCGA	-0.131097	-0.188196	-0.0340099	-0.141361
AACCGC	-0.0363418	-0.0791409	-0.0279669	-0.0433045
AACCGG	0.105654	-0.0278558	0.000699312	0.0389778
AACCGT	-0.079009	-0.131156	-0.0127406	-0.148104
AACCTA	-0.0449373	-0.0129147	0.00965287	0.0258397
AACCTC	-0.100118	-0.100421	-0.0231138	-0.0562032
AACCTG	0.0151323	0.0231787	-0.0297683	-0.0159007
AACCTT	-0.0766968	0.00829043	-0.0734518	-0.0564346
AACGAA	-0.208092	-0.216198	0.0211263	-0.115807
AACGAC	-0.145873	-0.221785	-0.125748	-0.206112
AACGAG	-0.133412	-0.148744	-0.1114	-0.245333
AACGAT	-0.12378	-0.0952046	-0.0805289	-0.198788
AACGCA	-0.109523	-0.18186	-0.117737	-0.207667
AACGCC	-0.0267064	-0.121714	-0.0700199	-0.0931366
AACGCG	0.126011	0.0593853	0.0830657	0.177131
AACGCT	-0.0466984	-0.113391	-0.0705407	-0.183614
AACGGA	-0.151886	-0.167969	-0.125302	-0.209893
AACGGC	-0.0685865	-0.133069	-0.102777	-0.175523
AACGGG	-0.127085	-0.150385	-0.164233	-0.250447
AACGGT	-0.0817652	-0.151409	-0.0796798	-0.195978
AACGTA	-0.0960043	-0.0924949	0.00817903	-0.0591734
AACGTC	-0.0108888	-0.0749208	-0.0325416	-0.132445
AACGTG	-0.00543283	-0.0508778	-0.0755856	-0.112083
AACTAA	-0.0587683	-0.026449	0.0408976	0.0398172
AACTAC	0.0465076	0.0833545	0.082484	0.106185
AACTAG	0.0384339	0.00649874	0.124359	0.193235
AACTAT	-0.124564	0.049993	0.0344168	0.0190626
AACTCA	-0.103097	0.0155019	0.00894174	-0.0288684
AACTCC	-0.0573239	-0.0567381	-0.104287	-0.113459
AACTCG	-0.135777	-0.150298	-0.117099	-0.241653
AACTCT	-0.063704	0.0370828	-0.0222229	0.00162252
AACTGA	-0.0102391	-0.00202271	0.173552	0.146302
AACTGC	0.015825	0.0208363	0.0463477	0.00913947
AACTGG	-0.0136791	-0.0118063	-0.0876054	-0.0762266
AACTGT	0.00164421	0.0790878	0.0560949	0.0561588
AACTTA	-0.216851	-0.0809192	-0.0225937	-0.0106576
AACTTC	-0.136788	-0.00189456	0.00660955	0.00274198
AACTTG	-0.140073	-0.101201	-0.0224936	-0.0722842
AACTTT	-0.248844	-0.0383885	-0.0348628	-0.0718865
AAGAAA	-0.175485	-0.0643154	0.0200443	0.0623853
AAGAAC	-0.136208	-0.0797354	-0.0562477	-0.0617963
AAGAAG	-0.186322	-0.148712	-0.0909836	-0.0291325
AAGAAT	-0.1826	-0.000759016	-0.080107	-0.0545144
AAGACA	-0.124194	-0.0602728	-0.0386096	-0.0213121
AAGACC	-0.219876	-0.123806	-0.155273	-0.163328
AAGACG	-0.232323	-0.255666	-0.142949	-0.229674
AAGACT	-0.125705	-0.0616244	-0.0669544	-0.0519171
AAGAGA	-0.0928771	-0.0644651	-0.0082287	0.0484165
AAGAGC	-0.0467037	-0.0710258	-0.0424218	-0.0618809
AAGAGG	-0.0474395	-0.0397367	0.019705	0.0596936
AAGAGT	-0.0606165	0.0374233	-0.026277	0.00678535
AAGATA	-0.162946	-0.00878979	-0.0475711	-0.0126199
AAGATC	-0.0747387	-0.0375031	-0.0362166	-0.0539445
AAGATG	-0.0848373	-0.09706	-0.0732292	-0.0297831
AAGATT	-0.179879	0.01324	-0.0874424	-0.0885821
AAGCAA	-0.0247562	0.0671031	0.0132046	0.0175181
AAGCAC	0.00278891	0.0207091	-0.000553687	-0.0232453
AAGCAG	-0.00681946	-0.0332997	0.0234383	0.0029203
AAGCAT	0.0233012	0.024817	0.0469083	0.0457924
AAGCCA	0.0043434	0.0670629	0.0138949	0.0178809
AAGCCC	-0.0968367	-0.0609439	-0.0471114	-0.0776787
AAGCCG	-0.0992435	-0.166951	-0.106063	-0.166998
AAGCCT	-0.0425268	0.0139611	-0.0451483	-0.0671075
AAGCGA	-0.121658	-0.183675	-0.0826952	-0.124848
AAGCGC	0.0873423	0.0199089	0.0341574	0.101733
AAGCGG	-0.0689356	-0.136812	-0.110541	-0.125646
AAGCGT	-0.059738	-0.163875	-0.0565499	-0.126905
AAGCTA	-0.00302413	-0.000981204	0.0139962	0.0141662
AAGCTC	-0.0464209	-0.0492565	-0.0907762	-0.0752698
AAGCTG	0.00893257	0.0250051	-0.0112969	-0.0377315
AAGGAA	-0.11194	-0.0745337	-0.0544298	0.00168393
AAGGAC	-0.139371	-0.0997005	-0.140809	-0.173416
AAGGAG	-0.106351	-0.104175	-0.112321	-0.0716646
AAGGAT	-0.123356	-0.166199	-0.189996	-0.189426
AAGGCA	-0.0524147	-0.0715421	-0.0610777	-0.0337447
AAGGCC	0.053085	0.0354831	-0.00680032	0.0349562
AAGGCG	-0.0286978	-0.0790922	-0.0746987	-0.0689573
AAGGCT	-0.0392496	-0.0521464	-0.0296345	-0.0566667
AAGGGA	-0.0821045	-0.0714865	-0.0850646	-0.0961894
AAGGGC	-0.068331	-0.0245611	-0.102048	-0.112367
AAGGGG	-0.0980823	-0.0616109	-0.0443369	0.000380794
AAGGGT	-0.177153	-0.0664926	-0.154578	-0.125134
AAGGTA	-0.15078	-0.0847984	-0.109861	-0.0906626
AAGGTC	-0.081202	0.0833423	-0.130581	-0.138857
AAGGTG	-0.0499968	-0.0754243	-0.0916484	-0.0872283
AAGGTT	-0.0766968	0.00829043	-0.0734518	-0.0564346
AAGTAA	-0.0963083	-0.050745	0.0382729	0.0393412
AAGTAC	0.0479098	0.0498621	0.140055	0.163877
AAGTAG	-0.079285	-0.009346	-0.00120358	0.059867
AAGTAT	-0.128742	0.00544073	0.0457162	0.035932
AAGTCA	-0.000965209	0.0692573	0.0782686	0.0815724
AAGTCC	-0.0757375	0.0160855	-0.0664807	-0.106341
AAGTCG	-0.200396	-0.19944	-0.124343	-0.203382
AAGTCT	-0.114053	-0.0367639	-0.034973	-0.0126438
AAGTGA	0.0301435	0.0537213	0.214864	0.199001
AAGTGC	-0.0115809	0.0678638	-0.0198083	-0.0315962
AAGTGG	-0.040088	-0.0552172	-0.00148556	0.0153882
AAGTGT	-0.00775464	-0.00396303	0.00855542	0.0568225
AAGTTA	-0.157036	-0.0238413	-0.00153408	-0.0078546
AAGTTC	-0.137318	0.011577	-0.00410192	-0.026054
AAGTTG	-0.162398	-0.0902556	-0.0673359	-0.0587833
AAGTTT	-0.258052	-0.0372436	-0.00741096	-0.0423673
AATAAA	-0.0999321	-0.0616949	-0.113799	-0.0221389
AATAAC	-0.106332	-0.0782068	0.0115994	-0.00395793
AATAAG	-0.0867225	-0.0851176	-0.00949293	-0.0108326
AATAAT	-0.0406131	0.0374067	-0.0457747	0.0415788
AATACA	-0.0550234	-0.0250663	-0.0144417	0.000319713
AATACC	-0.0921585	0.0333033	0.0142754	-0.0129653
AATACG	-0.0277797	0.0334348	-0.066032	-0.128159
AATACT	-0.010922	0.0148101	0.00784527	-0.00202155
AATAGA	-0.0183782	0.0615788	0.0792684	0.0665846
AATAGC	0.0550253	0.124598	0.0582641	0.0900594
AATAGG	0.0385281	0.0633835	-0.0243816	0.0521703
AATAGT	-0.0220833	0.0882674	0.060044	0.0758837
AATATA	-0.0424402	0.0579974	0.0081894	0.0956324
AATATC	-0.0886812	0.0185884	-0.0745332	-0.082176
AATATG	-0.000677289	0.0876751	0.00225607	0.078704
AATCAA	0.0111982	0.176748	0.0551838	0.123808
AATCAC	0.150191	0.101679	0.0706897	0.101409
AATCAG	0.118099	0.216041	0.0809274	0.150905
AATCAT	0.176142	0.181559	0.0795723	0.10081
AATCCA	-0.0541872	0.0520592	-0.190689	-0.125125
AATCCC	-0.0431944	-0.0751338	-0.125943	-0.139519
AATCCG	0.0266384	-0.0273088	-0.108369	-0.0895327
AATCCT	-0.10726	-0.0127499	-0.218319	-0.19414
AATCGA	-0.0243589	-0.0111486	0.0986026	0.209629
AATCGC	0.0881081	-0.0377138	-0.0241611	-0.0165416
AATCGG	0.0111471	-0.0436114	-0.0426581	-0.0739739
AATCGT	-0.0237244	-0.0400917	-0.0169746	-0.172864
AATCTA	-0.103082	-0.0499991	-0.0255958	0.000862467
AATCTC	-0.082606	-0.109502	-0.107439	-0.0878777
AATCTG	-0.0320721	-0.0135642	-0.0303248	-0.0303627
AATCTT	-0.179879	0.01324	-0.0874424	-0.0885821
AATGAA	-0.0044807	-0.0181492	0.132547	0.168961
AATGAC	0.182721	0.145356	0.217685	0.177658
AATGAG	0.112531	0.0608059	0.150378	0.155065
AATGAT	0.0914764	0.10667	0.0481658	0.121105
AATGCA	0.00726556	0.177136	0.0764493	0.130239
AATGCC	-0.0221235	-0.00469586	-0.115078	-0.0534291
AATGCG	0.0204916	0.0762913	-0.0465691	-0.0976061
AATGCT	0.019533	0.154942	0.0192601	0.0298408
AATGGA	-0.0399936	0.0179967	-0.105355	-0.0149145
AATGGC	0.0309209	0.0458982	-0.00943156	0.068826
AATGGG	-0.00901724	0.0310155	-0.0491611	0.016143
AATGGT	-0.0227648	0.0132527	-0.0349205	0.0331844
AATGTA	-0.0324566	0.103701	-0.0517461	0.0433815
AATGTC	-0.0490393	-0.0138782	-0.0778708	-0.0891174
AATGTG	0.0118405	0.0811719	0.0039382	0.0346846
AATGTT	-0.0165608	0.167299	-0.0820119	-0.0625709
AATTAA	-0.0854011	-0.0737615	-0.0700103	-0.0144831
AATTAC	0.0149537	0.0280329	0.064084	0.0673164
AATTAG	-0.00779064	-0.0330804	0.00270495	0.0557991
AATTAT	-0.047403	0.00277882	-0.0286233	0.0451081
AATTCA	-0.0731159	0.00590387	-0.0197064	0.02209
AATTCC	-0.073551	0.0297524	-0.160493	-0.132556
AATTCG	-0.111027	-0.130491	-0.133257	-0.216506
AATTCT	-0.103486	-0.0353618	-0.041584	0.0200012
AATTGA	-0.0135274	0.015511	0.0440071	0.0670761
AATTGC	0.049386	0.102128	-0.00284387	0.0611035
AATTGG	-0.031181	0.0164471	-0.0672494	-0.00121281
AATTGT	-0.0312607	0.0531467	-0.0574736	0.0254697
AATTTA	-0.0961875	-0.0551287	-0.0574174	-0.0338665
AATTTC	-0.0654595	0.0699176	0.0157468	0.0415315
AATTTG	-0.088535	-0.0926161	0.00402837	0.0180078
AATTTT	-0.104351	-0.0624486	-0.0360002	0.0815402
ACAAAA	-0.106177	0.00944379	0.0288954	0.0555695
ACAAAC	0.0249608	0.0555844	0.0153832	0.0750601
ACAAAG	-0.0498091	0.0929756	-0.0111093	-0.00634059
ACAAAT	-0.0312455	0.0328873	-0.0274257	0.0257831
ACAACA	0.0652927	0.125012	0.0979777	0.189175
ACAACC	-0.0447514	-0.0122934	-0.0273781	-0.0406206
ACAACG	-0.0463933	-0.0594299	-0.00946215	-0.108468
ACAACT	0.0106893	0.106345	0.0335061	0.0348067
ACAAGA	-0.059569	-0.028412	0.0509236	0.0425262
ACAAGC	0.034888	0.0351687	0.00344636	-0.0215631
ACAAGG	-0.108218	0.04351	-0.0302898	-0.0140952
ACAAGT	-0.0459905	-0.00320917	0.0117268	-0.00694222
ACAATA	-0.0309828	0.128298	0.04488	0.0596282
ACAATC	0.0014775	0.0930407	-0.0795088	-0.073946
ACAATG	0.0314015	0.185341	0.0418021	0.0615372
ACAATT	-0.0312607	0.0531467	-0.0574736	0.0254697
ACACAA	-0.00850808	0.0323999	-0.0122128	0.0107386
ACACAC	0.285817	0.231457	0.274301	0.504754
ACACAG	0.111932	0.161152	0.106479	0.0911096
ACACAT	0.127016	0.199675	0.11298	0.171903
ACACCA	0.0609116	0.083411	0.0770768	0.0683069
ACACCC	-0.000693893	-0.00117229	0.00732034	0.0372602
ACACCG	-0.0204642	-0.0605502	-0.0635529	-0.121851
ACACCT	0.0627579	-0.041242	0.0397295	0.0532453
ACACGA	-0.0242267	-0.172643	-0.116443	-0.240377
ACACGC	0.134748	0.0282749	0.0777631	0.120083
ACACGG	-0.0466035	-0.1403	-0.0413372	-0.126083
ACACGT	0.229306	0.124708	0.113259	0.196624
ACACTA	0.0896908	0.128851	0.105598	0.128219
ACACTC	0.0466939	0.0159012	0.0204806	-0.0283422
ACACTG	0.116839	0.181419	0.111121	0.104292
ACACTT	-0.00775464	-0.00396303	0.00855542	0.0568225
ACAGAA	-0.0338348	0.0145457	0.0977604	0.0908858
ACAGAC	0.0164435	0.00407368	0.0475511	0.0680317
ACAGAG	0.0566618	0.0501948	0.0816071	0.0517387
ACAGAT	0.040667	0.0467415	0.0386733	0.0312476
ACAGCA	0.0857563	0.0384732	0.0916256	0.0745944
ACAGCC	-0.0336978	0.0354198	0.0544879	0.0507003
ACAGCG	0.0386703	-0.0186016	0.0375917	-0.0637663
ACAGCT	0.110572	0.132055	0.0957828	0.144662
ACAGGA	0.0153711	0.0238456	0.059141	0.0743685
ACAGGC	0.0892866	0.0202929	0.0590639	0.0670713
ACAGGG	0.0268688	0.0823348	-0.00960874	-0.0180731
ACAGGT	0.0388545	-0.000221746	-0.0350283	-0.0133469
ACAGTA	0.0497421	0.14123	0.113032	0.105811
ACAGTC	0.0956247	0.102136	0.0942337	0.0502594
ACAGTG	0.123294	0.180104	0.101167	0.0962054
ACAGTT	0.00164421	0.0790878	0.0560949	0.0561588
ACATAA	-0.0183103	0.0611112	0.0186082	0.0477777
ACATAC	0.0442054	0.0979595	0.130908	0.205964
ACATAG	0.0373467	0.120141	0.035499	0.0402962
ACATAT	0.0222985	0.0734793	0.0969566	0.264339
ACATCA	0.166953	0.173382	0.132606	0.144755
ACATCC	-0.00302434	0.0745237	0.0144742	0.0256261
ACATCG	-0.0817027	-0.156146	-0.0706119	-0.200418
ACATCT	0.00320316	0.0587789	0.0194254	0.0476738
ACATGA	0.159635	0.178252	0.129712	0.129504
ACATGC	0.102768	0.0842014	0.0799745	0.150587
ACATGG	0.0351294	0.0139231	-0.0490891	-0.0173713
ACATTA	0.0333492	0.0517192	0.00604212	0.0282745
ACATTC	-0.0598908	0.070997	-0.0596618	-0.0936273
ACATTG	0.051409	0.133345	0.0405308	0.00873782
ACATTT	-0.0566494	0.0689398	-0.00899929	0.0361436
ACCAAA	-0.127259	-0.0188612	0.0432642	0.0472843
ACCAAC	0.0382587	0.0174517	0.0421463	0.0458219
ACCAAG	-0.045574	-0.0336046	-0.0207925	-0.017232
ACCAAT	0.263295	0.312371	0.237549	0.364964
ACCACA	0.0598375	0.073798	0.217308	0.196416
ACCACC	0.0149915	-0.0406362	0.0712135	0.103741
ACCACG	0.0143861	-0.0863591	0.0165683	-0.0244282
ACCACT	0.0733155	0.048776	0.14701	0.130989
ACCAGA	0.0336274	0.0656515	0.0693465	0.0427294
ACCAGC	0.0708069	0.0113882	0.0361753	0.0283308
ACCAGG	0.0640085	0.0350021	0.0373529	0.0410873
ACCAGT	0.0801728	0.0766691	0.0435022	0.0639922
ACCATA	0.0305495	0.0769391	0.0991983	0.119689
ACCATC	0.0100416	0.0182661	-0.0272241	0.0103685
ACCATG	0.102161	0.0245008	0.0584863	0.0481691
ACCATT	-0.0227648	0.0132527	-0.0349205	0.0331844
ACCCAA	-0.0921407	-0.0841249	-0.0528112	-0.0330349
ACCCAC	-0.0114345	-0.00651438	0.00591455	0.047584
ACCCAG	-0.0134884	0.0454951	0.0073819	0.0321016
ACCCAT	0.0144384	-0.00362738	-0.0164131	0.0352846
ACCCCA	-0.22924	-0.140689	-0.10008	-0.0982525
ACCCCC	-0.163794	-0.115138	-0.112385	-0.0933717
ACCCCG	-0.110359	-0.0390466	-0.120222	-0.113233
ACCCCT	-0.169591	-0.083983	-0.13954	-0.101465
ACCCGA	-0.175987	-0.20822	-0.178048	-0.197503
ACCCGC	-0.0382206	-0.0300123	-0.074837	-0.0526233
ACCCGG	-0.00553862	-0.0478364	-0.0394367	-0.0198998
ACCCGT	-0.042662	-0.157437	-0.109115	-0.129266
ACCCTA	-0.104391	0.000743871	-0.0460845	0.0300708
ACCCTC	-0.130562	-0.110051	-0.125546	-0.0930263
ACCCTG	-0.0444617	0.0196052	-0.05648	-0.085107
ACCCTT	-0.177153	-0.0664926	-0.154578	-0.125134
ACCGAA	-0.175837	-0.230209	-0.0485362	-0.158752
ACCGAC	-0.0982734	-0.184963	-0.0774867	-0.12129
ACCGAG	-0.116791	-0.180208	-0.150771	-0.207611
ACCGAT	-0.020006	-0.158227	-0.0564973	-0.182775
ACCGCA	-0.130897	-0.0910177	-0.0648646	-0.0959958
ACCGCC	0.0929848	0.0325004	0.0408627	0.0699451
ACCGCG	0.0499616	-9.58472e-05	0.00933781	0.0493441
ACCGCT	-0.0131174	-0.0808761	-0.0665441	-0.1096
ACCGGA	0.0446367	-0.065126	-0.0253422	-0.0263111
ACCGGC	-0.00522012	-0.0945322	-0.0813687	-0.113225
ACCGGG	-0.108768	-0.169245	-0.16879	-0.245532
ACCGTA	-0.045911	-0.191872	-0.0106634	-0.152829
ACCGTC	-0.103703	-0.160774	-0.0815788	-0.170217
ACCGTG	-0.0180766	-0.0771239	-0.0118457	-0.145119
ACCGTT	-0.0817652	-0.151409	-0.0796798	-0.195978
ACCTAA	-0.0459621	-0.0243663	-0.0258296	-0.0230242
ACCTAC	0.0247887	0.0731409	0.0591532	0.0699168
ACCTAG	0.180972	0.102893	0.14759	0.198477
ACCTAT	0.0282156	0.0233027	0.047301	0.0814613
ACCTCA	-0.00169435	0.00466603	0.0138273	-0.00511897
ACCTCC	-0.0284919	-0.0553357	-0.0655295	-0.0407059
ACCTCG	-0.134129	-0.173342	-0.17515	-0.231293
ACCTCT	-0.0417119	0.00475535	-0.0370039	-0.0498259
ACCTGA	0.0141863	-0.024891	-0.0601585	-0.0455186
ACCTGC	0.0469372	0.00737217	0.0202569	-0.0108109
ACCTGG	0.0437264	0.0157716	-0.06065	-0.0575185
ACCTGT	0.0388545	-0.000221746	-0.0350283	-0.0133469
ACCTTA	-0.0867855	-0.0179524	-0.00714453	-0.0331766
ACCTTC	-0.082412	-0.0854493	-0.119562	-0.12048
ACCTTG	-0.0194378	0.0560715	-0.0564875	-0.0481618
ACCTTT	-0.105797	0.0420859	-0.109054	-0.0965367
ACGAAA	-0.17185	-0.179962	0.0436966	-0.0684062
ACGAAC	-0.121247	-0.218689	-0.0936237	-0.241657
ACGAAG	-0.227549	-0.224323	-0.179195	-0.291614
ACGAAT	-0.152364	-0.153972	-0.0983587	-0.261656
ACGACA	-0.00381418	-0.145496	-0.0596883	-0.174531
ACGACC	-0.224632	-0.237721	-0.187648	-0.266512
ACGACG	0.024087	-0.0538836	-0.0102052	0.0437882
ACGACT	-0.0769392	-0.171142	-0.0566784	-0.152786
ACGAGA	-0.128412	-0.21775	-0.0959633	-0.183702
ACGAGC	-0.0697423	-0.158152	-0.0929004	-0.15977
ACGAGG	-0.117756	-0.150156	-0.133577	-0.215014
ACGAGT	-0.0604906	-0.181445	-0.0694071	-0.24897
ACGATA	-0.102678	-0.0942375	-0.0968242	-0.206307
ACGATC	-0.0176892	-0.105317	-0.0861165	-0.109311
ACGATG	-0.0480872	-0.167614	-0.034321	-0.184987
ACGATT	-0.0237244	-0.0400917	-0.0169746	-0.172864
ACGCAA	0.0153662	-0.0443306	-0.0452149	-0.0599742
ACGCAC	0.135749	0.0381575	0.0342098	0.122237
ACGCAG	0.00460527	-0.048773	-0.0330119	-0.0647664
ACGCAT	0.179793	0.0554953	0.000600697	0.0483531
ACGCCA	0.0553774	-0.0354604	0.00666489	-0.0374861
ACGCCC	0.0912701	0.0164577	0.0573009	0.0638498
ACGCCG	0.0677832	-0.0454514	-0.00481571	0.0480217
ACGCCT	0.0153494	-0.0707068	-0.0585184	-0.0788894
ACGCGA	0.0386859	-0.171578	-0.0291645	0.00440071
ACGCGC	0.257363	0.135088	0.156255	0.298165
ACGCGG	0.0279827	-0.0581518	-0.0261229	0.0232221
ACGCTA	0.0936628	-0.00472652	0.0608334	0.0273852
ACGCTC	0.0106107	-0.0831914	-0.0607447	-0.0952007
ACGCTG	0.0556654	-0.0222736	-0.0390408	-0.0872771
ACGCTT	-0.059738	-0.163875	-0.0565499	-0.126905
ACGGAA	-0.0261993	-0.0160874	-0.0419106	-0.0560017
ACGGAC	-0.017116	-0.0830997	-0.118885	-0.0853537
ACGGAG	-0.11076	-0.178281	-0.156129	-0.198499
ACGGAT	-0.036731	-0.148296	-0.0815674	-0.135323
ACGGCA	-0.00508384	-0.0701999	-0.029045	-0.125501
ACGGCC	-0.0227713	-0.133423	-0.0493848	-0.0747397
ACGGCG	0.00404539	-0.0876873	-0.0105058	0.0271328
ACGGCT	-0.055071	-0.149433	-0.0867826	-0.178147
ACGGGA	-0.0819068	-0.114677	-0.162771	-0.175316
ACGGGC	-0.0448356	-0.140004	-0.106697	-0.171421
ACGGGG	-0.0980921	-0.154029	-0.104626	-0.159302
ACGGGT	-0.042662	-0.157437	-0.109115	-0.129266
ACGGTA	-0.0904728	-0.163938	0.0205275	-0.137688
ACGGTC	-0.0667482	-0.0906117	-0.0478252	-0.179731
ACGGTG	-0.0263736	-0.137871	-0.046268	-0.169503
ACGGTT	-0.079009	-0.131156	-0.0127406	-0.148104
ACGTAA	0.225221	0.130045	0.15683	0.273019
ACGTAC	0.120821	-0.0330442	0.107282	0.120596
ACGTAG	0.150629	0.0269261	0.0987523	0.179517
ACGTAT	0.108844	0.0216034	0.0770902	0.138155
ACGTCA	0.398187	0.277796	0.284705	0.41689
ACGTCC	-0.0220732	-0.100964	-0.0874388	-0.0520045
ACGTCG	0.235079	0.0526933	0.0911242	0.222805
ACGTCT	0.0343393	-0.0534831	0.0172908	0.0390674
ACGTGA	0.260531	0.0604903	0.147045	0.241085
ACGTGC	0.18831	0.107241	0.0997609	0.184861
ACGTGG	0.14258	0.0313541	0.0652113	0.152852
ACGTGT	0.229306	0.124708	0.113259	0.196624
ACGTTA	0.149603	0.058399	0.0926852	0.0897553
ACGTTC	-0.00237561	-0.0844516	-0.0408371	-0.0595256
ACGTTG	0.162551	0.071626	0.10002	0.115693
ACGTTT	0.00531658	-0.0464908	0.0379368	0.0336403
ACTAAA	-0.0624067	-0.00852375	0.036388	0.000159665
ACTAAC	0.114306	0.0233549	0.113567	0.0498003
ACTAAG	0.0890459	-0.00787776	0.069967	0.0462642
ACTAAT	0.180636	0.00489264	0.106467	0.0725997
ACTACA	0.138574	0.195498	0.129824	0.201138
ACTACC	0.0260323	-0.0556254	0.0486186	0.0276063
ACTACG	0.0714803	-0.090562	-0.00494616	0.0131411
ACTACT	0.0800967	0.00197646	0.123787	0.113029
ACTAGA	0.160436	0.179971	0.24314	0.233317
ACTAGC	0.125128	0.101024	0.13065	0.147739
ACTAGG	0.136597	0.105724	0.161639	0.132982
ACTATA	-0.00203544	0.0895762	0.130298	0.152108
ACTATC	-0.0375035	-0.0189902	0.0131347	-0.0261657
ACTATG	0.119926	0.170779	0.0991443	0.0875871
ACTATT	-0.0220833	0.0882674	0.060044	0.0758837
ACTCAA	0.0507344	0.00456563	0.116506	0.0669442
ACTCAC	0.0310316	-0.0810707	0.0435755	-0.0540335
ACTCAG	0.187136	0.0509643	0.124484	0.0739076
ACTCAT	0.305016	0.105734	0.295299	0.21843
ACTCCA	-0.00431076	0.0171363	-0.0950152	-0.090026
ACTCCC	-0.015594	-0.0790959	-0.111406	-0.0756428
ACTCCG	-0.0401437	-0.120825	-0.11202	-0.124524
ACTCCT	-0.0346042	-0.0814707	-0.115636	-0.0923275
ACTCGA	-0.00324022	-0.105793	0.00786571	0.00151956
ACTCGC	0.0223863	-0.170178	-0.0762895	-0.10978
ACTCGG	-0.155617	-0.183019	-0.169412	-0.232131
ACTCGT	-0.0604906	-0.181445	-0.0694071	-0.24897
ACTCTA	0.0475751	0.0136328	0.0407992	0.0296
ACTCTC	-0.11179	-0.0283522	0.0235997	-0.0026684
ACTCTG	0.052662	0.119078	0.0328732	0.0300543
ACTCTT	-0.0606165	0.0374233	-0.026277	0.00678535
ACTGAA	0.00896507	0.0953337	0.173688	0.167616
ACTGAC	0.12069	0.105192	0.103007	0.113516
ACTGAG	0.0484183	0.0294258	0.0640218	0.0487435
ACTGAT	0.0736143	0.0944623	0.0886981	0.0949354
ACTGCA	0.111531	0.201072	0.130389	0.181885
ACTGCC	0.0774078	0.0274893	0.039207	0.0473512
ACTGCG	0.0145948	-0.0433027	-0.0660115	-0.0683863
ACTGCT	0.0722513	0.0269613	0.0668187	0.0383949
ACTGGA	0.0124538	0.0716594	-0.117724	-0.064877
ACTGGC	0.108852	0.0529433	0.0197577	0.0420653
ACTGGG	-0.0132044	-0.030593	-0.0486942	-0.0239833
ACTGGT	0.0801728	0.0766691	0.0435022	0.0639922
ACTGTA	0.0897922	0.199606	0.109918	0.144278
ACTGTC	0.0449936	0.0525684	0.0566492	0.0211555
ACTGTG	0.118383	0.134477	0.13663	0.0967197
ACTGTT	0.0256927	0.181666	0.07283	0.0726374
ACTTAA	-0.0806302	-0.0582693	0.00710864	0.0305849
ACTTAC	-0.0827317	-0.163002	-0.0113097	-0.0822125
ACTTAG	0.00190731	0.0295956	0.00828509	-0.032395
ACTTAT	-0.0353959	-0.0956248	-0.000540841	0.0158022
ACTTCA	-0.0399632	-0.0364776	0.0120331	0.0280265
ACTTCC	0.0559077	0.0767487	0.216376	0.23136
ACTTCG	-0.218604	-0.201461	-0.182795	-0.258677
ACTTCT	-0.0811049	-0.055228	0.0414155	0.0469753
ACTTGA	-0.0251054	-0.0701808	0.00876254	0.0312867
ACTTGC	-0.0556841	-0.00758453	0.0143419	-0.00495175
ACTTGG	-0.0925681	-0.104211	-0.100485	-0.103998
ACTTGT	-0.0459905	-0.00320917	0.0117268	-0.00694222
ACTTTA	-0.153555	-0.0291042	-0.0708598	-0.0579996
ACTTTC	-0.163859	-0.0759816	0.113046	0.0476917
ACTTTG	-0.0563445	0.10864	-0.0337101	-0.0103369
ACTTTT	-0.199316	-0.104575	-0.0647957	-0.0747446
AGAAAA	-0.124362	-0.0448131	0.0376808	0.0719796
AGAAAC	-0.116321	-0.0527589	0.0815877	0.0230981
AGAAAG	-0.0611855	-0.094851	0.0495325	0.0676965
AGAAAT	-0.122247	-0.0216422	0.0359132	0.0303011
AGAACA	-0.0156253	0.0539523	0.0308844	0.0428606
AGAACC	-0.105974	-0.151754	-0.0650573	-0.0986283
AGAACG	-0.115155	-0.143529	-0.108675	-0.14751
AGAACT	-0.111113	-0.023081	0.0269405	-0.00713646
AGAAGA	-0.134447	-0.0785179	-0.0346851	0.0174608
AGAAGC	-0.093681	-0.0631779	-0.0470439	-0.083417
AGAAGG	-0.0698439	-0.0818288	-0.073045	-0.0336011
AGAAGT	-0.0811049	-0.055228	0.0414155	0.0469753
AGAATA	-0.124447	-0.0329436	-0.00134061	-0.0123313
AGAATC	-0.0736676	-0.056372	-0.0976219	-0.106022
AGAATG	-0.00801959	0.0534292	0.0510607	0.0742804
AGAATT	-0.103486	-0.0353618	-0.041584	0.0200012
AGACAA	-0.119069	0.015097	-0.0484885	-0.0292351
AGACAC	0.00316868	-0.0237799	0.0312266	0.0200017
AGACAG	0.0519778	0.0541105	0.0626575	0.0641688
AGACAT	-0.0453383	0.0110802	0.0101049	0.0247463
AGACCA	-0.0378469	-0.0393936	0.00039403	-0.00684146
AGACCC	-0.276736	-0.162925	-0.241273	-0.251761
AGACCG	-0.0831951	-0.116652	-0.0838504	-0.167059
AGACCT	-0.0462006	0.0575178	-0.043435	-0.051723
AGACGA	-0.178608	-0.21507	-0.116807	-0.233738
AGACGC	-0.0666154	-0.142016	-0.0713639	-0.0961146
AGACGG	-0.132936	-0.202616	-0.120591	-0.179185
AGACGT	0.0343393	-0.0534831	0.0172908	0.0390674
AGACTA	0.0196061	0.0948575	0.0389102	0.0479671
AGACTC	-0.13004	-0.0723709	-0.0622219	-0.103255
AGACTG	0.0502804	0.03372	0.021464	0.0459329
AGACTT	-0.114053	-0.0367639	-0.034973	-0.0126438
AGAGAA	-0.084824	-0.0753116	0.0279272	0.0279141
AGAGAC	-0.0522832	0.01071	-0.0312239	-0.0246757
AGAGAG	0.103093	0.0771023	0.128634	0.231648
AGAGAT	-0.0395747	-0.0114267	-0.0452906	-0.00138382
AGAGCA	0.0523094	0.00445393	0.0426665	0.0544164
AGAGCC	0.0310448	-0.00632408	-0.00452268	-0.0307758
AGAGCG	0.0394172	0.014353	0.00849303	-0.0222316
AGAGCT	0.0760787	0.109852	0.083865	0.0685292
AGAGGA	-0.0211805	0.0525934	0.049796	0.0814063
AGAGGC	0.0608523	0.117964	0.0568398	0.0756605
AGAGGG	0.100298	0.0569199	0.12026	0.1207
AGAGGT	-0.0417119	0.00475535	-0.0370039	-0.0498259
AGAGTA	0.0234386	0.0999074	0.0439807	0.0240526
AGAGTC	-0.0941231	0.0230216	-0.0401578	-0.0533552
AGAGTG	0.0508142	0.0278715	0.0557421	0.0413879
AGAGTT	-0.063704	0.0370828	-0.0222229	0.00162252
AGATAA	-0.0737913	0.0923085	-0.0492101	-0.0434267
AGATAC	-0.0633898	0.00799821	0.0290481	0.00236208
AGATAG	0.0308612	0.113833	0.0717866	0.12017
AGATAT	-0.0117874	0.0627676	0.0612248	0.120524
AGATCA	0.0125285	0.0505993	-0.00301321	0.0224585
AGATCC	-0.102129	-0.0873616	-0.189194	-0.221969
AGATCG	-0.115968	-0.125625	-0.112467	-0.255095
AGATGA	0.0951091	0.036611	0.0791547	0.0850985
AGATGC	-0.0615299	-0.109175	-0.0406827	-0.0255539
AGATGG	0.0704641	0.0110236	0.0201763	0.0645758
AGATGT	0.00320316	0.0587789	0.0194254	0.0476738
AGATTA	-0.0576814	0.00411394	-0.0274909	-0.0290076
AGATTC	-0.121285	-0.032391	-0.128746	-0.115699
AGATTG	-0.0107558	0.0807065	-0.0295477	-0.00546415
AGATTT	-0.143018	-0.105046	-0.0395232	-0.0562246
AGCAAA	0.0017403	0.0997241	0.000925636	0.0237439
AGCAAC	0.0926037	0.0153505	0.00780933	0.00698701
AGCAAG	0.00568812	0.00758398	-0.0192545	-0.00132966
AGCAAT	0.0477051	0.0953264	0.00759447	0.0241068
AGCACA	0.101287	0.106626	0.0959155	0.112849
AGCACC	0.0469633	0.0494056	0.0379757	-0.0409695
AGCACG	0.0527939	-0.0614137	-0.0261405	-0.0448458
AGCACT	0.0473781	0.0806925	0.0336964	0.0282054
AGCAGA	0.061892	0.0551353	0.101323	0.0691363
AGCAGC	0.0978278	0.0920413	0.0994004	0.0744496
AGCAGG	0.0671525	0.0440183	0.0479459	0.0401037
AGCAGT	0.0722513	0.0269613	0.0668187	0.0383949
AGCATA	0.0762844	0.126042	0.0983053	0.113142
AGCATC	0.010577	-0.0415435	-0.0161728	-0.0102417
AGCATG	0.171948	0.190345	0.108704	0.178167
AGCATT	0.019533	0.154942	0.0192601	0.0298408
AGCCAA	0.129205	0.112669	0.0746806	0.154283
AGCCAC	0.0703001	0.116219	0.0998589	0.0620541
AGCCAG	0.105286	0.0680015	0.0538055	0.0660428
AGCCAT	0.0436403	-0.0195857	-0.00564892	0.00862906
AGCCCA	0.0144806	0.048914	0.00284216	-0.0129707
AGCCCC	-0.0278538	0.0190742	0.0251997	0.0119734
AGCCCG	0.049477	0.0356905	0.0207302	-0.0298662
AGCCCT	-0.00628256	0.025747	0.0165136	0.0111909
AGCCGA	-0.0366947	-0.141576	-0.0913022	-0.0994361
AGCCGC	0.122996	0.131046	0.0945398	0.0646451
AGCCGG	0.0756523	0.0729531	0.0470797	0.0258434
AGCCGT	-0.055071	-0.149433	-0.0867826	-0.178147
AGCCTA	0.0604273	0.103909	0.0358419	0.0431644
AGCCTC	0.0430917	-0.0128265	-0.000303786	0.00431246
AGCCTG	0.0802723	0.141115	0.0447513	0.0286984
AGCCTT	-0.0392496	-0.0521464	-0.0296345	-0.0566667
AGCGAA	-0.130131	-0.137201	-0.0452775	-0.130277
AGCGAC	-0.057769	-0.159803	-0.041207	-0.104711
AGCGAG	-0.0469308	-0.0723385	-0.108344	-0.142757
AGCGAT	-0.0135788	-0.066366	-0.0512029	-0.130154
AGCGCA	0.021499	0.0297989	0.000646811	-0.0115416
AGCGCC	0.155418	0.113393	0.187095	0.170319
AGCGCG	0.274641	0.187352	0.215184	0.288598
AGCGGA	0.00376374	-0.0781179	-0.0490118	-0.0347073
AGCGGC	0.101277	0.0101616	0.0880941	0.0682069
AGCGGG	0.00737701	-0.0706615	-0.0707591	-0.0936003
AGCGGT	-0.0131174	-0.0808761	-0.0665441	-0.1096
AGCGTA	0.0618588	-0.0304123	0.00203646	-0.0731622
AGCGTC	-0.00155352	-0.0490689	-0.0564427	-0.0768957
AGCGTG	0.0568939	-0.0735392	-0.0155498	-0.0443304
AGCGTT	-0.0466984	-0.113391	-0.0705407	-0.183614
AGCTAA	0.0650183	0.0532989	0.0330083	0.0663071
AGCTAC	0.0641009	-0.00805205	0.0407554	0.0798222
AGCTAG	0.147376	0.0895978	0.0931359	0.206502
AGCTAT	0.114199	0.114367	0.116125	0.176619
AGCTCA	0.0923328	0.0570305	0.0641661	0.0934073
AGCTCC	0.0701081	0.0180303	-0.0013117	0.0253908
AGCTCG	0.0092282	-0.107058	-0.062028	-0.103913
AGCTCT	0.0760787	0.109852	0.083865	0.0685292
AGCTGA	0.0955512	0.104125	0.0658668	0.0804145
AGCTGC	0.111039	0.0169659	0.0935809	0.0936156
AGCTGG	0.0888929	0.045354	0.0375179	0.0339735
AGCTGT	0.110572	0.132055	0.0957828	0.144662
AGCTTA	0.0541255	0.068141	0.0570296	0.116037
AGCTTC	-0.00465616	0.0237473	-0.0245145	0.0191563
AGCTTG	0.0506005	0.0401918	0.00273068	0.0493383
AGCTTT	-0.0178629	-0.0197746	0.00844126	0.0400553
AGGAAA	-0.0827542	-0.0555948	-0.0407261	-0.0377899
AGGAAC	-0.0607462	-0.0745937	0.0113292	-0.012848
AGGAAG	-0.00062196	-0.0238142	0.135696	0.155956
AGGAAT	-0.120971	0.0247436	-0.299505	-0.283297
AGGACA	-0.042562	0.0312157	-0.11689	-0.111335
AGGACC	-0.121946	-0.0650792	-0.162172	-0.169228
AGGACG	-0.125319	-0.119165	-0.154194	-0.206445
AGGACT	-0.0685894	-0.00198229	-0.0960659	-0.0749782
AGGAGA	-0.0502437	-0.0347465	-0.118592	-0.0679431
AGGAGC	0.0171009	0.0124407	-0.0706991	-0.0796985
AGGAGG	0.120686	0.175159	0.108187	0.163115
AGGAGT	-0.0346042	-0.0814707	-0.115636	-0.0923275
AGGATA	-0.0749625	-0.0919527	-0.139751	-0.133808
AGGATC	-0.0232775	-0.0139467	-0.127482	-0.0746659
AGGATG	-0.0140335	-0.0273666	-0.00634976	-0.015509
AGGATT	-0.10726	-0.0127499	-0.218319	-0.19414
AGGCAA	-0.0128112	0.0103861	-0.0667648	0.00105393
AGGCAC	0.00930566	0.0512397	-0.0109586	-0.0147735
AGGCAG	0.0815845	0.0732232	0.0677776	0.0893416
AGGCAT	0.0110769	0.0804395	-0.0456233	0.00512257
AGGCCA	0.0433563	0.0521999	0.0120046	0.0700899
AGGCCC	0.0557185	0.0567304	0.029398	0.0575388
AGGCCG	0.0359731	-0.0194072	0.000109774	-0.0309838
AGGCGA	-0.0908908	-0.153347	-0.120985	-0.171264
AGGCGC	0.156324	0.0763267	0.13212	0.193416
AGGCGG	0.225874	0.202137	0.173801	0.173343
AGGCGT	0.0153494	-0.0707068	-0.0585184	-0.0788894
AGGCTA	0.0381565	0.0834386	-0.0207485	0.0126541
AGGCTC	0.0275525	-0.0115534	-0.0135936	-0.0362877
AGGCTG	0.122848	0.0585815	0.0858522	0.055761
AGGCTT	-0.0425268	0.0139611	-0.0451483	-0.0671075
AGGGAA	-0.0534165	-0.0264894	-0.109853	-0.0999806
AGGGAC	-0.109745	-0.0971839	-0.101389	-0.115603
AGGGAG	0.110127	0.139956	0.0304631	0.0974541
AGGGAT	-0.0439437	-0.0438717	-0.222564	-0.189277
AGGGCA	0.0548132	0.118528	0.0277173	0.0469283
AGGGCC	0.0275752	0.0298353	0.0632091	0.0594007
AGGGCG	0.221894	0.195971	0.244133	0.197894
AGGGCT	-0.00628256	0.025747	0.0165136	0.0111909
AGGGGA	-0.076333	-0.0380392	0.0321006	0.0152212
AGGGGC	0.0441644	0.0611931	0.0471157	0.088699
AGGGGG	0.112473	0.137247	0.233114	0.20677
AGGGGT	-0.169591	-0.083983	-0.13954	-0.101465
AGGGTA	-0.0715385	0.00213219	-0.0151775	-0.0139848
AGGGTC	-0.309577	-0.160768	-0.30259	-0.322127
AGGGTG	0.0396865	-0.0282619	0.03221	0.0753956
AGGGTT	-0.112946	0.0140528	-0.0697099	-0.0937869
AGGTAA	-0.119294	-0.121226	-0.149542	-0.189369
AGGTAC	-0.0137201	-0.0201549	-0.0146868	-0.0491813
AGGTAG	-0.0267395	-0.111701	-0.0635028	-0.0309596
AGGTAT	-0.0341629	0.01831	-0.0304842	-0.0227245
AGGTCA	0.0606954	0.091735	-0.0213376	-0.0394064
AGGTCC	-0.0705748	-0.0212588	-0.149585	-0.140823
AGGTCG	-0.124588	-0.172412	-0.138953	-0.170254
AGGTCT	-0.0462006	0.0575178	-0.043435	-0.051723
AGGTGA	0.0236594	-0.101112	-0.0647605	-0.104779
AGGTGC	-0.107567	-0.0575424	-0.0257785	-0.0374879
AGGTGG	0.106291	0.0962287	0.10347	0.102779
AGGTGT	0.0627579	-0.041242	0.0397295	0.0532453
AGGTTA	0.00611586	0.0533484	0.0174674	-0.025099
AGGTTC	-0.0668091	-0.0731216	-0.0638753	-0.107044
AGGTTG	-0.0133	-0.0151282	-0.0463854	-0.0631816
AGGTTT	-0.0976122	-0.0594891	-0.00270756	-0.0209262
AGTAAA	-0.0291735	0.0750694	0.00341093	0.0104469
AGTAAC	0.0981147	0.0115895	0.0800804	0.0829441
AGTAAG	-0.0144658	-0.0294052	0.0688037	0.00881555
AGTAAT	0.0870433	0.0285924	0.0902259	0.0981212
AGTACA	0.0707325	0.113892	0.0996536	0.0898978
AGTACC	0.00816084	0.0158742	0.0327521	0.00639394
AGTACG	0.000462804	-0.127033	-0.0260898	-0.0840721
AGTAGA	0.0428996	0.0507437	0.08578	0.107888
AGTAGC	0.0526477	0.040274	0.0497335	0.0380981
AGTAGG	0.0227045	0.0801582	-0.00495348	0.0674083
AGTAGT	0.0800967	0.00197646	0.123787	0.113029
AGTATA	0.00759128	0.0811704	0.0933225	0.117652
AGTATC	-0.00774838	-0.0359376	0.0950897	0.0444214
AGTATG	0.0952072	0.0573464	0.143641	0.0943196
AGTATT	-0.010922	0.0148101	0.00784527	-0.00202155
AGTCAA	0.0828253	0.11307	0.137039	0.108179
AGTCAC	0.122474	0.121608	0.168301	0.120202
AGTCAG	0.180196	0.0503968	0.119793	0.0973881
AGTCAT	0.33013	0.193285	0.345251	0.254592
AGTCCA	0.0244562	0.0992023	-0.156604	-0.122671
AGTCCC	-0.0370334	-0.0300278	-0.022176	-0.0571369
AGTCCG	-0.0710297	-0.0748191	-0.124339	-0.165197
AGTCCT	-0.0685894	-0.00198229	-0.0960659	-0.0749782
AGTCGA	-0.0674498	-0.113762	0.0198816	0.02741
AGTCGC	-0.0719543	-0.174876	-0.103975	-0.135339
AGTCGG	-0.119706	-0.181832	-0.159208	-0.202499
AGTCGT	-0.0769392	-0.171142	-0.0566784	-0.152786
AGTCTA	0.0168999	0.064826	0.055851	0.0806974
AGTCTC	-0.0327776	-0.0442893	-0.0267135	-0.0615765
AGTCTG	-0.0691834	0.0657582	0.0130969	-0.00216645
AGTCTT	-0.125705	-0.0616244	-0.0669544	-0.0519171
AGTGAA	-0.00151024	0.0368746	0.151432	0.165984
AGTGAC	0.216855	0.140158	0.122315	0.146466
AGTGAG	0.108995	0.0401814	0.0861996	0.120834
AGTGAT	0.0792017	0.0863018	0.110922	0.0745864
AGTGCA	0.0837854	0.096267	0.0836413	0.112736
AGTGCC	0.0464416	-0.0211768	-0.00723338	0.000934415
AGTGCG	0.0479633	-0.0733348	-0.0364745	-0.0370349
AGTGCT	0.0473781	0.0806925	0.0336964	0.0282054
AGTGGA	0.0128942	-0.00560851	-0.0654847	-0.0394851
AGTGGC	0.0875451	0.0116697	0.0332171	0.0148024
AGTGGG	-0.0299498	-0.0461194	-0.0545078	0.00835512
AGTGGT	0.0733155	0.048776	0.14701	0.130989
AGTGTA	0.0883594	0.0935686	0.0772531	0.113005
AGTGTC	0.000754136	0.0321162	-0.0119627	-0.0225461
AGTGTG	0.0991296	0.099815	0.0966051	0.0963475
AGTGTT	0.0581628	0.110568	0.0382626	0.0399844
AGTTAA	-0.0198357	0.117666	-0.00269397	0.0222659
AGTTAC	0.0436588	0.0769045	0.0570369	0.0649948
AGTTAG	-0.0260578	0.00112923	0.00923052	0.0158423
AGTTAT	-0.0747356	0.0795088	0.0421074	0.00725662
AGTTCA	0.0105484	0.12068	0.0326982	0.0160278
AGTTCC	-0.012701	-0.0168962	0.0667895	0.0721946
AGTTCG	-0.149471	-0.219893	-0.147215	-0.220728
AGTTCT	-0.111113	-0.023081	0.0269405	-0.00713646
AGTTGA	-0.020937	-0.0145673	0.0050479	-0.000506075
AGTTGC	0.0200381	0.0206275	-0.0174449	-0.0364959
AGTTGG	-0.0717666	-0.101597	-0.109166	-0.116073
AGTTGT	0.0106893	0.106345	0.0335061	0.0348067
AGTTTA	-0.158655	-0.00269868	-0.0548739	-0.0984952
AGTTTC	-0.117741	-0.0505705	0.143257	0.112498
AGTTTG	-0.116634	-0.0010722	-0.0787205	-0.0552696
AGTTTT	-0.159976	-0.0993909	-0.00454662	-0.0146377
ATAAAA	-0.120139	-0.0917564	-0.0336196	0.015213
ATAAAC	-0.044986	0.0289641	-0.0614903	-0.0728002
ATAAAG	-0.144532	-0.0221243	-0.057233	-0.0464024
ATAAAT	-0.0224848	-0.0572247	-0.0933777	0.0100922
ATAACA	-0.0027451	0.0681143	0.0482522	0.113103
ATAACC	0.0150834	-0.0203204	0.0544552	0.0380832
ATAACG	-0.01729	-0.118798	-0.036012	-0.139924
ATAACT	-0.0747356	0.0795088	0.0421074	0.00725662
ATAAGA	-0.114899	-0.0369093	-0.0155205	-0.0165208
ATAAGC	0.0463636	0.0560923	-0.0261339	-0.0186606
ATAAGG	-0.0181938	0.0753223	0.00549162	-0.0070052
ATAAGT	-0.0353959	-0.0956248	-0.000540841	0.0158022
ATAATA	-0.0372737	0.0151591	-0.00394475	0.125481
ATAATC	-0.0335943	-0.00971019	-0.0741455	-0.0767413
ATAATG	0.0179241	-0.003486	0.00935906	0.00368685
ATAATT	-0.047403	0.00277882	-0.0286233	0.0451081
ATACAA	-0.0530179	0.0213019	-0.0369315	0.0435169
ATACAC	0.0564735	0.0424271	0.0882607	0.144981
ATACAG	0.0250073	0.0498219	0.0562825	0.0713712
ATACAT	0.0140972	0.0529063	0.0507722	0.120323
ATACCA	-0.00520704	0.0619898	0.116814	0.100934
ATACCC	-0.0491305	-0.0261096	0.0163775	-0.00493102
ATACCG	0.0110588	-0.0499038	0.119028	-0.0595799
ATACCT	-0.0341629	0.01831	-0.0304842	-0.0227245
ATACGA	-0.0603771	-0.080967	-0.0671289	-0.208843
ATACGC	0.0489647	-0.0298105	0.021394	-0.0174357
ATACGG	-0.0419548	-0.0915927	-0.0652394	-0.143065
ATACGT	0.108844	0.0216034	0.0770902	0.138155
ATACTA	0.0392488	0.038849	0.101008	0.0581755
ATACTC	0.0301511	0.0149998	0.0362082	-0.00642443
ATACTG	0.102241	0.151673	0.120794	0.125505
ATACTT	-0.128742	0.00544073	0.0457162	0.035932
ATAGAA	-0.0384515	-0.0216039	0.056961	0.071285
ATAGAC	0.0193178	0.0714967	0.0645516	0.122005
ATAGAG	0.0584266	0.13268	0.0706398	0.103784
ATAGAT	0.0105344	0.0241688	0.0593346	0.118641
ATAGCA	0.0895789	0.139812	0.0915515	0.144228
ATAGCC	0.0718723	0.0869547	0.0411174	0.07798
ATAGCG	0.0694756	-0.0285892	0.0778397	0.0329642
ATAGCT	0.114199	0.114367	0.116125	0.176619
ATAGGA	0.0153058	0.122839	-0.0696405	0.0285926
ATAGGC	0.12604	0.0782558	0.0692603	0.100744
ATAGGG	-0.0245785	0.0801612	-0.0314399	0.0146845
ATAGGT	0.0282156	0.0233027	0.047301	0.0814613
ATAGTA	0.0343257	0.128531	0.0559364	0.107296
ATAGTC	0.0608053	0.135891	0.0739664	0.0767829
ATAGTG	0.0757622	0.0940308	0.0961754	0.0734958
ATAGTT	-0.124564	0.049993	0.0344168	0.0190626
ATATAA	-0.0434464	0.0165978	-0.0076521	0.143461
ATATAC	-0.0131855	0.0408721	0.0699199	0.197257
ATATAG	-0.00238032	0.101421	0.0953677	0.193927
ATATCA	0.0171249	0.0621466	0.0845734	0.128456
ATATCC	-0.0159805	0.00292091	-0.0577894	0.00540147
ATATCG	0.0786925	0.00342472	0.0739664	0.0200051
ATATCT	-0.0117874	0.0627676	0.0612248	0.120524
ATATGA	0.0945326	0.0638561	0.207387	0.218492
ATATGC	0.0483567	0.105364	0.091252	0.139023
ATATGG	-0.020733	0.0748419	0.0470874	0.121345
ATATGT	0.0222985	0.0734793	0.0969566	0.264339
ATATTA	0.0178159	0.0954129	0.0234102	0.112659
ATATTC	-0.0426247	-0.039861	-0.0764904	-0.000708332
ATATTG	-0.0113918	0.14493	0.00636579	0.0956801
ATATTT	0.00196215	0.184815	0.0301768	0.119207
ATCAAA	-0.0569731	0.150456	-0.0255828	0.0461395
ATCAAC	0.0696282	0.067297	0.00743944	0.0565364
ATCAAG	-0.0155331	-0.0505374	-0.0264741	0.00850193
ATCAAT	0.0177046	0.108855	-0.0448161	-0.00320976
ATCACA	0.14963	0.180604	0.118689	0.162663
ATCACC	0.129678	0.0296152	0.0563204	0.0538948
ATCACG	0.169592	0.00505494	0.0507285	0.0856973
ATCACT	0.0792017	0.0863018	0.110922	0.0745864
ATCAGA	0.0980324	0.165198	0.0676595	0.13403
ATCAGC	0.145893	0.144437	0.0748715	0.0999322
ATCAGG	0.0667704	0.0874439	-0.0500014	0.00383454
ATCAGT	0.0736143	0.0944623	0.0886981	0.0949354
ATCATA	0.108613	0.0532952	0.0726039	0.0791009
ATCATC	0.17124	0.0645519	0.109466	0.167058
ATCATG	0.177597	0.0513014	0.0612391	0.132548
ATCATT	0.0914764	0.10667	0.0481658	0.121105
ATCCAA	-0.0216724	0.0337872	-0.15952	-0.065863
ATCCAC	0.0347238	0.0314463	-0.0683061	-0.0784083
ATCCAG	0.00316926	-0.0247981	-0.181626	-0.153714
ATCCAT	0.0429186	0.0288525	-0.131803	-0.0619579
ATCCCA	-0.0692901	-0.0272036	-0.300621	-0.201151
ATCCCC	-0.148126	-0.152621	-0.126236	-0.190309
ATCCCG	-0.0731191	-0.075868	-0.235086	-0.215712
ATCCCT	-0.0439437	-0.0438717	-0.222564	-0.189277
ATCCGA	-0.105231	-0.148489	-0.133233	-0.190139
ATCCGC	0.0123394	-0.0870417	-0.0522575	-0.0500769
ATCCGG	0.0965401	-0.0124447	0.0326259	0.082803
ATCCGT	-0.036731	-0.148296	-0.0815674	-0.135323
ATCCTA	-0.0415035	0.00221125	-0.160357	-0.092902
ATCCTC	-0.109892	-0.0771201	-0.124569	-0.115515
ATCCTG	-0.0285167	0.031665	-0.114054	-0.106842
ATCCTT	-0.123356	-0.166199	-0.189996	-0.189426
ATCGAA	-0.140832	-0.167222	0.0199712	-0.129654
ATCGAC	-0.0925921	-0.1593	-0.0904173	-0.237093
ATCGAG	-0.132127	-0.143474	-0.1728	-0.243124
ATCGCA	0.0380534	-0.0684086	0.0031682	-0.081541
ATCGCC	-0.0140884	-0.091764	-0.0901449	-0.119436
ATCGCG	0.13048	0.00967712	0.107147	0.161538
ATCGCT	-0.0135788	-0.066366	-0.0512029	-0.130154
ATCGGA	-0.0278157	-0.0652667	-0.0752416	-0.148497
ATCGGC	-0.0326653	-0.0912421	-0.0576619	-0.132124
ATCGGG	-0.146405	-0.150489	-0.129685	-0.188185
ATCGGT	-0.020006	-0.158227	-0.0564973	-0.182775
ATCGTA	-0.0576355	-0.0603807	-0.0196507	-0.155115
ATCGTC	-0.068407	-0.151581	-0.0582089	-0.204565
ATCGTG	-0.0254347	-0.109647	-0.0739538	-0.174112
ATCGTT	-0.12378	-0.0952046	-0.0805289	-0.198788
ATCTAA	-0.0960593	-0.0937607	-0.0207873	-0.00558395
ATCTAC	0.0105427	0.0805917	0.031488	0.0442038
ATCTAG	0.178653	0.0967137	0.192574	0.212749
ATCTAT	0.0105344	0.0241688	0.0593346	0.118641
ATCTCA	-0.0111025	0.034589	0.0279481	0.0457695
ATCTCC	-0.0980885	-0.100385	-0.162107	-0.150659
ATCTCG	-0.129039	-0.137765	-0.0758899	-0.176965
ATCTCT	-0.0395747	-0.0114267	-0.0452906	-0.00138382
ATCTGA	0.0480546	-0.0199675	0.0552608	0.054773
ATCTGC	0.0547113	0.0759618	0.00781096	-0.00238469
ATCTGG	-0.00670321	-0.00341659	-0.0259986	-0.0396742
ATCTGT	0.040667	0.0467415	0.0386733	0.0312476
ATCTTA	-0.153191	-0.0648844	-0.0104668	-0.0308623
ATCTTC	-0.158069	-0.0752167	-0.113973	-0.079294
ATCTTG	-0.0858755	-0.0261894	-0.0673733	-0.0111332
ATCTTT	-0.141839	0.00716716	-0.0736371	-0.117095
ATGAAA	-0.0558704	0.0331689	0.160573	0.166448
ATGAAC	-0.0059577	0.0795773	-0.0117953	-0.0166715
ATGAAG	-0.07415	-0.0950043	-0.0265825	-0.0390017
ATGAAT	0.145784	0.0668608	0.0818499	0.155757
ATGACA	0.17394	0.114264	0.169941	0.185855
ATGACC	0.0980148	0.126759	-0.00691216	-0.00989642
ATGACG	0.335128	0.147635	0.241379	0.216523
ATGACT	0.33013	0.193285	0.345251	0.254592
ATGAGA	0.0205162	0.0027739	0.0642773	0.0819516
ATGAGC	0.0807013	0.052199	0.0605277	0.0457273
ATGAGG	0.0365699	-0.0423888	-0.00632754	0.0106529
ATGAGT	0.305016	0.105734	0.295299	0.21843
ATGATA	0.0136281	-0.00595621	0.036111	0.104519
ATGATC	0.132571	0.00288322	0.0760835	0.0615355
ATGATG	0.196393	0.10938	0.0967356	0.184432
ATGATT	0.176142	0.181559	0.0795723	0.10081
ATGCAA	0.022358	0.141369	0.159723	0.15399
ATGCAC	0.0843509	0.0402615	0.0543486	0.0861077
ATGCAG	0.051331	0.043884	0.0148333	0.0393824
ATGCCA	0.0514097	0.0637344	-0.0327111	0.00115021
ATGCCC	-0.00955187	-0.0610968	-0.126162	-0.105781
ATGCCG	-0.033895	-0.0462132	-0.0785778	-0.140913
ATGCCT	0.0110769	0.0804395	-0.0456233	0.00512257
ATGCGA	-0.0265325	-0.0783778	-0.0519113	-0.129044
ATGCGC	0.281685	0.128174	0.125382	0.32766
ATGCGG	-0.064424	-0.0950946	-0.0612058	-0.162231
ATGCGT	0.179793	0.0554953	0.000600697	0.0483531
ATGCTA	0.0344628	0.096256	0.0851797	0.075019
ATGCTC	0.071315	0.0954593	0.00736177	0.0573465
ATGCTG	0.085925	0.0935779	0.0322494	0.0441301
ATGCTT	0.0233012	0.024817	0.0469083	0.0457924
ATGGAA	-0.0512518	0.000149288	-0.157211	-0.0867003
ATGGAC	-0.0113467	0.0158844	-0.170258	-0.143277
ATGGAG	-0.0455917	-0.0493495	-0.152071	-0.118583
ATGGAT	0.0429186	0.0288525	-0.131803	-0.0619579
ATGGCA	0.101291	0.154892	0.0719861	0.150069
ATGGCC	0.0762	0.0606824	0.00794024	0.0975022
ATGGCG	0.0247311	-0.0866594	0.0337506	0.0146054
ATGGCT	0.0436403	-0.0195857	-0.00564892	0.00862906
ATGGGA	0.0133158	0.052531	-0.150763	0.00756801
ATGGGC	0.0404404	0.0277503	-0.0385499	0.0223171
ATGGGG	-0.10743	-0.0487267	-0.0744207	-0.0621231
ATGGGT	0.0144384	-0.00362738	-0.0164131	0.0352846
ATGGTA	0.0378193	0.0332264	0.0140509	0.0672887
ATGGTC	0.024282	-0.02803	-0.0567182	-0.0448959
ATGGTG	0.0481358	0.0362291	0.00535626	-0.0197928
ATGGTT	0.0206159	0.031901	0.0505477	0.082404
ATGTAA	0.012168	0.126549	0.0467681	0.0555085
ATGTAC	0.122118	0.123978	0.16379	0.244991
ATGTAG	0.0695785	0.163576	0.0263646	0.0804269
ATGTAT	0.0140972	0.0529063	0.0507722	0.120323
ATGTCA	0.135671	0.0798737	0.105304	0.150073
ATGTCC	-0.0101274	0.0112781	-0.136609	-0.100606
ATGTCG	-0.0809957	-0.179581	-0.0537441	-0.167904
ATGTCT	-0.0453383	0.0110802	0.0101049	0.0247463
ATGTGA	0.105575	0.123029	0.124711	0.142984
ATGTGC	0.0637283	0.139185	0.0186313	0.0557943
ATGTGG	0.0196368	0.0523281	0.0932434	0.103189
ATGTGT	0.127016	0.199675	0.11298	0.171903
ATGTTA	-0.0273	0.0477184	-0.00909879	-0.017002
ATGTTC	-0.0073981	0.0374196	-0.0348685	-0.0534231
ATGTTG	0.0508012	0.101612	-0.036093	-0.00378386
ATGTTT	0.00129701	0.151203	-0.0114608	-0.0350464
ATTAAA	-0.129646	-0.118435	-0.121495	-0.0881914
ATTAAC	0.0592211	0.277203	-0.0221685	0.0171352
ATTAAG	-0.0797504	-0.134734	-0.0910219	-0.0994433
ATTACA	0.0720463	0.118245	0.0525821	0.0420889
ATTACC	-0.0032481	0.00239813	-0.0216684	-0.00591375
ATTACG	0.148705	-0.025749	0.0601341	0.0241155
ATTACT	0.0870433	0.0285924	0.0902259	0.0981212
ATTAGA	-0.0288152	-0.0307808	0.0211509	0.0690646
ATTAGC	0.063879	0.0579322	-0.00666403	0.022662
ATTAGG	-0.0237016	-0.0543353	-0.0627079	-0.0719836
ATTAGT	0.180636	0.00489264	0.106467	0.0725997
ATTATA	-0.0579738	-0.0233261	-0.0283301	0.104018
ATTATC	-0.0768989	-0.0347085	-0.121329	-0.0943341
ATTATG	0.0390902	0.0572772	0.0668319	0.0718161
ATTATT	-0.0406131	0.0374067	-0.0457747	0.0415788
ATTCAA	-0.0327534	-0.0259644	-0.00488605	0.0429754
ATTCAC	0.0904227	-0.0204849	0.0275644	0.000433839
ATTCAG	0.026022	0.0575275	-0.0275262	-0.0190599
ATTCAT	0.145784	0.0668608	0.0818499	0.155757
ATTCCA	-0.0762491	0.0407076	-0.245414	-0.225048
ATTCCC	-0.106083	-0.0269442	-0.21446	-0.261836
ATTCCG	-0.0993777	-0.0366846	-0.155324	-0.193584
ATTCCT	-0.120971	0.0247436	-0.299505	-0.283297
ATTCGA	-0.0547124	-0.0652079	-0.0175785	0.0190197
ATTCGC	-0.0668841	-0.100248	-0.125837	-0.154763
ATTCGG	-0.168522	-0.217399	-0.178528	-0.261
ATTCGT	-0.152364	-0.153972	-0.0983587	-0.261656
ATTCTA	-0.0496951	0.0572954	0.0264169	0.0243184
ATTCTC	-0.08925	-0.0389748	-0.0364377	-0.079245
ATTCTG	-0.0217023	-0.0331411	-0.00387941	0.0115686
ATTCTT	-0.1826	-0.000759016	-0.080107	-0.0545144
ATTGAA	-0.0430781	0.0352427	0.00477428	0.0620825
ATTGAC	0.120601	0.209421	0.093504	0.103242
ATTGAG	-0.015702	0.0224732	-0.0104199	0.000814902
ATTGAT	0.0177046	0.108855	-0.0448161	-0.00320976
ATTGCA	0.121654	0.159688	0.100812	0.182036
ATTGCC	0.0318831	0.102597	-0.0362414	-0.0356437
ATTGCG	0.145363	0.0777724	0.0686811	0.098116
ATTGCT	0.0477051	0.0953264	0.00759447	0.0241068
ATTGGA	0.0738021	0.117394	-0.0639704	0.0637863
ATTGGC	0.32527	0.319387	0.232702	0.402199
ATTGGG	0.00187	0.0121388	-0.0809178	0.053683
ATTGGT	0.263295	0.312371	0.237549	0.364964
ATTGTA	0.00798459	0.122493	-0.00229971	0.0504772
ATTGTC	-0.0321296	0.0398987	-0.025945	-0.0272774
ATTGTG	0.0432628	0.105141	0.0371934	0.0559901
ATTGTT	0.000716405	0.144653	-0.0167569	-0.00696901
ATTTAA	-0.116977	-0.0173515	-0.0615656	0.00537077
ATTTAC	0.00086668	0.162444	-0.00438586	-0.00255921
ATTTAG	-0.111441	-0.0120658	-0.0243036	-0.0254315
ATTTAT	-0.0224848	-0.0572247	-0.0933777	0.0100922
ATTTCA	-0.047055	0.0482716	0.0853548	0.0720307
ATTTCC	-0.0283503	0.0545013	0.0119966	0.0556236
ATTTCG	-0.14819	-0.157661	-0.0543174	-0.244813
ATTTCT	-0.122247	-0.0216422	0.0359132	0.0303011
ATTTGA	-0.0357896	0.0458682	0.043144	0.073169
ATTTGC	0.0148702	0.06037	0.057727	0.0532076
ATTTGG	-0.136852	-0.0650779	-0.124808	-0.0854296
ATTTGT	-0.0312455	0.0328873	-0.0274257	0.0257831
ATTTTA	-0.148933	-0.154804	-0.0195766	0.0362399
ATTTTC	-0.137918	-0.133425	-0.0261301	-0.0330866
ATTTTG	-0.137045	-0.0349093	-0.0089603	0.0107728
ATTTTT	-0.107579	-0.0532065	-0.0155995	0.0165279
CAAAAA	-0.174369	-0.0747739	0.0202571	0.0148603
CAAAAC	-0.116463	-0.0420633	0.0676006	0.0364115
CAAAAG	-0.140442	-0.0998662	-0.036861	-0.0501921
CAAAAT	-0.137045	-0.0349093	-0.0089603	0.0107728
CAAACA	0.0807284	0.207664	0.0144745	0.0576719
CAAACC	-0.0820553	-0.0614781	-0.00821346	-0.0098101
CAAACG	-0.080697	-0.149847	-0.0999709	-0.220178
CAAACT	-0.116634	-0.0010722	-0.0787205	-0.0552696
CAAAGA	-0.119043	0.0434505	-0.0221771	-0.0402598
CAAAGC	-0.0294417	0.0189497	-0.0155663	-0.0351883
CAAAGG	-0.0477788	0.0613451	-0.0488537	-0.0512428
CAAAGT	-0.0563445	0.10864	-0.0337101	-0.0103369
CAAATA	-0.0217467	0.159397	-0.0227827	0.0329491
CAAATC	-0.0864922	-0.10984	-0.0662054	-0.0425499
CAAATG	-0.00723012	-0.000622978	0.0298871	0.0240334
CAAATT	-0.088535	-0.0926161	0.00402837	0.0180078
CAACAA	0.0276853	0.0438963	0.0470958	0.0769679
CAACAC	0.0408387	0.0919234	-0.0119995	-0.00107107
CAACAG	0.0939197	0.0329702	0.0500996	0.0683436
CAACAT	0.0508012	0.101612	-0.036093	-0.00378386
CAACCA	0.118071	0.0913284	0.0936265	0.143249
CAACCC	-0.0587479	-0.0446285	-0.0925182	-0.069977
CAACCG	0.0854099	-0.0429184	-0.0184219	-0.049854
CAACCT	-0.0133	-0.0151282	-0.0463854	-0.0631816
CAACGA	-0.0884672	-0.146287	-0.0618758	-0.173014
CAACGC	0.0218657	-0.0697705	-0.048041	-0.0726166
CAACGG	-0.00457021	-0.0792094	-0.0790281	-0.150798
CAACGT	0.162551	0.071626	0.10002	0.115693
CAACTA	0.00791354	0.0028664	0.0463161	0.00084384
CAACTC	-0.019511	-0.0299615	-0.0416837	-0.0596922
CAACTG	0.079361	0.0292174	0.0319788	0.00941289
CAACTT	-0.162398	-0.0902556	-0.0673359	-0.0587833
CAAGAA	-0.190506	-0.128093	-0.0822377	-0.090476
CAAGAC	-0.113175	-0.0608597	-0.0336779	-0.0517985
CAAGAG	-0.010509	-0.0816721	0.00143731	0.0166048
CAAGAT	-0.0858755	-0.0261894	-0.0673733	-0.0111332
CAAGCA	0.0357214	0.068757	0.0308324	0.0183886
CAAGCC	0.014745	0.0171936	-0.0281063	-0.00693845
CAAGCG	-0.0219559	-0.0558596	-0.0616113	-0.0512604
CAAGCT	0.0506005	0.0401918	0.00273068	0.0493383
CAAGGA	-0.131865	-0.14953	-0.158527	-0.142715
CAAGGC	-0.0750493	0.0684124	-0.0383102	-0.00318703
CAAGGG	-0.0441129	-0.03359	-0.0673073	-0.0393722
CAAGGT	-0.0194378	0.0560715	-0.0564875	-0.0481618
CAAGTA	-0.0360369	-0.0957289	0.0140823	0.00160762
CAAGTC	-0.0800433	-0.069529	-0.0537001	-0.07646
CAAGTG	0.020432	0.0192543	0.00396923	-0.00501022
CAAGTT	-0.140073	-0.101201	-0.0224936	-0.0722842
CAATAA	-0.0567464	0.0415106	-0.0411354	0.0374821
CAATAC	0.0312644	0.0921144	0.0877267	0.118758
CAATAG	0.174343	0.276126	0.117394	0.230663
CAATAT	-0.0113918	0.14493	0.00636579	0.0956801
CAATCA	0.266446	0.401454	0.210555	0.373876
CAATCC	0.071649	0.0713823	-0.0723638	0.0345673
CAATCG	0.34303	0.195748	0.227124	0.423604
CAATCT	-0.0107558	0.0807065	-0.0295477	-0.00546415
CAATGA	0.192623	0.238613	0.131802	0.201627
CAATGC	0.0657951	0.121824	0.0560081	0.0837581
CAATGG	0.156026	0.234438	0.0642042	0.243603
CAATGT	0.051409	0.133345	0.0405308	0.00873782
CAATTA	0.0196737	0.0278892	-0.017925	0.0175692
CAATTC	-0.030751	0.0264463	-0.0477468	-0.0735957
CAATTT	-0.0753929	-0.0214484	-0.0193388	0.0281514
CACAAA	-0.0634767	-0.0338193	-0.00760006	-0.0183261
CACAAC	0.0108588	-0.00871782	0.0420966	-0.01887
CACAAG	-0.0374564	0.114772	0.101479	0.0964723
CACAAT	0.0432628	0.105141	0.0371934	0.0559901
CACACA	0.254247	0.295656	0.284336	0.448557
CACACC	0.10246	0.0339449	0.0652884	0.115391
CACACG	0.0894852	0.0319297	0.0836716	0.106116
CACACT	0.0991296	0.099815	0.0966051	0.0963475
CACAGA	0.0615661	0.045439	0.0887579	0.0596637
CACAGC	0.141655	0.079382	0.124462	0.115577
CACAGG	0.107436	0.118624	0.0939567	0.0992446
CACAGT	0.118383	0.134477	0.13663	0.0967197
CACATA	0.0340668	0.0761458	0.0835721	0.166326
CACATC	0.036386	0.0619685	0.0559466	0.0671406
CACATG	0.224202	0.144078	0.16044	0.259892
CACATT	0.0118405	0.0811719	0.0039382	0.0346846
CACCAA	0.0165604	0.0414769	0.00375409	0.0311682
CACCAC	0.104069	0.0797262	0.118198	0.14906
CACCAG	0.130047	0.100435	0.162793	0.0621257
CACCAT	0.0481358	0.0362291	0.00535626	-0.0197928
CACCCA	0.0528969	0.0338156	0.0306471	0.0786722
CACCCC	0.0214134	0.070134	0.0557407	0.111276
CACCCG	-0.0497126	-0.0995309	-0.0896245	-0.0920207
CACCCT	0.0396865	-0.0282619	0.03221	0.0753956
CACCGA	-0.106726	-0.204773	-0.129575	-0.236378
CACCGC	-0.00238472	0.00343479	0.0108788	0.0133146
CACCGG	0.0423536	-0.02522	-0.030224	-0.0337181
CACCGT	-0.0263736	-0.137871	-0.046268	-0.169503
CACCTA	0.11343	0.0905493	0.138682	0.100326
CACCTC	0.00499035	-0.0392776	-0.00419484	-0.0233931
CACCTG	0.100474	0.0275857	0.0956407	0.0568938
CACCTT	-0.0499968	-0.0754243	-0.0916484	-0.0872283
CACGAA	-0.16549	-0.277271	-0.125061	-0.295343
CACGAC	-0.112826	-0.179218	-0.127731	-0.130337
CACGAG	-0.00794252	-0.0721752	-0.0380932	-0.128234
CACGAT	-0.0254347	-0.109647	-0.0739538	-0.174112
CACGCA	0.0799875	0.0353762	0.0416969	0.076509
CACGCC	0.162328	0.0306383	0.0748053	0.113091
CACGCG	0.186755	0.109996	0.11202	0.245896
CACGCT	0.0568939	-0.0735392	-0.0155498	-0.0443304
CACGGA	-0.0548987	-0.108399	-0.100677	-0.136669
CACGGC	0.0191754	-0.0982164	-0.0127429	-0.0726301
CACGGG	-0.0711485	-0.109762	-0.0918518	-0.12678
CACGGT	-0.0180766	-0.0771239	-0.0118457	-0.145119
CACGTA	0.036664	-0.0707116	-0.0145817	-0.0400516
CACGTC	0.0648866	-0.0440282	-0.0170546	-0.0511588
CACGTT	-0.00543283	-0.0508778	-0.0755856	-0.112083
CACTAA	0.0445268	-0.00677231	-0.00883292	-0.00615683
CACTAC	0.0861642	0.0562409	0.0868785	0.0642853
CACTAG	0.33937	0.310734	0.410237	0.40089
CACTAT	0.0757622	0.0940308	0.0961754	0.0734958
CACTCA	0.077813	0.0102964	0.0791328	0.0488456
CACTCC	0.0192098	-0.0603032	-0.0653561	-0.0727777
CACTCG	-0.0472421	-0.116435	-0.10994	-0.150264
CACTCT	0.0508142	0.0278715	0.0557421	0.0413879
CACTGA	0.104065	0.0787886	0.0645474	0.079325
CACTGC	0.143398	0.0701503	0.102768	0.114444
CACTGG	0.0834355	0.0545786	-0.0123721	0.0121138
CACTGT	0.123294	0.180104	0.101167	0.0962054
CACTTA	0.0227643	-0.0847224	0.0166467	-0.00825488
CACTTC	0.0648896	0.0665799	0.182971	0.197537
CACTTG	0.020432	0.0192543	0.00396923	-0.00501022
CACTTT	-0.114647	-0.0533895	0.0185242	0.00431711
CAGAAA	-0.0747601	-0.00112361	0.073889	0.0425518
CAGAAC	-0.0193454	-0.0235424	0.0247271	-0.00373015
CAGAAG	-0.00819005	0.0404579	0.0219331	0.0534176
CAGAAT	-0.0217023	-0.0331411	-0.00387941	0.0115686
CAGACA	0.0419447	0.00919126	0.0492861	0.0810317
CAGACC	-0.058501	-0.0974887	-0.068439	-0.0778003
CAGACG	-0.0101901	-0.0608774	-0.0428108	-0.0855618
CAGACT	-0.0691834	0.0657582	0.0130969	-0.00216645
CAGAGA	-0.00688838	-0.0161483	0.0339788	0.0202734
CAGAGC	0.115292	0.106486	0.093586	0.085267
CAGAGG	0.0927674	0.169238	0.116442	0.0815825
CAGAGT	0.052662	0.119078	0.0328732	0.0300543
CAGATA	-0.00754875	0.0655495	0.0352934	0.0141639
CAGATC	0.0286633	0.029927	-0.0168303	0.04719
CAGATG	0.108767	-0.0159029	0.0957249	0.0626549
CAGATT	-0.0320721	-0.0135642	-0.0303248	-0.0303627
CAGCAA	0.0343685	0.01925	0.0137819	0.0087607
CAGCAC	0.0994025	0.0786199	0.0616541	0.037497
CAGCAG	0.200735	0.123321	0.196124	0.181421
CAGCAT	0.085925	0.0935779	0.0322494	0.0441301
CAGCCA	0.150309	0.10544	0.145885	0.138377
CAGCCC	0.117284	0.147671	0.145808	0.134589
CAGCCG	0.0754906	0.0786861	0.0415484	0.037017
CAGCCT	0.122848	0.0585815	0.0858522	0.055761
CAGCGA	-0.0768434	-0.118234	-0.0744995	-0.143492
CAGCGC	0.242831	0.115585	0.203396	0.236523
CAGCGG	0.0429842	0.0048392	0.0177926	-0.0702573
CAGCGT	0.0556654	-0.0222736	-0.0390408	-0.0872771
CAGCTA	0.0676269	0.0309623	0.00816999	0.0361237
CAGCTC	0.098714	0.0401596	0.0418678	0.0329955
CAGCTT	0.00893257	0.0250051	-0.0112969	-0.0377315
CAGGAA	0.00851259	0.0126543	0.0191292	0.0221731
CAGGAC	-0.0428626	0.0163424	-0.0988995	-0.113338
CAGGAG	0.0606968	0.00586485	-0.0035821	-0.0154249
CAGGAT	-0.0285167	0.031665	-0.114054	-0.106842
CAGGCA	0.115357	0.115657	0.0384231	0.035032
CAGGCC	0.137216	0.105742	0.106206	0.167632
CAGGCG	0.122263	0.0558037	0.0395833	0.0435108
CAGGCT	0.0802723	0.141115	0.0447513	0.0286984
CAGGGA	0.0239066	0.0264515	-0.0927051	-0.0927934
CAGGGC	0.115359	0.197771	0.121884	0.12204
CAGGGG	0.0490477	0.108586	0.153817	0.127502
CAGGGT	-0.0444617	0.0196052	-0.05648	-0.085107
CAGGTA	-0.0557542	-0.176016	-0.196163	-0.184894
CAGGTC	-0.0156332	0.0188214	-0.0682496	-0.0774215
CAGGTG	0.100474	0.0275857	0.0956407	0.0568938
CAGGTT	0.0151323	0.0231787	-0.0297683	-0.0159007
CAGTAA	0.0303662	0.0759184	0.0592638	0.048529
CAGTAC	0.132274	0.15267	0.139273	0.192332
CAGTAG	0.135835	0.159823	0.148381	0.139145
CAGTAT	0.102241	0.151673	0.120794	0.125505
CAGTCA	0.13874	0.118647	0.15152	0.113008
CAGTCC	-0.00254505	0.00302345	-0.0654069	-0.088901
CAGTCG	-0.0725394	-0.142865	-0.105162	-0.132974
CAGTCT	0.0502804	0.03372	0.021464	0.0459329
CAGTGA	0.160654	0.0641467	0.10679	0.0878738
CAGTGC	0.106303	0.0485999	0.0608343	0.0948969
CAGTGG	0.0598106	0.025157	0.0153218	0.0268765
CAGTGT	0.116839	0.181419	0.111121	0.104292
CAGTTA	0.0250935	0.0606187	0.0150476	-0.000584335
CAGTTC	-0.00747851	-0.00640152	0.0682627	0.052285
CAGTTG	0.079361	0.0292174	0.0319788	0.00941289
CAGTTT	-0.0787433	0.00784999	0.0986799	0.0828138
CATAAA	-0.0516478	-0.0612749	0.00706423	-0.0412273
CATAAC	0.059746	0.104057	0.0776352	0.0807638
CATAAG	0.0378084	0.0075511	0.0483194	0.0193959
CATAAT	0.0390902	0.0572772	0.0668319	0.0718161
CATACA	0.0600599	0.0228163	0.121027	0.192627
CATACC	0.03197	0.066175	0.104822	0.0740402
CATACG	0.0840995	0.000663417	0.0502349	-0.00426271
CATACT	0.0952072	0.0573464	0.143641	0.0943196
CATAGA	0.0795226	0.0650335	0.0903339	0.0870516
CATAGC	0.157688	0.128568	0.108979	0.122613
CATAGG	0.0954901	0.134294	0.0101443	0.0628219
CATAGT	0.119926	0.170779	0.0991443	0.0875871
CATATA	-0.0278259	0.0848144	0.151908	0.262051
CATATC	0.0170489	0.0676556	0.0820248	0.0982325
CATATT	-0.000677289	0.0876751	0.00225607	0.078704
CATCAA	0.0125073	0.0161216	-0.0221495	-0.0132545
CATCAC	0.154721	0.0947407	0.0869514	0.100708
CATCAG	0.13625	0.114518	0.0748921	0.104911
CATCAT	0.196393	0.10938	0.0967356	0.184432
CATCCA	0.102717	0.013038	-0.0679551	-0.015445
CATCCC	-0.061079	-0.0802437	-0.201525	-0.19688
CATCCG	0.0394761	-0.0202153	0.0246336	0.00454988
CATCCT	-0.0140335	-0.0273666	-0.00634976	-0.015509
CATCGA	-0.0352173	-0.057806	-0.0151761	-0.0199829
CATCGC	-0.0458056	-0.0986509	-0.102419	-0.173856
CATCGG	-0.0849156	-0.148113	-0.0992691	-0.226777
CATCGT	-0.0480872	-0.167614	-0.034321	-0.184987
CATCTA	0.158632	0.163117	0.17308	0.187554
CATCTC	-0.022111	-0.0193493	-0.0489853	-0.0330458
CATCTG	0.108767	-0.0159029	0.0957249	0.0626549
CATCTT	-0.0848373	-0.09706	-0.0732292	-0.0297831
CATGAA	0.095313	0.0699119	0.0878001	0.159137
CATGAC	0.27988	0.137275	0.205595	0.201664
CATGAG	0.1862	0.10309	0.107981	0.134788
CATGAT	0.177597	0.0513014	0.0612391	0.132548
CATGCA	0.20146	0.104034	0.194862	0.270708
CATGCC	0.123043	0.029217	0.0109015	0.0885412
CATGCG	0.276846	0.149932	0.15866	0.220203
CATGCT	0.171948	0.190345	0.108704	0.178167
CATGGA	0.0380431	0.0493226	-0.154074	-0.124824
CATGGC	0.073412	0.0117587	-0.00545056	0.00782308
CATGGG	0.0867132	0.107552	0.0199099	0.0534134
CATGGT	0.102161	0.0245008	0.0584863	0.0481691
CATGTA	0.132066	0.0886649	0.12681	0.207715
CATGTC	0.0845532	0.0374485	0.033308	0.0436535
CATGTG	0.224202	0.144078	0.16044	0.259892
CATGTT	0.0796276	0.110772	0.0332398	0.0858865
CATTAA	0.0546659	0.0296204	-0.0129256	0.0218964
CATTAC	0.134535	0.0757843	0.110251	0.0873851
CATTAG	0.143502	0.101852	0.0669382	0.0783271
CATTAT	0.0179241	-0.003486	0.00935906	0.00368685
CATTCA	0.0942512	0.022442	0.090639	0.142524
CATTCC	-0.0696431	0.0271037	-0.252563	-0.211023
CATTCG	-0.0901754	-0.0578757	-0.0546529	-0.159413
CATTCT	-0.00801959	0.0534292	0.0510607	0.0742804
CATTGA	0.0722111	0.145639	0.0248501	0.0664186
CATTGC	0.11472	0.124041	0.0559146	0.08924
CATTGG	0.259687	0.313444	0.162736	0.288838
CATTGT	0.0314015	0.185341	0.0418021	0.0615372
CATTTA	-0.0306029	-0.0311396	-0.029665	0.0454456
CATTTC	-0.0240931	0.0384409	0.0700667	0.0856774
CATTTG	-0.00723012	-0.000622978	0.0298871	0.0240334
CATTTT	-0.0972658	-0.0387976	0.0139332	0.052111
CCAAAA	-0.22561	-0.208569	-0.106905	-0.112239
CCAAAC	-0.128701	-0.0671957	-0.126007	-0.122694
CCAAAG	-0.100674	0.0137807	-0.107897	-0.104591
CCAAAT	-0.136852	-0.0650779	-0.124808	-0.0854296
CCAACA	-0.0440861	-0.0461561	-0.0656209	-0.048937
CCAACC	-0.0141557	0.0420037	-0.0698152	-0.0114982
CCAACG	-0.0526496	-0.110984	-0.100189	-0.112072
CCAACT	-0.0717666	-0.101597	-0.109166	-0.116073
CCAAGA	-0.132584	-0.109228	-0.118252	-0.0989478
CCAAGC	0.00267363	-0.0181029	-0.0612963	-0.0461885
CCAAGG	-0.0580692	-0.0435288	-0.109449	-0.121419
CCAAGT	-0.0925681	-0.104211	-0.100485	-0.103998
CCAATA	0.0998826	0.153395	0.068111	0.211411
CCAATC	0.302087	0.234402	0.171965	0.353985
CCAATG	0.259687	0.313444	0.162736	0.288838
CCAATT	-0.031181	0.0164471	-0.0672494	-0.00121281
CCACAA	-0.00745358	-0.0104135	0.104826	0.0828124
CCACAC	0.0670682	0.0918069	0.100996	0.0637847
CCACAG	0.0467429	0.0153313	0.102932	0.0641174
CCACAT	0.0196368	0.0523281	0.0932434	0.103189
CCACCA	0.0643438	0.133301	0.173998	0.154688
CCACCC	0.0585989	0.136418	0.066939	0.0992171
CCACCG	-0.0362337	-0.0391929	-0.0779573	-0.0810605
CCACCT	0.106291	0.0962287	0.10347	0.102779
CCACGA	-0.129074	-0.181153	-0.126731	-0.212645
CCACGC	0.0801853	-0.000432315	0.0111242	0.0356691
CCACGG	-0.0556955	-0.14797	-0.104702	-0.156752
CCACGT	0.14258	0.0313541	0.0652113	0.152852
CCACTA	0.174343	0.180347	0.232064	0.223642
CCACTC	-0.00145998	-0.0888304	-0.0630945	-0.0508625
CCACTG	0.0598106	0.025157	0.0153218	0.0268765
CCACTT	-0.040088	-0.0552172	-0.00148556	0.0153882
CCAGAA	-0.0504678	-0.0433737	-0.0452002	-0.0159736
CCAGAC	-0.0466968	-0.0223536	-0.0988904	-0.0931447
CCAGAG	0.065645	0.163539	0.0432269	0.0521586
CCAGAT	-0.00670321	-0.00341659	-0.0259986	-0.0396742
CCAGCA	0.0763763	0.121622	0.0631474	0.0443782
CCAGCC	0.160097	0.21301	0.126349	0.109969
CCAGCG	0.0611742	0.0593227	-0.0129342	-0.050595
CCAGCT	0.0888929	0.045354	0.0375179	0.0339735
CCAGGA	0.0166777	0.049519	-0.10833	-0.0965997
CCAGGC	0.108867	0.116582	0.05146	0.0487776
CCAGGG	0.0664422	0.174989	0.0689189	0.0483865
CCAGGT	0.0437264	0.0157716	-0.06065	-0.0575185
CCAGTA	0.0844412	0.0417314	0.0543003	0.069108
CCAGTC	0.0231258	0.0396737	-0.0582443	-0.0415716
CCAGTG	0.0834355	0.0545786	-0.0123721	0.0121138
CCAGTT	-0.0136791	-0.0118063	-0.0876054	-0.0762266
CCATAA	-0.063976	0.00425399	-0.0906391	-0.0103953
CCATAC	-0.0465617	-0.0496738	-0.017767	0.0174819
CCATAG	0.0877251	0.131902	0.00331554	0.0874365
CCATAT	-0.020733	0.0748419	0.0470874	0.121345
CCATCA	0.0135314	0.0412901	-0.0838791	-0.024912
CCATCC	-0.0599298	-0.00738982	-0.153429	-0.0838364
CCATCG	-0.160857	-0.131218	-0.150497	-0.249126
CCATCT	0.0704641	0.0110236	0.0201763	0.0645758
CCATGA	0.0814428	0.0354481	-0.0335847	-0.00870454
CCATGC	0.0405726	0.0338369	-0.02817	0.00025132
CCATGT	0.0351294	0.0139231	-0.0490891	-0.0173713
CCATTA	0.0540158	0.0382666	-0.0512114	-0.0353713
CCATTC	-0.0686909	-0.0638482	-0.144617	-0.0582822
CCATTG	0.156026	0.234438	0.0642042	0.243603
CCATTT	-0.112325	-0.105796	-0.10676	-0.0710414
CCCAAA	-0.305571	-0.189204	-0.18558	-0.226577
CCCAAC	-0.139168	-0.135593	-0.12586	-0.143662
CCCAAG	-0.134387	-0.116068	-0.134163	-0.12804
CCCAAT	0.00187	0.0121388	-0.0809178	0.053683
CCCACA	0.011357	0.049821	0.0534473	0.0324444
CCCACC	0.0298769	0.122382	0.0537002	0.132264
CCCACG	-0.0190213	-0.0625113	-0.0577431	-0.0948396
CCCACT	-0.0299498	-0.0461194	-0.0545078	0.00835512
CCCAGA	-0.0126837	0.0543766	0.000657221	0.0142833
CCCAGC	0.144571	0.163734	0.149955	0.11781
CCCAGG	0.0678273	0.162271	0.063252	0.0077222
CCCAGT	-0.0132044	-0.030593	-0.0486942	-0.0239833
CCCATA	-0.0311767	0.0600896	-0.0181872	0.0655132
CCCATC	-0.094221	-0.0790436	-0.133879	-0.105066
CCCATG	0.0867132	0.107552	0.0199099	0.0534134
CCCATT	-0.00901724	0.0310155	-0.0491611	0.016143
CCCCAA	-0.252923	-0.206454	-0.129441	-0.157566
CCCCAC	0.00794968	0.053769	0.0639531	0.116097
CCCCAG	-0.0014468	0.112113	0.0983821	0.0720025
CCCCAT	-0.10743	-0.0487267	-0.0744207	-0.0621231
CCCCCA	-0.0953126	-0.0545885	-0.00909272	0.0472366
CCCCCC	0.0112555	-0.00564263	0.0963903	0.226688
CCCCCG	0.0945097	0.0778529	0.0676175	0.123474
CCCCCT	0.112473	0.137247	0.233114	0.20677
CCCCGA	-0.221705	-0.184219	-0.171019	-0.190101
CCCCGC	0.376095	0.378163	0.412714	0.478516
CCCCGG	0.114437	0.174997	0.132581	0.190599
CCCCGT	-0.0980921	-0.154029	-0.104626	-0.159302
CCCCTA	-0.0594779	0.0330412	0.0587521	0.0717125
CCCCTC	0.0475781	0.148178	0.0663778	0.117082
CCCCTG	0.0490477	0.108586	0.153817	0.127502
CCCCTT	-0.0980823	-0.0616109	-0.0443369	0.000380794
CCCGAA	-0.260832	-0.288557	-0.232959	-0.296677
CCCGAC	-0.123011	-0.124664	-0.184638	-0.1909
CCCGAG	-0.0574212	-0.0528762	-0.0894681	-0.108387
CCCGAT	-0.146405	-0.150489	-0.129685	-0.188185
CCCGCA	-0.0621444	-0.0151785	-0.0838448	-0.108568
CCCGCC	0.484739	0.493854	0.464768	0.562404
CCCGCG	0.310824	0.295853	0.351179	0.48916
CCCGCT	0.00737701	-0.0706615	-0.0707591	-0.0936003
CCCGGA	0.00766076	0.0156319	-0.028412	-0.0118168
CCCGGC	0.223763	0.236956	0.152334	0.229318
CCCGGT	-0.108768	-0.169245	-0.16879	-0.245532
CCCGTA	-0.0457179	-0.132275	-0.0967583	-0.148444
CCCGTC	-0.0793683	-0.159882	-0.127206	-0.100641
CCCGTG	-0.0711485	-0.109762	-0.0918518	-0.12678
CCCGTT	-0.127085	-0.150385	-0.164233	-0.250447
CCCTAA	-0.208465	-0.145565	-0.0859976	-0.107135
CCCTAC	-0.0545708	0.00144908	-0.0736627	0.00859543
CCCTAG	0.0717502	0.0409537	0.0861874	0.157403
CCCTAT	-0.0245785	0.0801612	-0.0314399	0.0146845
CCCTCA	-0.0920611	-0.0473788	-0.0922472	-0.0405801
CCCTCC	0.147374	0.192825	0.137458	0.172684
CCCTCG	-0.0543125	-0.067887	-0.106781	-0.077102
CCCTCT	0.100298	0.0569199	0.12026	0.1207
CCCTGA	-0.00451367	0.0411119	-0.0517626	-0.0517814
CCCTGC	0.110808	0.118164	0.124383	0.111115
CCCTGG	0.0664422	0.174989	0.0689189	0.0483865
CCCTGT	0.0268688	0.0823348	-0.00960874	-0.0180731
CCCTTA	-0.125371	-0.072672	-0.0785243	-0.064019
CCCTTC	-0.0633675	-0.0215244	-0.0607337	-0.0215259
CCCTTG	-0.0441129	-0.03359	-0.0673073	-0.0393722
CCCTTT	-0.091196	-0.03534	-0.0607529	-0.0344935
CCGAAA	-0.22678	-0.273638	-0.0479334	-0.17399
CCGAAC	-0.163561	-0.267614	-0.187392	-0.257706
CCGAAG	-0.201801	-0.189538	-0.23138	-0.26429
CCGAAT	-0.168522	-0.217399	-0.178528	-0.261
CCGACA	-0.0798112	-0.139512	-0.0744486	-0.152892
CCGACC	-0.133625	-0.110117	-0.125887	-0.160487
CCGACG	-0.00015347	-0.0903633	-0.00964585	0.0550465
CCGACT	-0.119706	-0.181832	-0.159208	-0.202499
CCGAGA	-0.158499	-0.220395	-0.140892	-0.177097
CCGAGC	0.0531146	0.0504506	-0.0184763	-0.0179116
CCGAGG	-0.069957	-0.0809418	-0.0820455	-0.129175
CCGAGT	-0.155617	-0.183019	-0.169412	-0.232131
CCGATA	-0.0706317	-0.107078	0.0385576	-0.13427
CCGATC	-0.104194	-0.137647	-0.1321	-0.184294
CCGATG	-0.0849156	-0.148113	-0.0992691	-0.226777
CCGATT	0.0111471	-0.0436114	-0.0426581	-0.0739739
CCGCAA	-0.117665	-0.168735	-0.110216	-0.189184
CCGCAC	-0.117057	-0.11754	-0.0606595	-0.109885
CCGCAG	0.0271525	-0.00479574	0.0146281	0.00792823
CCGCAT	-0.064424	-0.0950946	-0.0612058	-0.162231
CCGCCA	0.0714305	0.0234114	0.089321	0.0553326
CCGCCC	0.498708	0.520612	0.5388	0.618124
CCGCCG	0.385268	0.358698	0.35032	0.535964
CCGCCT	0.225874	0.202137	0.173801	0.173343
CCGCGA	0.045482	-0.0296541	0.00973708	0.061351
CCGCGC	0.381574	0.341619	0.386156	0.568253
CCGCGT	0.0279827	-0.0581518	-0.0261229	0.0232221
CCGCTA	-0.00642438	-0.0875819	0.0385724	-0.015042
CCGCTC	0.0782671	-0.0578124	0.0154053	-0.00168459
CCGCTG	0.0429842	0.0048392	0.0177926	-0.0702573
CCGCTT	-0.0689356	-0.136812	-0.110541	-0.125646
CCGGAA	0.164824	0.0795487	0.127076	0.27197
CCGGAC	-0.0692302	-0.0719455	-0.113069	-0.0836138
CCGGAG	0.0689176	0.0532228	0.00565263	0.0409942
CCGGAT	0.0965401	-0.0124447	0.0326259	0.082803
CCGGCA	0.0605094	-0.0095738	0.0311076	0.0368504
CCGGCC	0.22008	0.181824	0.178527	0.222414
CCGGCG	0.268674	0.212365	0.21998	0.38782
CCGGCT	0.0756523	0.0729531	0.0470797	0.0258434
CCGGGA	0.0726524	0.0424476	-0.0341071	-0.0193593
CCGGGC	0.190512	0.203874	0.169945	0.172944
CCGGGG	0.114437	0.174997	0.132581	0.190599
CCGGGT	-0.00553862	-0.0478364	-0.0394367	-0.0198998
CCGGTA	-0.0205224	-0.120508	-0.0357362	-0.0515968
CCGGTC	-0.0212791	-0.113029	-0.0762848	-0.069928
CCGGTG	0.0423536	-0.02522	-0.030224	-0.0337181
CCGGTT	0.105654	-0.0278558	0.000699312	0.0389778
CCGTAA	-0.0436661	-0.11694	-0.0643302	-0.243935
CCGTAC	-0.0673517	-0.154951	-0.0315506	-0.0977217
CCGTAG	-0.00270544	-0.0950328	-0.0731281	-0.0728059
CCGTAT	-0.0419548	-0.0915927	-0.0652394	-0.143065
CCGTCA	0.0696313	-0.102255	0.0218009	0.00678667
CCGTCC	-0.0554773	-0.100868	-0.104472	-0.135558
CCGTCG	-0.0273498	-0.145075	-0.0759829	-0.0343206
CCGTCT	-0.132936	-0.202616	-0.120591	-0.179185
CCGTGA	0.0160462	-0.0895577	-0.037045	-0.103698
CCGTGC	-0.0360524	-0.113652	-0.0500149	-0.0787003
CCGTGG	-0.0556955	-0.14797	-0.104702	-0.156752
CCGTGT	-0.0466035	-0.1403	-0.0413372	-0.126083
CCGTTA	-0.0789334	-0.218881	-0.108576	-0.176142
CCGTTC	-0.123385	-0.118121	-0.162202	-0.212942
CCGTTG	-0.00457021	-0.0792094	-0.0790281	-0.150798
CCGTTT	-0.188175	-0.175812	-0.144894	-0.224352
CCTAAA	-0.262551	-0.12575	-0.140965	-0.156015
CCTAAC	-0.0697201	-0.0467448	-0.042041	-0.072279
CCTAAG	-0.0702346	-0.110313	-0.101923	-0.0903965
CCTAAT	-0.0237016	-0.0543353	-0.0627079	-0.0719836
CCTACA	0.0359951	0.124611	0.0205324	0.0729519
CCTACC	-0.0748544	-0.0675994	-0.0900312	-0.0473513
CCTACG	0.0210859	-0.114661	-0.0533962	-0.0667057
CCTACT	0.0227045	0.0801582	-0.00495348	0.0674083
CCTAGA	0.0101766	0.0374904	-0.0434975	0.000385828
CCTAGC	0.0640694	0.0039645	0.0137237	0.0431898
CCTAGT	0.136597	0.105724	0.161639	0.132982
CCTATA	-0.0141051	0.1129	0.0941787	0.147616
CCTATC	0.0608592	0.0196558	-0.0605696	0.0452246
CCTATG	0.0954901	0.134294	0.0101443	0.0628219
CCTATT	0.0385281	0.0633835	-0.0243816	0.0521703
CCTCAA	-0.160008	-0.0851117	-0.051902	-0.0666133
CCTCAC	-0.015114	-0.0580508	-0.0267489	-0.0475839
CCTCAG	-0.00277695	0.0129419	0.0161934	-0.0163786
CCTCAT	0.0365699	-0.0423888	-0.00632754	0.0106529
CCTCCA	0.00185005	0.0215936	0.00744078	0.0202334
CCTCCC	0.205355	0.2496	0.201762	0.22966
CCTCCG	0.0485024	0.0485953	-0.00269358	0.0277418
CCTCCT	0.120686	0.175159	0.108187	0.163115
CCTCGA	-0.154411	-0.177062	-0.101607	-0.0335507
CCTCGC	0.043771	-0.0404723	-0.0647576	0.0177085
CCTCGG	-0.069957	-0.0809418	-0.0820455	-0.129175
CCTCGT	-0.117756	-0.150156	-0.133577	-0.215014
CCTCTA	0.0998824	0.164021	0.14822	0.135509
CCTCTC	0.0336686	0.0316178	0.0262331	0.0608
CCTCTG	0.0927674	0.169238	0.116442	0.0815825
CCTCTT	-0.0474395	-0.0397367	0.019705	0.0596936
CCTGAA	-0.0779953	-0.0222549	-0.0911174	-0.0808575
CCTGAC	0.0717348	0.0553707	-0.0172494	0.000153526
CCTGAG	0.0237895	0.0595783	-0.0177543	-0.00991387
CCTGAT	0.0667704	0.0874439	-0.0500014	0.00383454
CCTGCA	0.0761871	0.065819	0.0632519	0.0736786
CCTGCC	0.104201	0.19792	0.0923067	0.103464
CCTGCG	0.091634	0.0159756	0.0384264	0.0180329
CCTGCT	0.0671525	0.0440183	0.0479459	0.0401037
CCTGGA	0.00308398	0.0711772	-0.138943	-0.104244
CCTGGC	0.0956962	0.125094	0.0461666	0.0417144
CCTGGG	0.0678273	0.162271	0.063252	0.0077222
CCTGGT	0.0640085	0.0350021	0.0373529	0.0410873
CCTGTA	0.0230165	-0.00186841	-0.0279073	-0.0167427
CCTGTC	0.00615661	-0.0242159	-0.0118459	0.0145409
CCTGTG	0.107436	0.118624	0.0939567	0.0992446
CCTGTT	0.0056816	0.0196192	0.00555616	0.00838358
CCTTAA	-0.12402	-0.0619376	-0.0827294	-0.0667752
CCTTAC	-0.119297	-0.147575	-0.0551106	-0.0865882
CCTTAG	-0.0160702	-0.00282116	-0.0713031	-0.0520507
CCTTAT	-0.0181938	0.0753223	0.00549162	-0.0070052
CCTTCA	-0.0963762	-0.0519219	-0.129261	-0.0988482
CCTTCC	0.00726392	0.0320064	-0.00195439	0.059614
CCTTCG	-0.131522	-0.204145	-0.166275	-0.176493
CCTTCT	-0.0698439	-0.0818288	-0.073045	-0.0336011
CCTTGA	-0.0725764	-0.0256059	-0.074213	-0.0715426
CCTTGC	-0.0339958	-0.0128512	-0.0744825	-0.0499008
CCTTGG	-0.0580692	-0.0435288	-0.109449	-0.121419
CCTTGT	-0.108218	0.04351	-0.0302898	-0.0140952
CCTTTA	-0.131067	-0.0208166	-0.0948143	-0.0643662
CCTTTC	-0.101286	-0.03277	-0.0609818	-0.060883
CCTTTG	-0.0477788	0.0613451	-0.0488537	-0.0512428
CCTTTT	-0.1515	-0.0522482	-0.0962893	-0.0610656
CGAAAA	-0.178077	-0.236802	-0.0264603	-0.122157
CGAAAC	-0.157409	-0.201073	0.131461	0.0256929
CGAAAG	-0.167163	-0.179882	-0.0547815	-0.11665
CGAAAT	-0.14819	-0.157661	-0.0543174	-0.244813
CGAACA	-0.058198	-0.113	-0.0829514	-0.17717
CGAACC	-0.182261	-0.252981	-0.158038	-0.254014
CGAACG	-0.0228112	-0.15609	-0.096225	-0.0661746
CGAACT	-0.149471	-0.219893	-0.147215	-0.220728
CGAAGA	-0.233446	-0.298238	-0.183099	-0.245491
CGAAGC	-0.119656	-0.200407	-0.128295	-0.206756
CGAAGG	-0.131522	-0.204145	-0.166275	-0.176493
CGAAGT	-0.218604	-0.201461	-0.182795	-0.258677
CGAATA	-0.12994	-0.128197	-0.095655	-0.217336
CGAATC	-0.112186	-0.183402	-0.157269	-0.227124
CGAATG	-0.0901754	-0.0578757	-0.0546529	-0.159413
CGAATT	-0.111027	-0.130491	-0.133257	-0.216506
CGACAA	-0.112691	-0.188839	-0.128788	-0.27628
CGACAC	-0.0636478	-0.136337	-0.052697	-0.129967
CGACAG	-0.0925501	-0.0855175	-0.0747391	-0.085925
CGACAT	-0.0809957	-0.179581	-0.0537441	-0.167904
CGACCA	-0.0628878	-0.106466	-0.0478112	-0.0381117
CGACCC	-0.251178	-0.21715	-0.244887	-0.258413
CGACCG	-0.00406397	-0.122289	-0.0124337	0.0174048
CGACCT	-0.124588	-0.172412	-0.138953	-0.170254
CGACGA	-0.111433	-0.210922	-0.0986269	-0.0772203
CGACGC	0.140713	0.0792035	0.093801	0.15354
CGACGG	-0.0273498	-0.145075	-0.0759829	-0.0343206
CGACGT	0.235079	0.0526933	0.0911242	0.222805
CGACTA	-0.0417781	-0.0893879	-0.00607638	-0.0702961
CGACTC	-0.0986236	-0.185861	-0.137137	-0.171913
CGACTG	-0.0725394	-0.142865	-0.105162	-0.132974
CGACTT	-0.200396	-0.19944	-0.124343	-0.203382
CGAGAA	-0.179522	-0.236291	-0.159853	-0.205729
CGAGAC	-0.174877	-0.198191	-0.164021	-0.200216
CGAGAG	-0.0558179	-0.13113	-0.0610088	-0.109369
CGAGAT	-0.129039	-0.137765	-0.0758899	-0.176965
CGAGCA	-0.048604	-0.13816	-0.0918791	-0.117561
CGAGCC	-0.00734757	-0.0498036	-0.0744257	-0.0906975
CGAGCG	0.174225	0.115911	0.12657	0.236159
CGAGCT	0.0092282	-0.107058	-0.062028	-0.103913
CGAGGA	-0.161342	-0.195232	-0.183141	-0.229793
CGAGGC	0.00977125	-0.0767875	-0.0450227	-0.0481913
CGAGGG	-0.0543125	-0.067887	-0.106781	-0.077102
CGAGGT	-0.134129	-0.173342	-0.17515	-0.231293
CGAGTA	-0.0365727	-0.11542	-0.115611	-0.150484
CGAGTC	-0.0667779	-0.227307	-0.14555	-0.219125
CGAGTG	-0.0472421	-0.116435	-0.10994	-0.150264
CGAGTT	-0.135777	-0.150298	-0.117099	-0.241653
CGATAA	-0.118377	-0.116205	-0.0702893	-0.274016
CGATAC	-0.0167049	-0.0543735	0.0582991	0.00206972
CGATAG	0.0741691	-0.0352197	0.041504	-1.7696e-05
CGATAT	0.0786925	0.00342472	0.0739664	0.0200051
CGATCA	-0.0469361	-0.0473513	-0.0436685	-0.159146
CGATCC	-0.122967	-0.19707	-0.216038	-0.266666
CGATCT	-0.115968	-0.125625	-0.112467	-0.255095
CGATGA	0.0765596	-0.0553473	0.00390233	-0.0413375
CGATGC	-0.107359	-0.159959	-0.0984327	-0.195877
CGATGG	-0.160857	-0.131218	-0.150497	-0.249126
CGATGT	-0.0817027	-0.156146	-0.0706119	-0.200418
CGATTA	-0.0521465	-0.179735	-0.0469191	-0.221723
CGATTC	-0.116802	-0.156578	-0.124345	-0.23662
CGATTG	0.34303	0.195748	0.227124	0.423604
CGATTT	-0.142531	-0.128078	-0.12793	-0.235436
CGCAAA	-0.0700477	-0.116802	-0.110329	-0.165053
CGCAAC	-0.0302935	-0.0715596	-0.0903137	-0.0987008
CGCAAG	-0.0126346	-0.0750617	-0.0257036	-0.0262844
CGCAAT	0.145363	0.0777724	0.0686811	0.098116
CGCACA	0.0588168	0.00249986	0.0514208	0.0901022
CGCACC	-0.101201	-0.142539	-0.0583742	-0.0452841
CGCACG	0.16482	-0.000415918	0.0790899	0.204772
CGCACT	0.0479633	-0.0733348	-0.0364745	-0.0370349
CGCAGA	-0.0200267	-0.0776507	-0.0706433	-0.0852439
CGCAGC	0.12266	0.0161547	0.0862388	0.0785162
CGCAGG	0.091634	0.0159756	0.0384264	0.0180329
CGCAGT	0.0145948	-0.0433027	-0.0660115	-0.0683863
CGCATA	0.019996	-0.0255043	0.0789047	0.0115504
CGCATC	-0.019042	-0.12416	-0.105321	-0.160737
CGCATG	0.276846	0.149932	0.15866	0.220203
CGCATT	0.0204916	0.0762913	-0.0465691	-0.0976061
CGCCAA	-0.036704	-0.0372215	-0.0684041	-0.066988
CGCCAC	0.0936697	0.0301506	0.134325	0.0730768
CGCCAG	0.106396	0.0301774	0.0755559	0.0414402
CGCCAT	0.0247311	-0.0866594	0.0337506	0.0146054
CGCCCA	0.14295	0.117032	0.0941651	0.130056
CGCCCC	0.492364	0.400659	0.567504	0.623121
CGCCCG	0.288543	0.251598	0.282375	0.408922
CGCCCT	0.221894	0.195971	0.244133	0.197894
CGCCGA	0.0339121	-0.0695678	0.0302219	0.0524616
CGCCGC	0.480636	0.419741	0.411543	0.630114
CGCCGG	0.268674	0.212365	0.21998	0.38782
CGCCGT	0.00404539	-0.0876873	-0.0105058	0.0271328
CGCCTA	0.0654445	-0.0259484	0.0289383	0.0636704
CGCCTC	0.227503	0.134567	0.190335	0.212093
CGCCTG	0.122263	0.0558037	0.0395833	0.0435108
CGCCTT	-0.0286978	-0.0790922	-0.0746987	-0.0689573
CGCGAA	0.0543183	0.00751865	0.0206428	0.164013
CGCGAC	NA	-0.0357318	0.0509837	0.138881
CGCGAG	0.163363	0.0210788	0.130135	0.236122
CGCGAT	0.13048	0.00967712	0.107147	0.161538
CGCGCA	0.33673	0.225703	0.213563	0.392594
CGCGCC	0.401804	0.415045	0.372894	0.5152
CGCGCT	0.274641	0.187352	0.215184	0.288598
CGCGGA	0.134836	0.0491276	0.0849648	0.225731
CGCGGC	0.401968	0.350366	0.321092	0.504751
CGCGGG	0.310824	0.295853	0.351179	0.48916
CGCGGT	0.0499616	-9.58472e-05	0.00933781	0.0493441
CGCGTC	0.158489	0.0416095	0.0936842	0.191105
CGCGTG	0.186755	0.109996	0.11202	0.245896
CGCGTT	0.126011	0.0593853	0.0830657	0.177131
CGCTAA	0.0117376	-0.00211477	0.00390373	-0.0629127
CGCTAC	-0.0102784	-0.0919748	-0.0134275	-0.0588382
CGCTAG	0.141907	0.0502463	0.170863	0.170807
CGCTAT	0.0694756	-0.0285892	0.0778397	0.0329642
CGCTCA	-0.00760915	-0.0959433	0.0130847	-0.0368672
CGCTCC	0.122496	0.0961186	0.0132106	0.0390162
CGCTCG	0.174225	0.115911	0.12657	0.236159
CGCTCT	0.0394172	0.014353	0.00849303	-0.0222316
CGCTGA	0.073398	-0.00338751	0.0213164	-0.00727604
CGCTGC	0.11489	0.0439943	0.0705732	0.0310306
CGCTGG	0.0611742	0.0593227	-0.0129342	-0.050595
CGCTGT	0.0386703	-0.0186016	0.0375917	-0.0637663
CGCTTA	0.00345147	-0.111542	-0.0357892	-0.0657324
CGCTTC	-0.0320921	-0.104711	-0.0344648	-0.0824048
CGCTTG	-0.0219559	-0.0558596	-0.0616113	-0.0512604
CGCTTT	-0.123793	-0.147945	-0.0656635	-0.161669
CGGAAA	-0.0633161	-0.0899828	-0.0452922	-0.0712182
CGGAAC	0.020048	-0.0686215	-0.0352329	0.00017325
CGGAAG	0.150408	0.0555558	0.109193	0.153275
CGGAAT	-0.0993777	-0.0366846	-0.155324	-0.193584
CGGACA	-0.127125	-0.174404	-0.202008	-0.216129
CGGACC	-0.114509	-0.147261	-0.180673	-0.146002
CGGACG	0.0112827	-0.0704492	-0.0181458	-0.00349684
CGGACT	-0.0710297	-0.0748191	-0.124339	-0.165197
CGGAGA	-0.0682135	-0.123234	-0.130323	-0.11937
CGGAGC	0.156833	0.125661	0.0665087	0.115482
CGGAGG	0.0485024	0.0485953	-0.00269358	0.0277418
CGGAGT	-0.0401437	-0.120825	-0.11202	-0.124524
CGGATA	-0.0626837	-0.0738745	-0.0448452	-0.109664
CGGATC	-0.04537	-0.127508	-0.13604	-0.142251
CGGATG	0.0394761	-0.0202153	0.0246336	0.00454988
CGGATT	0.0266384	-0.0273088	-0.108369	-0.0895327
CGGCAA	-0.0485351	-0.12694	-0.0967908	-0.147621
CGGCAC	0.00430322	-0.0719922	-0.0653476	-0.0464046
CGGCAG	0.061648	-0.00559135	0.0633724	0.0272305
CGGCAT	-0.033895	-0.0462132	-0.0785778	-0.140913
CGGCCA	0.0532829	0.020232	0.0523558	-0.0166179
CGGCCC	0.158496	0.131414	0.13571	0.190785
CGGCCT	0.0359731	-0.0194072	0.000109774	-0.0309838
CGGCGA	0.012863	-0.0711293	-0.00740829	0.0511598
CGGCGC	0.396763	0.29852	0.370324	0.520965
CGGCGG	0.385268	0.358698	0.35032	0.535964
CGGCGT	0.0677832	-0.0454514	-0.00481571	0.0480217
CGGCTA	0.0333489	-0.0791756	-0.0208829	-0.0572147
CGGCTC	0.0952658	0.0258685	0.0349187	0.0131574
CGGCTG	0.0754906	0.0786861	0.0415484	0.037017
CGGCTT	-0.0992435	-0.166951	-0.106063	-0.166998
CGGGAA	-0.0553766	-0.107984	-0.219298	-0.256645
CGGGAC	-0.0275744	-0.0608712	-0.0625817	-0.0654359
CGGGAG	0.107429	0.069046	-0.0170377	0.00702849
CGGGAT	-0.0731191	-0.075868	-0.235086	-0.215712
CGGGCA	-0.0640706	-0.116675	-0.0841616	-0.136661
CGGGCC	0.14662	0.119813	0.136742	0.201628
CGGGCG	0.288543	0.251598	0.282375	0.408922
CGGGCT	0.049477	0.0356905	0.0207302	-0.0298662
CGGGGA	0.00772757	-0.0225117	0.0189455	-0.0208802
CGGGGC	0.28251	0.271892	0.313672	0.372873
CGGGGG	0.0945097	0.0778529	0.0676175	0.123474
CGGGGT	-0.110359	-0.0390466	-0.120222	-0.113233
CGGGTA	-0.040189	-0.0665656	-0.0692955	-0.101916
CGGGTC	-0.0397066	-0.062701	-0.126178	-0.0860186
CGGGTG	-0.0497126	-0.0995309	-0.0896245	-0.0920207
CGGGTT	-0.0767136	-0.172126	-0.107236	-0.117313
CGGTAA	-0.118513	-0.193231	-0.101753	-0.220181
CGGTAC	0.00624491	-0.138667	0.0243556	0.00688809
CGGTAG	-0.0240408	-0.12035	0.00432267	-0.0845867
CGGTAT	0.0110588	-0.0499038	0.119028	-0.0595799
CGGTCA	0.0220008	-0.117369	-0.0862329	-0.149139
CGGTCC	-0.0745058	-0.080274	-0.0776943	-0.102148
CGGTCG	-0.00406397	-0.122289	-0.0124337	0.0174048
CGGTCT	-0.0831951	-0.116652	-0.0838504	-0.167059
CGGTGA	-0.0313694	-0.123943	-0.0700346	-0.0870025
CGGTGC	0.0819719	-0.0538994	0.012635	-0.0119987
CGGTGG	-0.0362337	-0.0391929	-0.0779573	-0.0810605
CGGTGT	-0.0204642	-0.0605502	-0.0635529	-0.121851
CGGTTA	0.0474707	-0.0935311	0.0175177	-0.0930935
CGGTTC	-0.0834651	-0.179424	-0.0908273	-0.155756
CGGTTG	0.0854099	-0.0429184	-0.0184219	-0.049854
CGGTTT	-0.118991	-0.154683	-0.021568	-0.0837413
CGTAAA	-0.0122425	-0.0610245	-0.0176962	-0.0647976
CGTAAC	0.126891	0.0916643	0.0701964	0.0780294
CGTAAG	0.0302447	-0.0482298	0.0029567	-0.0964026
CGTAAT	0.148705	-0.025749	0.0601341	0.0241155
CGTACA	0.0151551	-0.0608445	0.022323	-0.0680006
CGTACC	-0.127819	-0.215368	-0.0655988	-0.156982
CGTACT	0.000462804	-0.127033	-0.0260898	-0.0840721
CGTAGA	-0.0435034	-0.0565652	-0.00167112	-0.0351049
CGTAGC	0.0677157	-0.0583224	0.0379934	0.0417501
CGTAGG	0.0210859	-0.114661	-0.0533962	-0.0667057
CGTAGT	0.0714803	-0.090562	-0.00494616	0.0131411
CGTATA	0.0425472	0.0203913	0.0884832	0.0396742
CGTATC	-0.0164656	-0.00590322	0.00294035	-0.0846405
CGTATG	0.0840995	0.000663417	0.0502349	-0.00426271
CGTATT	-0.0277797	0.0334348	-0.066032	-0.128159
CGTCAA	0.108334	-0.00535685	0.0989133	0.0453271
CGTCAC	0.320607	0.0980256	0.188161	0.244979
CGTCAG	0.205899	0.142409	0.0710205	0.0920289
CGTCAT	0.335128	0.147635	0.241379	0.216523
CGTCCA	-0.0669618	-0.101391	-0.162046	-0.204034
CGTCCC	-0.0891838	-0.130362	-0.1312	-0.116723
CGTCCG	0.0112827	-0.0704492	-0.0181458	-0.00349684
CGTCCT	-0.125319	-0.119165	-0.154194	-0.206445
CGTCGA	0.0713275	-0.0481718	0.0333109	0.141963
CGTCGC	0.0747771	-0.0179847	0.0306669	0.0984913
CGTCGG	-0.00015347	-0.0903633	-0.00964585	0.0550465
CGTCGT	0.024087	-0.0538836	-0.0102052	0.0437882
CGTCTA	0.0381494	0.0208024	0.0547147	0.0065519
CGTCTC	-0.128074	-0.191192	-0.125239	-0.146612
CGTCTG	-0.0101901	-0.0608774	-0.0428108	-0.0855618
CGTCTT	-0.232323	-0.255666	-0.142949	-0.229674
CGTGAA	-0.0875249	-0.164932	-0.072854	-0.135332
CGTGAC	0.23139	0.0316372	0.109774	0.175493
CGTGAG	-0.0104627	-0.0953243	-0.0395362	-0.125739
CGTGAT	0.169592	0.00505494	0.0507285	0.0856973
CGTGCA	0.0466562	0.00220452	0.0276015	0.0405395
CGTGCC	-0.0347509	-0.0458413	-0.0527004	-0.073008
CGTGCG	0.16482	-0.000415918	0.0790899	0.204772
CGTGCT	0.0527939	-0.0614137	-0.0261405	-0.0448458
CGTGGA	-0.0363413	-0.188663	-0.152536	-0.177682
CGTGGC	0.111225	0.0404989	0.0340735	0.050888
CGTGGG	-0.0190213	-0.0625113	-0.0577431	-0.0948396
CGTGGT	0.0143861	-0.0863591	0.0165683	-0.0244282
CGTGTA	0.109898	-0.0124156	0.0714444	0.0296279
CGTGTC	0.0230595	-0.0774509	-0.0760023	-0.112309
CGTGTG	0.0894852	0.0319297	0.0836716	0.106116
CGTGTT	0.00132834	-0.0285255	-0.0783094	-0.12025
CGTTAA	-0.0827343	-0.129517	-0.0102787	-0.115029
CGTTAC	0.0931282	-0.0535953	0.00708727	-0.00881009
CGTTAG	0.0038616	-0.090752	-0.0575173	-0.110389
CGTTAT	-0.01729	-0.118798	-0.036012	-0.139924
CGTTCA	-0.0677306	-0.0667822	-0.0509442	-0.168378
CGTTCC	-0.110223	-0.10348	-0.192458	-0.19109
CGTTCG	-0.0228112	-0.15609	-0.096225	-0.0661746
CGTTCT	-0.115155	-0.143529	-0.108675	-0.14751
CGTTGA	0.0396947	-0.0506046	-0.000466087	-0.0587498
CGTTGC	0.0916953	-0.0572591	-0.016961	-0.0641531
CGTTGG	-0.0526496	-0.110984	-0.100189	-0.112072
CGTTGT	-0.0463933	-0.0594299	-0.00946215	-0.108468
CGTTTA	-0.129415	-0.0694957	-0.0548094	-0.176297
CGTTTC	-0.134908	-0.176492	-0.0593085	-0.118915
CGTTTG	-0.080697	-0.149847	-0.0999709	-0.220178
CGTTTT	-0.199871	-0.225343	-0.0990933	-0.222321
CTAAAA	-0.170031	-0.131897	0.00013311	-0.00398729
CTAAAC	-0.0946538	0.0121858	0.000573477	-0.0301737
CTAAAG	-0.11533	-0.00795921	-0.0658059	-0.0829908
CTAAAT	-0.111441	-0.0120658	-0.0243036	-0.0254315
CTAACA	0.0512514	0.0789514	0.0198546	0.00872197
CTAACC	-0.0208602	0.0391118	0.043982	0.0316484
CTAACG	0.0038616	-0.090752	-0.0575173	-0.110389
CTAACT	-0.0260578	0.00112923	0.00923052	0.0158423
CTAAGA	-0.124336	-0.0909378	0.0240259	0.0190547
CTAAGC	0.0545018	-0.0451144	0.0143531	0.0224616
CTAAGG	-0.0160702	-0.00282116	-0.0713031	-0.0520507
CTAAGT	0.00190731	0.0295956	0.00828509	-0.032395
CTAATA	0.069344	0.0333338	0.0711007	0.0509782
CTAATC	0.0276069	0.02653	-0.0361379	-0.0385498
CTAATG	0.143502	0.101852	0.0669382	0.0783271
CTAATT	-0.00779064	-0.0330804	0.00270495	0.0557991
CTACAA	0.0222883	0.113051	0.0231616	0.0588384
CTACAC	0.0728011	0.0768287	0.0574237	0.114885
CTACAG	0.0557839	0.125988	0.0926496	0.0863813
CTACAT	0.0695785	0.163576	0.0263646	0.0804269
CTACCA	0.041721	0.00877887	0.0312999	0.0532285
CTACCC	-0.0932066	-0.0545468	-0.0217836	-0.0242148
CTACCG	-0.0240408	-0.12035	0.00432267	-0.0845867
CTACCT	-0.0267395	-0.111701	-0.0635028	-0.0309596
CTACGA	-0.0227112	-0.107526	-0.0577271	-0.157448
CTACGC	0.100633	-0.012914	0.0232749	0.0674514
CTACGG	-0.00270544	-0.0950328	-0.0731281	-0.0728059
CTACGT	0.150629	0.0269261	0.0987523	0.179517
CTACTA	0.053293	0.0781575	0.0744212	0.0824596
CTACTC	-0.00937758	-0.0629761	-0.0347289	-0.0306516
CTACTG	0.135835	0.159823	0.148381	0.139145
CTACTT	-0.079285	-0.009346	-0.00120358	0.059867
CTAGAA	-0.0110367	0.0413794	0.0660685	0.153604
CTAGAC	0.0652039	0.0594553	0.111468	0.137952
CTAGAG	0.146282	0.168593	0.190288	0.251376
CTAGAT	0.178653	0.0967137	0.192574	0.212749
CTAGCA	0.123193	0.131299	0.0959686	0.164378
CTAGCC	0.0599665	0.0605687	0.0171435	0.0880304
CTAGCG	0.141907	0.0502463	0.170863	0.170807
CTAGCT	0.147376	0.0895978	0.0931359	0.206502
CTAGGA	0.0627001	0.0547393	-0.0387743	0.0408304
CTAGGC	0.0758899	0.0533718	0.0124027	0.113552
CTAGGG	0.0717502	0.0409537	0.0861874	0.157403
CTAGGT	0.180972	0.102893	0.14759	0.198477
CTAGTA	0.125365	0.138757	0.145441	0.183434
CTAGTC	0.0521943	0.0402127	0.0780027	0.125678
CTAGTG	0.33937	0.310734	0.410237	0.40089
CTAGTT	0.0384339	0.00649874	0.124359	0.193235
CTATAA	-0.0164618	0.050222	0.0197885	0.0772074
CTATAC	0.00774718	0.124803	0.143915	0.114443
CTATAT	-0.00238032	0.101421	0.0953677	0.193927
CTATCA	0.0584583	0.121924	0.0682532	0.0943735
CTATCC	0.000311648	-0.0207476	-0.14821	-0.0641491
CTATCG	0.0741691	-0.0352197	0.041504	-1.7696e-05
CTATCT	0.0308612	0.113833	0.0717866	0.12017
CTATGA	0.190949	0.131866	0.14572	0.171722
CTATGC	0.104213	0.111907	0.103187	0.0928205
CTATGG	0.0877251	0.131902	0.00331554	0.0874365
CTATGT	0.0373467	0.120141	0.035499	0.0402962
CTATTA	0.0313143	0.0357149	0.0404372	0.0246996
CTATTC	-0.0658118	0.0436571	0.00367661	0.0252114
CTATTG	0.174343	0.276126	0.117394	0.230663
CTATTT	-0.0544137	0.00223608	0.0343851	0.0560588
CTCAAA	-0.108085	-0.0297266	0.0315359	-0.0115814
CTCAAC	0.0109463	-0.0314161	0.0356672	0.0343376
CTCAAG	-0.0547336	-0.00924014	-0.0102307	-0.0213579
CTCAAT	-0.015702	0.0224732	-0.0104199	0.000814902
CTCACA	-0.0201394	0.0286038	0.0891844	0.0532678
CTCACC	-0.0241827	-0.139053	-0.0643833	-0.114453
CTCACG	-0.0104627	-0.0953243	-0.0395362	-0.125739
CTCACT	0.108995	0.0401814	0.0861996	0.120834
CTCAGA	0.0316619	0.00569954	0.0786245	0.0267539
CTCAGC	0.100949	0.00585405	0.0819238	0.0317114
CTCAGG	0.0237895	0.0595783	-0.0177543	-0.00991387
CTCAGT	0.0484183	0.0294258	0.0640218	0.0487435
CTCATA	0.148254	0.0290486	0.150388	0.148171
CTCATC	0.0947527	-0.057565	-0.00820301	0.0153045
CTCATG	0.1862	0.10309	0.107981	0.134788
CTCATT	0.112531	0.0608059	0.150378	0.155065
CTCCAA	-0.0656125	-0.0759411	-0.123222	-0.101295
CTCCAC	0.0551096	0.0596013	0.0117109	0.0245985
CTCCAG	0.0565849	0.0826872	-0.0141146	-0.0154419
CTCCAT	-0.0455917	-0.0493495	-0.152071	-0.118583
CTCCCA	0.0497344	0.0901792	-0.0259836	0.0139959
CTCCCC	0.0883593	0.141175	0.111762	0.120712
CTCCCG	0.107429	0.069046	-0.0170377	0.00702849
CTCCCT	0.110127	0.139956	0.0304631	0.0974541
CTCCGA	-0.134828	-0.191213	-0.184974	-0.229877
CTCCGC	0.201978	0.106317	0.139438	0.195081
CTCCGG	0.0689176	0.0532228	0.00565263	0.0409942
CTCCGT	-0.11076	-0.178281	-0.156129	-0.198499
CTCCTA	-0.0199633	-0.0117635	-0.0921899	-0.0630357
CTCCTC	0.102175	0.135996	0.0860735	0.130041
CTCCTG	0.0606968	0.00586485	-0.0035821	-0.0154249
CTCCTT	-0.106351	-0.104175	-0.112321	-0.0716646
CTCGAA	-0.229157	-0.251504	-0.180845	-0.307821
CTCGAC	-0.187275	-0.174169	-0.154025	-0.207811
CTCGAT	-0.132127	-0.143474	-0.1728	-0.243124
CTCGCA	-0.0586091	-0.141512	-0.0632093	-0.104258
CTCGCC	0.0293554	-0.0215497	-0.00610436	-0.00533963
CTCGCG	0.163363	0.0210788	0.130135	0.236122
CTCGCT	-0.0469308	-0.0723385	-0.108344	-0.142757
CTCGGA	-0.143633	-0.192628	-0.206158	-0.224454
CTCGGC	0.0263035	-0.0664661	-0.027829	-0.0407131
CTCGGG	-0.0574212	-0.0528762	-0.0894681	-0.108387
CTCGGT	-0.116791	-0.180208	-0.150771	-0.207611
CTCGTA	-0.0784866	-0.190298	-0.112052	-0.262449
CTCGTC	-0.113128	-0.162205	-0.130694	-0.208286
CTCGTG	-0.00794252	-0.0721752	-0.0380932	-0.128234
CTCGTT	-0.133412	-0.148744	-0.1114	-0.245333
CTCTAA	-0.136689	-0.0693405	-0.000617277	-0.0143177
CTCTAC	0.0203129	0.0589588	0.0548568	0.0523402
CTCTAG	0.146282	0.168593	0.190288	0.251376
CTCTAT	0.0584266	0.13268	0.0706398	0.103784
CTCTCA	-0.00810395	-0.00279854	0.0650903	0.0558462
CTCTCC	0.0611743	0.0274904	-0.0469737	0.00843002
CTCTCG	-0.0558179	-0.13113	-0.0610088	-0.109369
CTCTCT	0.103093	0.0771023	0.128634	0.231648
CTCTGA	0.0690281	0.0537689	0.076146	0.074362
CTCTGC	0.0956231	0.153105	0.131251	0.0824795
CTCTGG	0.065645	0.163539	0.0432269	0.0521586
CTCTGT	0.0566618	0.0501948	0.0816071	0.0517387
CTCTTA	-0.0386476	-0.0457438	-0.0321604	0.00859712
CTCTTC	-0.0783333	-0.0985211	-0.0484297	-0.0285457
CTCTTG	-0.010509	-0.0816721	0.00143731	0.0166048
CTCTTT	-0.117599	-0.0470012	0.041456	0.0323463
CTGAAA	-0.0773561	0.0249262	0.191029	0.133115
CTGAAC	0.00336812	0.05661	0.0163569	-0.0356136
CTGAAG	-0.0485517	-0.0183321	-0.0296725	-0.00982807
CTGAAT	0.026022	0.0575275	-0.0275262	-0.0190599
CTGACA	0.0989959	0.0594126	0.0959521	0.0760146
CTGACC	0.0113859	0.053416	-0.0381171	-0.0233709
CTGACG	0.205899	0.142409	0.0710205	0.0920289
CTGACT	0.180196	0.0503968	0.119793	0.0973881
CTGAGA	-0.0201374	-0.0820211	0.0583407	0.00642378
CTGAGC	0.0785951	0.0480226	0.0858367	0.069059
CTGAGG	-0.00277695	0.0129419	0.0161934	-0.0163786
CTGAGT	0.187136	0.0509643	0.124484	0.0739076
CTGATA	0.0737517	0.0858583	0.0613393	0.0545942
CTGATC	0.0596348	0.0931667	-0.0180119	0.0110507
CTGATG	0.13625	0.114518	0.0748921	0.104911
CTGATT	0.118099	0.216041	0.0809274	0.150905
CTGCAA	-0.0163911	-0.0437006	0.00760414	-0.0223932
CTGCAC	0.04222	0.0586327	0.0579443	0.0364627
CTGCAT	0.051331	0.043884	0.0148333	0.0393824
CTGCCA	0.100527	0.0513385	0.0873927	0.0699651
CTGCCC	0.134021	0.127857	0.144451	0.11634
CTGCCG	0.061648	-0.00559135	0.0633724	0.0272305
CTGCCT	0.0815845	0.0732232	0.0677776	0.0893416
CTGCGA	-0.0530197	-0.148155	-0.0915713	-0.1272
CTGCGC	0.254685	0.225883	0.171512	0.257077
CTGCGG	0.0271525	-0.00479574	0.0146281	0.00792823
CTGCGT	0.00460527	-0.048773	-0.0330119	-0.0647664
CTGCTA	0.0542014	0.0400304	0.0446335	0.0570764
CTGCTC	0.0597471	-0.00829472	0.0144403	0.00948312
CTGCTG	0.200735	0.123321	0.196124	0.181421
CTGCTT	-0.00681946	-0.0332997	0.0234383	0.0029203
CTGGAA	-0.0441567	-0.0125806	-0.179247	-0.153535
CTGGAC	-0.0175799	0.0741388	-0.195357	-0.181041
CTGGAG	0.0565849	0.0826872	-0.0141146	-0.0154419
CTGGAT	0.00316926	-0.0247981	-0.181626	-0.153714
CTGGCA	0.0698107	-0.0136438	-0.0256304	-0.0204199
CTGGCC	0.120173	0.133889	0.0900257	0.133509
CTGGCG	0.106396	0.0301774	0.0755559	0.0414402
CTGGCT	0.105286	0.0680015	0.0538055	0.0660428
CTGGGA	0.0529195	0.0543847	-0.0920291	-0.0413938
CTGGGC	0.150618	0.191414	0.136216	0.134556
CTGGGG	-0.0014468	0.112113	0.0983821	0.0720025
CTGGGT	-0.0134884	0.0454951	0.0073819	0.0321016
CTGGTA	0.0468877	0.0744466	0.046367	0.0578602
CTGGTC	-0.0227072	0.0269083	-0.0533361	-0.0780311
CTGGTG	0.130047	0.100435	0.162793	0.0621257
CTGGTT	0.0312373	0.0110497	0.014376	0.00606102
CTGTAA	0.025769	0.0733633	0.020173	0.0368242
CTGTAC	0.0966184	0.126283	0.100865	0.125732
CTGTAG	0.0557839	0.125988	0.0926496	0.0863813
CTGTAT	0.0250073	0.0498219	0.0562825	0.0713712
CTGTCA	0.125089	0.0566633	0.117057	0.138686
CTGTCC	-0.032432	0.00580594	-0.0858646	-0.0777322
CTGTCG	-0.0925501	-0.0855175	-0.0747391	-0.085925
CTGTCT	0.0519778	0.0541105	0.0626575	0.0641688
CTGTGA	0.0343095	0.0895912	0.124506	0.0995112
CTGTGC	0.0885552	0.13033	0.0818657	0.0799351
CTGTGG	0.0467429	0.0153313	0.102932	0.0641174
CTGTGT	0.111932	0.161152	0.106479	0.0911096
CTGTTA	0.0536727	0.108036	0.0578625	0.066409
CTGTTC	0.0151556	-0.0183622	0.0166047	-0.0135724
CTGTTG	0.0939197	0.0329702	0.0500996	0.0683436
CTGTTT	0.0169841	0.116713	0.0710766	0.0869542
CTTAAA	-0.196477	-0.102993	-0.0817073	-0.0910604
CTTAAC	-0.0768974	-0.0152061	-0.0172671	-0.0380885
CTTAAT	-0.0797504	-0.134734	-0.0910219	-0.0994433
CTTACA	-0.0238772	0.0110823	0.0158575	0.0352195
CTTACC	-0.206	-0.251307	-0.110168	-0.164763
CTTACG	0.0302447	-0.0482298	0.0029567	-0.0964026
CTTACT	-0.0144658	-0.0294052	0.0688037	0.00881555
CTTAGA	-0.138671	-0.0337677	-0.00747487	-0.0223336
CTTAGC	0.0336758	0.0760523	0.00508588	0.0142009
CTTAGG	-0.0702346	-0.110313	-0.101923	-0.0903965
CTTAGT	0.0890459	-0.00787776	0.069967	0.0462642
CTTATA	0.0226858	0.035764	0.0749406	0.184187
CTTATC	-0.062764	0.0540892	-0.0547435	-0.129265
CTTATG	0.0378084	0.0075511	0.0483194	0.0193959
CTTATT	-0.0867225	-0.0851176	-0.00949293	-0.0108326
CTTCAA	-0.111954	-0.0386003	-0.0597746	-0.0485546
CTTCAC	-0.0824977	-0.0871816	-0.0461522	-0.0771631
CTTCAG	-0.0485517	-0.0183321	-0.0296725	-0.00982807
CTTCAT	-0.07415	-0.0950043	-0.0265825	-0.0390017
CTTCCA	-0.0727173	-0.0643633	-0.16332	-0.13903
CTTCCC	-0.0794085	0.0457022	-0.0149645	-0.00897677
CTTCCG	0.150408	0.0555558	0.109193	0.153275
CTTCCT	-0.00062196	-0.0238142	0.135696	0.155956
CTTCGA	-0.105854	-0.125285	-0.0691906	-0.00119185
CTTCGC	-0.103321	-0.200307	-0.115873	-0.151523
CTTCGG	-0.201801	-0.189538	-0.23138	-0.26429
CTTCGT	-0.227549	-0.224323	-0.179195	-0.291614
CTTCTA	-0.0795714	-0.0319072	-0.010707	-0.0106705
CTTCTC	-0.0888665	-0.0954044	-0.043955	-0.0568622
CTTCTG	-0.00819005	0.0404579	0.0219331	0.0534176
CTTCTT	-0.186322	-0.148712	-0.0909836	-0.0291325
CTTGAA	-0.0932988	-0.0716635	-0.00812274	-0.0164861
CTTGAC	-0.00820421	0.0204082	-0.0249397	0.00871548
CTTGAG	-0.0547336	-0.00924014	-0.0102307	-0.0213579
CTTGAT	-0.0155331	-0.0505374	-0.0264741	0.00850193
CTTGCA	-0.0163099	0.0868931	0.0308717	0.0574911
CTTGCC	-0.0551468	-0.0343045	-0.0900171	-0.091131
CTTGCG	-0.0126346	-0.0750617	-0.0257036	-0.0262844
CTTGCT	0.00568812	0.00758398	-0.0192545	-0.00132966
CTTGGA	-0.0652004	-0.0375022	-0.194533	-0.130015
CTTGGC	-0.044898	-0.0816692	-0.056485	-0.0701112
CTTGGG	-0.134387	-0.116068	-0.134163	-0.12804
CTTGGT	-0.045574	-0.0336046	-0.0207925	-0.017232
CTTGTA	-0.0444672	-0.0418363	0.00874033	0.00207616
CTTGTC	-0.0511782	-0.00369975	-0.0941867	-0.100295
CTTGTG	-0.0374564	0.114772	0.101479	0.0964723
CTTGTT	-0.034727	0.00103197	-0.018434	-0.0125585
[truncated: 2,031 more rows]

## Sheet: 6-mer non-normalized f-VICEs
kmer	pancreatic_islets	hepg2_1	gm12878_parker	gm12878_buenrostro
AAAAAA	0.268854	0.262365	0.478327	0.601965
AAAAAC	0.265762	0.321125	0.46784	0.657246
AAAAAG	0.244562	0.299002	0.467221	0.665425
AAAAAT	0.290148	0.292416	0.415618	0.603106
AAAACA	0.338519	0.419588	0.513965	0.720017
AAAACC	0.277084	0.30589	0.525584	0.732537
AAAACG	0.120846	0.144508	0.267813	0.348048
AAAACT	0.239293	0.29042	0.44646	0.64948
AAAAGA	0.20475	0.321071	0.437382	0.678803
AAAAGC	0.314443	0.358422	0.419161	0.599986
AAAAGG	0.279905	0.386879	0.406661	0.637006
AAAAGT	0.19707	0.290408	0.3897	0.581703
AAAATA	0.263145	0.219644	0.42761	0.657303
AAAATC	0.245623	0.244717	0.336412	0.505905
AAAATG	0.330971	0.351691	0.485489	0.725416
AAAATT	0.254614	0.232779	0.342817	0.611415
AAACAA	0.400166	0.483726	0.494802	0.691265
AAACAC	0.445975	0.435056	0.47281	0.686853
AAACAG	0.472826	0.56568	0.580838	0.831213
AAACAT	0.416786	0.531381	0.419548	0.617295
AAACCA	0.397559	0.478986	0.677951	0.916404
AAACCC	0.25664	0.317408	0.489067	0.659435
AAACCG	0.18776	0.238727	0.359339	0.532875
AAACCT	0.313462	0.356767	0.473708	0.691847
AAACGA	0.0964118	0.117049	0.309567	0.414996
AAACGC	0.192999	0.239611	0.253256	0.36218
AAACGG	0.141759	0.208783	0.235309	0.370816
AAACGT	0.255644	0.24028	0.324875	0.437465
AAACTA	0.258101	0.348089	0.500347	0.79272
AAACTC	0.244472	0.365082	0.43772	0.636692
AAACTG	0.353594	0.430722	0.594783	0.83314
AAACTT	0.117516	0.358152	0.448125	0.633475
AAAGAA	0.224039	0.355229	0.465504	0.706848
AAAGAC	0.194325	0.320342	0.368719	0.556422
AAAGAG	0.317447	0.404769	0.546859	0.734673
AAAGAT	0.251087	0.373587	0.353352	0.52126
AAAGCA	0.412845	0.443422	0.541514	0.754429
AAAGCC	0.355148	0.412493	0.446202	0.624596
AAAGCG	0.209703	0.268839	0.324241	0.437069
AAAGCT	0.380201	0.380755	0.461566	0.662248
AAAGGA	0.287019	0.416343	0.427987	0.652379
AAAGGC	0.351996	0.434341	0.41969	0.616347
AAAGGG	0.338396	0.431836	0.45062	0.669247
AAAGGT	0.310558	0.467195	0.350987	0.552157
AAAGTA	0.253343	0.379169	0.463387	0.681215
AAAGTC	0.292874	0.477147	0.471632	0.648561
AAAGTG	0.317628	0.368793	0.509812	0.742808
AAAGTT	0.127692	0.364157	0.40451	0.588198
AAATAA	0.271828	0.338742	0.40277	0.609661
AAATAC	0.292351	0.338701	0.367239	0.621456
AAATAG	0.354171	0.372127	0.46843	0.730238
AAATAT	0.347576	0.473687	0.38204	0.607469
AAATCA	0.382192	0.416885	0.453391	0.684137
AAATCC	0.245648	0.356014	0.305617	0.468845
AAATCG	0.119812	0.182122	0.152605	0.249132
AAATCT	0.256252	0.259751	0.40171	0.598999
AAATGA	0.464073	0.386454	0.685746	0.907723
AAATGC	0.347649	0.439198	0.450594	0.673952
AAATGG	0.312006	0.298854	0.367018	0.61521
AAATGT	0.362683	0.441933	0.43372	0.689777
AAATTA	0.273518	0.178816	0.406494	0.621892
AAATTC	0.244792	0.300795	0.310748	0.493521
AAATTG	0.315111	0.314565	0.387498	0.657799
AACAAA	0.384084	0.536119	0.47039	0.712884
AACAAC	0.390004	0.418043	0.430274	0.668736
AACAAG	0.383252	0.412058	0.442333	0.672083
AACAAT	0.382498	0.491821	0.37935	0.6052
AACACA	0.456388	0.485718	0.478517	0.707906
AACACC	0.417298	0.379989	0.441398	0.656442
AACACG	0.32036	0.321538	0.274197	0.439682
AACACT	0.479246	0.50431	0.490749	0.715938
AACAGA	0.455018	0.514223	0.577175	0.840596
AACAGC	0.515559	0.439571	0.526706	0.737855
AACAGG	0.442424	0.464815	0.500147	0.743077
AACAGT	0.444989	0.569927	0.523161	0.763961
AACATA	0.284759	0.317762	0.342708	0.603958
AACATC	0.388932	0.414516	0.395189	0.59734
AACATG	0.457973	0.469578	0.442448	0.668793
AACATT	0.388167	0.527948	0.331651	0.571265
AACCAA	0.413316	0.507826	0.577611	0.838379
AACCAC	0.450368	0.408971	0.721166	0.952686
AACCAG	0.461224	0.451849	0.509871	0.740112
AACCAT	0.403962	0.373238	0.46518	0.760871
AACCCA	0.316719	0.394803	0.453605	0.662162
AACCCC	0.193119	0.264406	0.41444	0.540066
AACCCG	0.23608	0.259634	0.283448	0.424046
AACCCT	0.279945	0.442895	0.406893	0.594658
AACCGA	0.147532	0.175417	0.316428	0.454346
AACCGC	0.261888	0.332385	0.351742	0.518246
AACCGG	0.361876	0.340708	0.329646	0.464998
AACCGT	0.193083	0.195189	0.294287	0.420663
AACCTA	0.297613	0.32993	0.404846	0.620701
AACCTC	0.307344	0.330897	0.456216	0.649523
AACCTG	0.441443	0.458723	0.454103	0.684726
AACCTT	0.319619	0.406174	0.369379	0.60482
AACGAA	0.0785834	0.112831	0.339202	0.451968
AACGAC	0.100274	0.110956	0.159884	0.270685
AACGAG	0.167178	0.214345	0.231947	0.315608
AACGAT	0.127522	0.169434	0.146394	0.271907
AACGCA	0.197375	0.190126	0.226668	0.336859
AACGCC	0.279087	0.295183	0.304293	0.441471
AACGCG	0.311354	0.401134	0.344589	0.469368
AACGCT	0.272284	0.263722	0.278232	0.390414
AACGGA	0.146655	0.20671	0.222222	0.348957
AACGGC	0.232518	0.256166	0.252204	0.367049
AACGGG	0.184413	0.245414	0.206457	0.282764
AACGGT	0.190161	0.170328	0.211375	0.334498
AACGTA	0.141228	0.154335	0.24476	0.425348
AACGTC	0.267781	0.265813	0.285978	0.411113
AACGTG	0.328351	0.316985	0.289235	0.467842
AACTAA	0.30555	0.302601	0.437838	0.676804
AACTAC	0.398262	0.450756	0.480062	0.758011
AACTAG	0.355043	0.331481	0.48585	0.741878
AACTAT	0.210504	0.342406	0.387875	0.611186
AACTCA	0.303569	0.415141	0.473629	0.67517
AACTCC	0.349687	0.387566	0.376854	0.559286
AACTCG	0.145996	0.218375	0.211749	0.281982
AACTCT	0.346254	0.44859	0.446754	0.690521
AACTGA	0.406123	0.397903	0.665486	0.918502
AACTGC	0.441904	0.461343	0.53006	0.737426
AACTGG	0.402745	0.417464	0.393735	0.615992
AACTGT	0.413488	0.474116	0.5142	0.76767
AACTTA	0.11852	0.236984	0.356679	0.582764
AACTTC	0.252702	0.417413	0.473296	0.707582
AACTTG	0.243418	0.296347	0.420723	0.612712
AACTTT	0.127692	0.364157	0.40451	0.588198
AAGAAA	0.234838	0.34152	0.50212	0.699314
AAGAAC	0.265805	0.326139	0.41367	0.612782
AAGAAG	0.213331	0.271463	0.398815	0.601769
AAGAAT	0.209953	0.364611	0.353653	0.592255
AAGACA	0.28069	0.341699	0.436668	0.65986
AAGACC	0.144213	0.28316	0.300766	0.485961
AAGACG	0.0624492	0.111698	0.223043	0.320201
AAGACT	0.259832	0.335731	0.389695	0.614003
AAGAGA	0.329869	0.366709	0.49031	0.716852
AAGAGC	0.388052	0.387595	0.451411	0.641769
AAGAGG	0.386243	0.427253	0.541285	0.779612
AAGAGT	0.343169	0.43332	0.43019	0.674035
AAGATA	0.197594	0.30279	0.33219	0.566509
AAGATC	0.235746	0.29598	0.326407	0.452608
AAGATG	0.323057	0.301205	0.405197	0.651034
AAGATT	0.190468	0.354826	0.311487	0.543858
AAGCAA	0.410379	0.48599	0.481061	0.723758
AAGCAC	0.435521	0.444248	0.481287	0.675221
AAGCAG	0.45191	0.430522	0.546809	0.751997
AAGCAT	0.43051	0.390516	0.47867	0.728235
AAGCCA	0.447721	0.52258	0.522451	0.739062
AAGCCC	0.322394	0.414679	0.45735	0.616101
AAGCCG	0.237794	0.273104	0.3093	0.397803
AAGCCT	0.389858	0.456502	0.448903	0.63622
AAGCGA	0.192958	0.212125	0.29474	0.450181
AAGCGC	0.363982	0.422582	0.39288	0.525674
AAGCGG	0.268683	0.307363	0.305102	0.447729
AAGCGT	0.240185	0.204249	0.289187	0.440294
AAGCTA	0.370614	0.359558	0.420286	0.649965
AAGCTC	0.377534	0.399654	0.390825	0.608111
AAGCTG	0.459543	0.48676	0.500278	0.685111
AAGGAA	0.309546	0.361621	0.444731	0.665664
AAGGAC	0.264092	0.33939	0.321097	0.468029
AAGGAG	0.326453	0.358374	0.400334	0.610756
AAGGAT	0.266469	0.202517	0.237138	0.413059
AAGGCA	0.385142	0.378785	0.439618	0.651068
AAGGCC	0.429551	0.48541	0.459653	0.619601
AAGGCG	0.312464	0.368955	0.346303	0.501008
AAGGCT	0.392783	0.402307	0.467992	0.639782
AAGGGA	0.341845	0.386136	0.420602	0.58659
AAGGGC	0.35013	0.451234	0.398692	0.565597
AAGGGG	0.308966	0.410175	0.466715	0.687189
AAGGGT	0.204475	0.35099	0.310285	0.528579
AAGGTA	0.222379	0.285696	0.300745	0.507185
AAGGTC	0.314307	0.522655	0.322367	0.492848
AAGGTG	0.372978	0.36632	0.397269	0.59351
AAGGTT	0.319619	0.406174	0.369379	0.60482
AAGTAA	0.292062	0.305293	0.458783	0.684711
AAGTAC	0.3549	0.363915	0.489206	0.656101
AAGTAG	0.296795	0.3549	0.431693	0.709016
AAGTAT	0.206137	0.30221	0.415439	0.637722
AAGTCA	0.426372	0.466548	0.55262	0.785228
AAGTCC	0.32491	0.467561	0.413151	0.56883
AAGTCG	0.0681827	0.15686	0.199624	0.309042
AAGTCT	0.278665	0.358332	0.425881	0.66534
AAGTGA	0.467867	0.479486	0.725585	0.973556
AAGTGC	0.416852	0.50206	0.453445	0.661788
AAGTGG	0.389159	0.387217	0.501183	0.736174
AAGTGT	0.403119	0.384719	0.462216	0.74397
AAGTTA	0.196543	0.330652	0.395637	0.601675
AAGTTC	0.244172	0.429288	0.451068	0.662792
AAGTTG	0.21429	0.304208	0.372673	0.608899
AAGTTT	0.117516	0.358152	0.448125	0.633475
AATAAA	0.293177	0.283816	0.302593	0.514316
AATAAC	0.268252	0.256348	0.408946	0.609851
AATAAG	0.294694	0.260446	0.398136	0.611685
AATAAT	0.319824	0.322016	0.311137	0.548104
AATACA	0.333292	0.315752	0.381276	0.598423
AATACC	0.252513	0.359137	0.393064	0.61379
AATACG	0.203209	0.288045	0.158961	0.332155
AATACT	0.353639	0.331613	0.388864	0.614306
AATAGA	0.363306	0.390135	0.479946	0.708345
AATAGC	0.430651	0.468136	0.454591	0.722128
AATAGG	0.409332	0.425761	0.378254	0.657044
AATAGT	0.332302	0.402332	0.433767	0.690371
AATATA	0.247141	0.264704	0.298466	0.522599
AATATC	0.259391	0.301182	0.273533	0.493656
AATATG	0.369685	0.398153	0.379343	0.673619
AATCAA	0.394667	0.531429	0.450516	0.716486
AATCAC	0.575919	0.482322	0.508463	0.772273
AATCAG	0.553311	0.624325	0.544839	0.827071
AATCAT	0.597201	0.524398	0.481161	0.734254
AATCCA	0.344121	0.436624	0.227436	0.457577
AATCCC	0.347182	0.35838	0.334805	0.491738
AATCCG	0.288711	0.331023	0.195137	0.371442
AATCCT	0.288576	0.390394	0.210453	0.416316
AATCGA	0.12	0.218734	0.274801	0.455261
AATCGC	0.356269	0.314784	0.273095	0.457617
AATCGG	0.279181	0.304156	0.252948	0.432024
AATCGT	0.220575	0.227682	0.222481	0.335037
AATCTA	0.243821	0.243141	0.322901	0.577586
AATCTC	0.309041	0.277371	0.332339	0.556087
AATCTG	0.381184	0.375704	0.412578	0.654381
AATCTT	0.190468	0.354826	0.311487	0.543858
AATGAA	0.409914	0.356328	0.590576	0.831748
AATGAC	0.625709	0.532678	0.674801	0.905239
AATGAG	0.560881	0.474419	0.641239	0.880555
AATGAT	0.49844	0.441579	0.444932	0.748609
AATGCA	0.389613	0.537117	0.497799	0.747247
AATGCC	0.380737	0.395826	0.327152	0.583556
AATGCG	0.29651	0.421646	0.259481	0.421677
AATGCT	0.435682	0.541098	0.454863	0.720014
AATGGA	0.372154	0.412443	0.340043	0.60032
AATGGC	0.435293	0.460672	0.440491	0.704768
AATGGG	0.390569	0.453539	0.422398	0.674393
AATGGT	0.357166	0.367636	0.372871	0.667575
AATGTA	0.331699	0.430486	0.331347	0.643837
AATGTC	0.345246	0.347741	0.337376	0.552494
AATGTG	0.435613	0.472357	0.462371	0.729062
AATGTT	0.388167	0.527948	0.331651	0.571265
AATTAA	0.259493	0.198569	0.267399	0.469066
AATTAC	0.377053	0.317082	0.42233	0.646252
AATTAG	0.355814	0.260767	0.370991	0.646428
AATTAT	0.300028	0.261295	0.305332	0.53875
AATTCA	0.30046	0.327622	0.371777	0.59882
AATTCC	0.29474	0.424902	0.240608	0.406887
AATTCG	0.105762	0.148678	0.0965034	0.19505
AATTCT	0.265905	0.305953	0.36581	0.608389
AATTGA	0.337556	0.313595	0.405939	0.644405
AATTGC	0.423363	0.435419	0.366254	0.648271
AATTGG	0.319288	0.355397	0.313997	0.560865
AATTGT	0.327215	0.368111	0.310177	0.591108
AATTTA	0.246547	0.222281	0.293758	0.479912
AATTTC	0.306725	0.413237	0.433162	0.658501
AATTTG	0.280479	0.231905	0.401373	0.613631
AATTTT	0.254614	0.232779	0.342817	0.611415
ACAAAA	0.292581	0.403153	0.484181	0.69477
ACAAAC	0.417691	0.454143	0.448802	0.677839
ACAAAG	0.38572	0.538941	0.47395	0.694648
ACAAAT	0.381112	0.397689	0.396428	0.644817
ACAACA	0.436202	0.492593	0.501671	0.761435
ACAACC	0.332979	0.388849	0.418136	0.614233
ACAACG	0.22769	0.266311	0.290153	0.405501
ACAACT	0.394168	0.490264	0.465249	0.70563
ACAAGA	0.341687	0.356482	0.503733	0.730074
ACAAGC	0.439914	0.448354	0.459319	0.663833
ACAAGG	0.30912	0.468964	0.44351	0.660261
ACAAGT	0.346754	0.374867	0.448268	0.666951
ACAATA	0.31562	0.434249	0.407489	0.631775
ACAATC	0.363293	0.431795	0.299567	0.545193
ACAATG	0.431936	0.56851	0.468333	0.721374
ACAATT	0.327215	0.368111	0.310177	0.591108
ACACAA	0.406187	0.437072	0.44815	0.678175
ACACAC	0.570673	0.530478	0.610407	0.820064
ACACAG	0.561702	0.601923	0.611343	0.811966
ACACAT	0.522087	0.539816	0.530223	0.782198
ACACCA	0.468514	0.481555	0.542051	0.748786
ACACCC	0.384084	0.432536	0.485781	0.687659
ACACCG	0.290941	0.333631	0.303881	0.419094
ACACCT	0.474666	0.367031	0.512377	0.737126
ACACGA	0.259049	0.156273	0.194332	0.288004
ACACGC	0.428282	0.40908	0.438848	0.591358
ACACGG	0.279836	0.248802	0.345234	0.446751
ACACGT	0.486584	0.425374	0.407983	0.598258
ACACTA	0.451133	0.462674	0.490899	0.746134
ACACTC	0.445781	0.427462	0.479386	0.623907
ACACTG	0.565839	0.614761	0.599344	0.830169
ACACTT	0.403119	0.384719	0.462216	0.74397
ACAGAA	0.401869	0.435704	0.59851	0.823088
ACAGAC	0.41868	0.418355	0.514468	0.730304
ACAGAG	0.503905	0.503796	0.596103	0.781924
ACAGAT	0.461904	0.428011	0.493775	0.721424
ACAGCA	0.539415	0.482278	0.597205	0.800296
ACAGCC	0.410879	0.509844	0.568045	0.755591
ACAGCG	0.396455	0.425612	0.459257	0.55029
ACAGCT	0.537322	0.566218	0.582773	0.806835
ACAGGA	0.457502	0.476715	0.569473	0.811476
ACAGGC	0.520185	0.487137	0.560831	0.761362
ACAGGG	0.450525	0.539465	0.490271	0.670796
ACAGGT	0.455777	0.40742	0.434353	0.675433
ACAGTA	0.432644	0.50419	0.524202	0.747562
ACAGTC	0.51377	0.518906	0.561738	0.750504
ACAGTG	0.571773	0.60761	0.591658	0.828726
ACAGTT	0.413488	0.474116	0.5142	0.76767
ACATAA	0.355329	0.362003	0.393705	0.655268
ACATAC	0.345282	0.372015	0.467932	0.711115
ACATAG	0.389741	0.434721	0.412371	0.66927
ACATAT	0.319264	0.302019	0.404557	0.719032
ACATCA	0.575491	0.540136	0.56529	0.814561
ACATCC	0.382188	0.4651	0.466206	0.687665
ACATCG	0.160708	0.134721	0.184368	0.278803
ACATCT	0.406331	0.426709	0.467698	0.739446
ACATGA	0.574007	0.538528	0.562539	0.815261
ACATGC	0.477623	0.438658	0.500194	0.766511
ACATGG	0.43527	0.407855	0.401459	0.621875
ACATTA	0.414983	0.363817	0.372744	0.623809
ACATTC	0.332932	0.467131	0.369024	0.566571
ACATTG	0.432016	0.49086	0.438361	0.67332
ACATTT	0.362683	0.441933	0.43372	0.689777
ACCAAA	0.266165	0.378313	0.502596	0.727478
ACCAAC	0.396265	0.396689	0.464235	0.685203
ACCAAG	0.359499	0.385484	0.452059	0.66581
ACCAAT	0.628641	0.686046	0.638341	0.965778
ACCACA	0.473091	0.499018	0.728258	0.991011
ACCACC	0.379015	0.370445	0.530425	0.699501
ACCACG	0.337462	0.311185	0.411994	0.556284
ACCACT	0.47864	0.459381	0.621414	0.859289
ACCAGA	0.451958	0.491042	0.56193	0.770582
ACCAGC	0.498748	0.4683	0.539592	0.716743
ACCAGG	0.498918	0.498607	0.540642	0.727912
ACCAGT	0.470197	0.463987	0.486	0.731561
ACCATA	0.35273	0.366439	0.452393	0.717136
ACCATC	0.375393	0.381688	0.396126	0.626962
ACCATG	0.479321	0.385923	0.479643	0.659468
ACCATT	0.357166	0.367636	0.372871	0.667575
ACCCAA	0.284326	0.328454	0.409782	0.607806
ACCCAC	0.37563	0.42494	0.494526	0.696297
ACCCAG	0.425726	0.518825	0.525414	0.733346
ACCCAT	0.36856	0.356139	0.404849	0.655969
ACCCCA	0.151951	0.297634	0.391475	0.532578
ACCCCC	0.191434	0.321444	0.347386	0.500234
ACCCCG	0.207158	0.39886	0.293442	0.408509
ACCCCT	0.209649	0.362258	0.342609	0.541045
ACCCGA	0.119358	0.193213	0.18831	0.316068
ACCCGC	0.286798	0.416329	0.337497	0.471647
ACCCGG	0.303273	0.384459	0.360449	0.474918
ACCCGT	0.221704	0.200662	0.215575	0.364004
ACCCTA	0.220922	0.360784	0.358326	0.607523
ACCCTC	0.270831	0.345482	0.365022	0.561057
ACCCTG	0.372544	0.480362	0.445803	0.598557
ACCCTT	0.204475	0.35099	0.310285	0.528579
ACCGAA	0.105141	0.129221	0.291817	0.436048
ACCGAC	0.153572	0.178999	0.231925	0.334008
ACCGAG	0.210467	0.242041	0.255568	0.368135
ACCGAT	0.207594	0.114702	0.172424	0.309893
ACCGCA	0.186231	0.323494	0.329107	0.496027
ACCGCC	0.424933	0.482991	0.453471	0.628722
ACCGCG	0.308582	0.405419	0.351191	0.438099
ACCGCT	0.298396	0.331401	0.310486	0.441034
ACCGGA	0.348303	0.346626	0.343896	0.530352
ACCGGC	0.307146	0.335885	0.31107	0.417298
ACCGGG	0.214656	0.263649	0.231034	0.289961
ACCGTA	0.177695	0.0853513	0.221458	0.320557
ACCGTC	0.175066	0.213575	0.261062	0.339351
ACCGTG	0.311904	0.307415	0.371984	0.44226
ACCGTT	0.190161	0.170328	0.211375	0.334498
ACCTAA	0.306817	0.319074	0.37064	0.608524
ACCTAC	0.3681	0.438633	0.46274	0.66722
ACCTAG	0.522823	0.466395	0.546085	0.754181
ACCTAT	0.349375	0.319343	0.388924	0.648277
ACCTCA	0.411835	0.434056	0.505104	0.690349
ACCTCC	0.390137	0.420221	0.434747	0.623862
ACCTCG	0.186137	0.246901	0.213784	0.327459
ACCTCT	0.382587	0.452966	0.459131	0.644145
ACCTGA	0.431933	0.398751	0.412684	0.621198
ACCTGC	0.477872	0.472964	0.519359	0.683994
ACCTGG	0.478587	0.478404	0.435627	0.612753
ACCTGT	0.455777	0.40742	0.434353	0.675433
ACCTTA	0.252249	0.309682	0.369348	0.566135
ACCTTC	0.326059	0.356678	0.359292	0.534582
ACCTTG	0.388139	0.495574	0.408831	0.618981
ACCTTT	0.310558	0.467195	0.350987	0.552157
ACGAAA	0.108361	0.148569	0.371141	0.529367
ACGAAC	0.106986	0.0884673	0.170694	0.19477
ACGAAG	0.0753425	0.14495	0.175485	0.251137
ACGAAT	0.0960536	0.119538	0.149912	0.232235
ACGACA	0.25922	0.175744	0.232595	0.326864
ACGACC	0.0156451	0.115091	0.114315	0.183799
ACGACG	0.160943	0.226778	0.188385	0.278816
ACGACT	0.182203	0.158856	0.235161	0.344992
ACGAGA	0.155568	0.135924	0.240092	0.351918
ACGAGC	0.217931	0.22634	0.245854	0.338312
ACGAGG	0.206088	0.259089	0.262058	0.350492
ACGAGT	0.210814	0.139613	0.219555	0.261642
ACGATA	0.0931748	0.0843017	0.0583017	0.211593
ACGATC	0.168168	0.148563	0.106745	0.267838
ACGATG	0.223183	0.139481	0.257475	0.314187
ACGATT	0.220575	0.227682	0.222481	0.335037
ACGCAA	0.302067	0.317254	0.275344	0.470093
ACGCAC	0.401956	0.394154	0.362983	0.529649
ACGCAG	0.357334	0.386405	0.392942	0.517358
ACGCAT	0.438738	0.352337	0.282201	0.508372
ACGCCA	0.365681	0.374021	0.391521	0.508258
ACGCCC	0.416803	0.463657	0.47739	0.613401
ACGCCG	0.329959	0.368833	0.342519	0.452492
ACGCCT	0.341163	0.354554	0.34559	0.491681
ACGCGA	0.236117	0.177985	0.240139	0.351078
ACGCGC	0.490917	0.518324	0.472384	0.644116
ACGCGG	0.295722	0.34705	0.318246	0.429274
ACGCTA	0.343345	0.301813	0.31685	0.503833
ACGCTC	0.323638	0.329187	0.315464	0.43983
ACGCTG	0.414781	0.407183	0.38066	0.517467
ACGCTT	0.240185	0.204249	0.289187	0.440294
ACGGAA	0.288383	0.366857	0.331542	0.533964
ACGGAC	0.23687	0.27561	0.194302	0.360872
ACGGAG	0.235098	0.253815	0.263094	0.391833
ACGGAT	0.209048	0.156555	0.1873	0.348256
ACGGCA	0.307014	0.313471	0.334577	0.417071
ACGGCC	0.288616	0.290533	0.343953	0.427217
ACGGCG	0.265079	0.317014	0.327669	0.434654
ACGGCT	0.264758	0.253089	0.289043	0.376021
ACGGGA	0.242768	0.297181	0.221849	0.357095
ACGGGC	0.269062	0.28464	0.284899	0.35244
ACGGGG	0.227063	0.279923	0.307879	0.391317
ACGGGT	0.221704	0.200662	0.215575	0.364004
ACGGTA	0.142962	0.113133	0.270125	0.349455
ACGGTC	0.200053	0.264662	0.268401	0.335912
ACGGTG	0.29963	0.25357	0.337232	0.408481
ACGGTT	0.193083	0.195189	0.294287	0.420663
ACGTAA	0.41835	0.36667	0.376068	0.611279
ACGTAC	0.270465	0.18295	0.289904	0.40488
ACGTAG	0.359019	0.306956	0.347838	0.561976
ACGTAT	0.256361	0.18329	0.232414	0.410598
ACGTCA	0.667877	0.603715	0.595506	0.83339
ACGTCC	0.226391	0.24851	0.230409	0.345942
ACGTCG	0.375911	0.337819	0.293104	0.453668
ACGTCT	0.280497	0.256356	0.321499	0.459702
ACGTGA	0.547487	0.405838	0.481401	0.710513
ACGTGC	0.456989	0.450514	0.429369	0.604564
ACGTGG	0.444532	0.404453	0.437077	0.610227
ACGTGT	0.486584	0.425374	0.407983	0.598258
ACGTTA	0.340281	0.29083	0.292717	0.419568
ACGTTC	0.226669	0.216498	0.231204	0.334936
ACGTTG	0.404527	0.358817	0.36971	0.547674
ACGTTT	0.255644	0.24028	0.324875	0.437465
ACTAAA	0.319516	0.333807	0.438165	0.650989
ACTAAC	0.460177	0.348458	0.479497	0.681855
ACTAAG	0.472849	0.342555	0.478241	0.694482
ACTAAT	0.561661	0.287029	0.463574	0.700423
ACTACA	0.504538	0.57228	0.547714	0.846604
ACTACC	0.349794	0.294766	0.429	0.635761
ACTACG	0.300706	0.224451	0.258987	0.471252
ACTACT	0.4061	0.326178	0.49397	0.685759
ACTAGA	0.533668	0.540872	0.660462	0.936269
ACTAGC	0.463479	0.455181	0.504108	0.735901
ACTAGG	0.511028	0.504626	0.585946	0.813731
ACTATA	0.261136	0.300421	0.409231	0.622006
ACTATC	0.270805	0.271235	0.345429	0.547312
ACTATG	0.477023	0.489392	0.466095	0.719281
ACTATT	0.332302	0.402332	0.433767	0.690371
ACTCAA	0.457866	0.386472	0.560811	0.762816
ACTCAC	0.478819	0.36048	0.528982	0.609302
ACTCAG	0.660001	0.497509	0.639126	0.815094
ACTCAT	0.766587	0.47209	0.745506	0.956435
ACTCCA	0.414588	0.457506	0.38274	0.561293
ACTCCC	0.394342	0.390401	0.384266	0.585742
ACTCCG	0.282221	0.316937	0.284833	0.423902
ACTCCT	0.378811	0.356082	0.370488	0.560148
ACTCGA	0.185266	0.172324	0.24131	0.327633
ACTCGC	0.325504	0.241216	0.287781	0.401466
ACTCGG	0.176888	0.244048	0.224146	0.31229
ACTCGT	0.210814	0.139613	0.219555	0.261642
ACTCTA	0.411955	0.359339	0.443398	0.677752
ACTCTC	0.303195	0.408419	0.508632	0.686469
ACTCTG	0.496304	0.573951	0.538522	0.745047
ACTCTT	0.343169	0.43332	0.43019	0.674035
ACTGAA	0.429584	0.49705	0.664001	0.94254
ACTGAC	0.535795	0.517623	0.560343	0.789526
ACTGAG	0.493373	0.478464	0.574231	0.771082
ACTGAT	0.470322	0.448531	0.506653	0.760295
ACTGCA	0.520196	0.618534	0.600532	0.845504
ACTGCC	0.515402	0.495268	0.544351	0.750256
ACTGCG	0.349184	0.396957	0.339616	0.499283
ACTGCT	0.515205	0.465718	0.559763	0.761539
ACTGGA	0.440573	0.513295	0.363205	0.591311
ACTGGC	0.535445	0.507598	0.507843	0.714409
ACTGGG	0.418071	0.43835	0.458349	0.653728
ACTGGT	0.470197	0.463987	0.486	0.731561
ACTGTA	0.47387	0.551811	0.517539	0.778774
ACTGTC	0.44873	0.468582	0.515751	0.715956
ACTGTG	0.563866	0.568588	0.633085	0.834745
ACTGTT	0.444989	0.569927	0.523161	0.763961
ACTTAA	0.282763	0.264148	0.384921	0.592273
ACTTAC	0.272221	0.186534	0.389222	0.538981
ACTTAG	0.384955	0.387044	0.419376	0.615879
ACTTAT	0.298366	0.188583	0.341875	0.599221
ACTTCA	0.366736	0.362219	0.478349	0.719443
ACTTCC	0.488619	0.553191	0.75281	1.03204
ACTTCG	0.0592944	0.16048	0.140223	0.240854
ACTTCT	0.326462	0.351205	0.533053	0.761561
ACTTGA	0.362197	0.299035	0.442401	0.703596
ACTTGC	0.337038	0.394244	0.466435	0.67228
ACTTGG	0.317782	0.317025	0.37097	0.561507
ACTTGT	0.346754	0.374867	0.448268	0.666951
ACTTTA	0.217167	0.326465	0.330085	0.559419
ACTTTC	0.249407	0.34654	0.612045	0.811463
ACTTTG	0.360163	0.545636	0.426568	0.665844
ACTTTT	0.19707	0.290408	0.3897	0.581703
AGAAAA	0.300465	0.369536	0.525533	0.742286
AGAAAC	0.313933	0.385732	0.593221	0.800511
AGAAAG	0.369825	0.352503	0.56359	0.771893
AGAAAT	0.299628	0.359646	0.503664	0.701002
AGAACA	0.414104	0.471659	0.516669	0.757974
AGAACC	0.291845	0.278573	0.41892	0.587475
AGAACG	0.194449	0.238119	0.262784	0.413189
AGAACT	0.301977	0.395375	0.508468	0.704473
AGAAGA	0.266738	0.348683	0.453276	0.643685
AGAAGC	0.345892	0.401216	0.473094	0.630329
AGAAGG	0.363335	0.375604	0.44225	0.656547
AGAAGT	0.326462	0.351205	0.533053	0.761561
AGAATA	0.252366	0.293394	0.396704	0.601621
AGAATC	0.317013	0.31635	0.340854	0.561731
AGAATG	0.416476	0.461236	0.525732	0.770255
AGAATT	0.265905	0.305953	0.36581	0.608389
AGACAA	0.284441	0.41717	0.416793	0.645447
AGACAC	0.409676	0.39183	0.513282	0.696188
AGACAG	0.482141	0.494243	0.565039	0.765871
AGACAT	0.338056	0.36403	0.437503	0.675698
AGACCA	0.349004	0.374342	0.478687	0.671981
AGACCC	0.0957247	0.28303	0.233027	0.370034
AGACCG	0.224858	0.294124	0.297963	0.406423
AGACCT	0.351321	0.481706	0.435034	0.615986
AGACGA	0.102593	0.137707	0.219274	0.294413
AGACGC	0.261781	0.28721	0.332879	0.469831
AGACGG	0.194984	0.21422	0.285993	0.398422
AGACGT	0.280497	0.256356	0.321499	0.459702
AGACTA	0.36358	0.442655	0.434164	0.663255
AGACTC	0.275847	0.361566	0.421092	0.5723
AGACTG	0.474185	0.477342	0.515223	0.738861
AGACTT	0.278665	0.358332	0.425881	0.66534
AGAGAA	0.355122	0.374153	0.541418	0.734035
AGAGAC	0.365837	0.453957	0.464602	0.649494
AGAGAG	0.481881	0.486169	0.585548	0.772916
AGAGAT	0.374759	0.391499	0.421451	0.652137
AGAGCA	0.500157	0.472596	0.554803	0.77867
AGAGCC	0.472642	0.482195	0.510438	0.666384
AGAGCG	0.397856	0.471149	0.439297	0.577686
AGAGCT	0.502078	0.554674	0.571056	0.73616
AGAGGA	0.419162	0.521084	0.573221	0.798763
AGAGGC	0.507836	0.609409	0.578608	0.783818
AGAGGG	0.54238	0.540352	0.639955	0.846859
AGAGGT	0.382587	0.452966	0.459131	0.644145
AGAGTA	0.399674	0.46204	0.458915	0.662247
AGAGTC	0.31457	0.463663	0.443676	0.630555
AGAGTG	0.488283	0.471687	0.550396	0.75007
AGAGTT	0.346254	0.44859	0.446754	0.690521
AGATAA	0.314643	0.44993	0.36348	0.580628
AGATAC	0.280527	0.313899	0.414472	0.604018
AGATAG	0.354929	0.428894	0.444204	0.658749
AGATAT	0.30013	0.315178	0.392263	0.657434
AGATCA	0.404829	0.432518	0.429977	0.700096
AGATCC	0.270685	0.321611	0.233363	0.367069
AGATCG	0.123403	0.206226	0.170263	0.228995
AGATGA	0.529611	0.428432	0.55655	0.811036
AGATGC	0.342337	0.286814	0.422688	0.643984
AGATGG	0.505443	0.446558	0.512916	0.764069
AGATGT	0.406331	0.426709	0.467698	0.739446
AGATTA	0.305583	0.316465	0.336389	0.565538
AGATTC	0.263863	0.344809	0.30396	0.522729
AGATTG	0.3646	0.450972	0.38187	0.618537
AGATTT	0.256252	0.259751	0.40171	0.598999
AGCAAA	0.447467	0.53906	0.489607	0.727949
AGCAAC	0.521838	0.451329	0.480763	0.707695
AGCAAG	0.433831	0.447808	0.474028	0.686092
AGCAAT	0.459429	0.464594	0.429603	0.677873
AGCACA	0.543299	0.541992	0.587454	0.825457
AGCACC	0.464188	0.501509	0.53074	0.652085
AGCACG	0.38381	0.342818	0.36681	0.508773
AGCACT	0.487282	0.511134	0.517019	0.741004
AGCAGA	0.522259	0.52023	0.624366	0.806295
AGCAGC	0.530001	0.562187	0.601699	0.746914
AGCAGG	0.522208	0.522921	0.568654	0.752283
AGCAGT	0.515205	0.465718	0.559763	0.761539
AGCATA	0.434388	0.433183	0.4642	0.736844
AGCATC	0.411232	0.342923	0.437402	0.653311
AGCATG	0.569969	0.568966	0.544952	0.796081
AGCATT	0.435682	0.541098	0.454863	0.720014
AGCCAA	0.565071	0.573463	0.574588	0.857783
AGCCAC	0.514178	0.585651	0.623836	0.798685
AGCCAG	0.554635	0.545945	0.569974	0.761393
AGCCAT	0.461362	0.386811	0.45811	0.669801
AGCCCA	0.441953	0.520104	0.51154	0.673986
AGCCCC	0.366009	0.486946	0.514803	0.677723
AGCCCG	0.387107	0.479837	0.437715	0.509188
AGCCCT	0.430029	0.505508	0.529755	0.694874
AGCCGA	0.303129	0.293452	0.311275	0.458553
AGCCGC	0.452948	0.57045	0.503052	0.610563
AGCCGG	0.402271	0.505241	0.451238	0.537991
AGCCGT	0.264758	0.253089	0.289043	0.376021
AGCCTA	0.424984	0.496501	0.4529	0.649032
AGCCTC	0.48506	0.470682	0.522563	0.705334
AGCCTG	0.538988	0.62412	0.568468	0.737612
AGCCTT	0.392783	0.402307	0.467992	0.639782
AGCGAA	0.184692	0.265659	0.324838	0.435296
AGCGAC	0.246938	0.253185	0.327572	0.422453
AGCGAG	0.298457	0.375006	0.316934	0.431618
AGCGAT	0.273873	0.280004	0.252217	0.376285
AGCGCA	0.348153	0.461898	0.39917	0.529703
AGCGCC	0.496698	0.566025	0.611303	0.733037
AGCGCG	0.505879	0.5707	0.531823	0.620051
AGCGGA	0.338302	0.369388	0.364392	0.523372
AGCGGC	0.432431	0.451719	0.494687	0.612634
AGCGGG	0.346624	0.379394	0.350894	0.460713
AGCGGT	0.298396	0.331401	0.310486	0.441034
AGCGTA	0.290772	0.264361	0.24983	0.395461
AGCGTC	0.322881	0.374288	0.332448	0.472635
AGCGTG	0.397445	0.341158	0.394135	0.53709
AGCGTT	0.272284	0.263722	0.278232	0.390414
AGCTAA	0.434093	0.410348	0.429295	0.643665
AGCTAC	0.414553	0.371788	0.44806	0.649905
AGCTAG	0.47621	0.455535	0.485575	0.709555
AGCTAT	0.451499	0.420931	0.472344	0.735402
AGCTCA	0.506191	0.484903	0.54024	0.727212
AGCTCC	0.492563	0.486409	0.488164	0.668531
AGCTCG	0.317942	0.303702	0.313808	0.40336
AGCTCT	0.502078	0.554674	0.571056	0.73616
AGCTGA	0.525578	0.542981	0.556832	0.742113
AGCTGC	0.53412	0.470557	0.579768	0.75019
AGCTGG	0.519255	0.506115	0.53145	0.675988
AGCTGT	0.537322	0.566218	0.582773	0.806835
AGCTTA	0.403911	0.39482	0.42495	0.671773
AGCTTC	0.403006	0.463197	0.457512	0.657997
AGCTTG	0.444615	0.45277	0.453035	0.66736
AGCTTT	0.380201	0.380755	0.461566	0.662248
AGGAAA	0.374355	0.4068	0.47948	0.677858
AGGAAC	0.35276	0.369088	0.511071	0.705616
AGGAAG	0.445525	0.448279	0.664493	0.892545
AGGAAT	0.282173	0.442533	0.143831	0.318512
AGGACA	0.374807	0.478144	0.365574	0.542723
AGGACC	0.259162	0.384611	0.307966	0.469158
AGGACG	0.203821	0.309087	0.252156	0.333963
AGGACT	0.345169	0.442333	0.390702	0.590606
AGGAGA	0.387185	0.43295	0.397234	0.606178
AGGAGC	0.451439	0.494286	0.43917	0.609587
AGGAGG	0.537107	0.634404	0.596906	0.820134
AGGAGT	0.378811	0.356082	0.370488	0.560148
AGGATA	0.278031	0.246983	0.232215	0.386062
AGGATC	0.303566	0.355113	0.254276	0.419142
AGGATG	0.404841	0.391926	0.474127	0.659143
AGGATT	0.288576	0.390394	0.210453	0.416316
AGGCAA	0.421063	0.451573	0.420835	0.681646
AGGCAC	0.426171	0.495692	0.473794	0.655704
AGGCAG	0.53054	0.547294	0.588007	0.791165
AGGCAT	0.419068	0.472033	0.407652	0.668518
AGGCCA	0.471255	0.517243	0.515603	0.734338
AGGCCC	0.452223	0.527057	0.519573	0.70921
AGGCCG	0.372909	0.432659	0.421347	0.52036
AGGCGA	0.241999	0.281816	0.284752	0.388428
AGGCGC	0.462123	0.510559	0.52066	0.674646
AGGCGG	0.57092	0.650561	0.591267	0.766242
AGGCGT	0.341163	0.354554	0.34559	0.491681
AGGCTA	0.410595	0.471089	0.407506	0.639886
AGGCTC	0.455985	0.469729	0.497211	0.65468
AGGCTG	0.579913	0.546029	0.609301	0.779558
AGGCTT	0.389858	0.456502	0.448903	0.63622
AGGGAA	0.388697	0.445861	0.409341	0.577888
AGGGAC	0.301746	0.369557	0.395278	0.544391
AGGGAG	0.536187	0.610834	0.530425	0.752037
AGGGAT	0.34977	0.37291	0.226647	0.395523
AGGGCA	0.492194	0.589266	0.535743	0.733858
AGGGCC	0.408228	0.487435	0.532256	0.660023
AGGGCG	0.567466	0.649634	0.671628	0.789094
AGGGCT	0.430029	0.505508	0.529755	0.694874
AGGGGA	0.340414	0.428867	0.540462	0.708777
AGGGGC	0.440386	0.534417	0.531194	0.74625
AGGGGG	0.51086	0.601594	0.722962	0.901884
AGGGGT	0.209649	0.362258	0.342609	0.541045
AGGGTA	0.285326	0.38435	0.41373	0.598391
AGGGTC	0.0564497	0.286666	0.160808	0.280948
AGGGTG	0.457808	0.433685	0.535472	0.743747
AGGGTT	0.279945	0.442895	0.406893	0.594658
AGGTAA	0.280904	0.284085	0.286301	0.414623
AGGTAC	0.292822	0.318902	0.34459	0.448875
AGGTAG	0.352285	0.28698	0.372608	0.573163
AGGTAT	0.298119	0.332358	0.340684	0.569112
AGGTCA	0.489461	0.540281	0.454128	0.643213
AGGTCC	0.311168	0.428294	0.31154	0.481812
AGGTCG	0.156107	0.225453	0.218225	0.317292
AGGTCT	0.351321	0.481706	0.435034	0.615986
AGGTGA	0.46862	0.350323	0.433407	0.579819
AGGTGC	0.301347	0.38699	0.458764	0.625914
AGGTGG	0.546067	0.56852	0.621036	0.840426
AGGTGT	0.474666	0.367031	0.512377	0.737126
AGGTTA	0.38053	0.426824	0.424008	0.624829
AGGTTC	0.320719	0.353061	0.398484	0.559257
AGGTTG	0.388115	0.40414	0.414943	0.607761
AGGTTT	0.313462	0.356767	0.473708	0.691847
AGTAAA	0.38112	0.461342	0.43938	0.654798
AGTAAC	0.477876	0.37699	0.490498	0.760526
AGTAAG	0.370082	0.335861	0.493148	0.672991
AGTAAT	0.470595	0.333473	0.473473	0.724219
AGTACA	0.440567	0.472849	0.500196	0.716871
AGTACC	0.341516	0.360278	0.413352	0.600283
AGTACG	0.19821	0.152635	0.20404	0.324925
AGTAGA	0.415624	0.405862	0.505614	0.774327
AGTAGC	0.421135	0.422047	0.474651	0.675085
AGTAGG	0.40063	0.482646	0.44057	0.706896
AGTAGT	0.4061	0.326178	0.49397	0.685759
AGTATA	0.281439	0.303466	0.379673	0.614731
AGTATC	0.326503	0.270212	0.457069	0.657567
AGTATG	0.433437	0.36381	0.51054	0.729561
AGTATT	0.353639	0.331613	0.388864	0.614306
AGTCAA	0.489275	0.495598	0.581141	0.794382
AGTCAC	0.595923	0.562077	0.663175	0.864856
AGTCAG	0.642806	0.496292	0.624009	0.824639
AGTCAT	0.808035	0.570103	0.815902	1.03094
AGTCCA	0.425986	0.551047	0.297845	0.513766
AGTCCC	0.368795	0.438349	0.480533	0.640585
AGTCCG	0.231399	0.346195	0.241961	0.343451
AGTCCT	0.345169	0.442333	0.390702	0.590606
AGTCGA	0.0974779	0.15331	0.233269	0.328118
AGTCGC	0.217795	0.23649	0.25723	0.355099
AGTCGG	0.187243	0.235535	0.220428	0.323836
AGTCGT	0.182203	0.158856	0.235161	0.344992
AGTCTA	0.360602	0.39726	0.43804	0.688795
AGTCTC	0.377608	0.39796	0.466503	0.629973
AGTCTG	0.352107	0.500064	0.501839	0.690434
AGTCTT	0.259832	0.335731	0.389695	0.614003
AGTGAA	0.425089	0.451147	0.647185	0.919259
AGTGAC	0.668185	0.58402	0.612171	0.874337
AGTGAG	0.552092	0.491436	0.600607	0.82191
AGTGAT	0.497495	0.446001	0.543956	0.763553
AGTGCA	0.47966	0.513238	0.540403	0.730868
AGTGCC	0.463289	0.421219	0.469531	0.670204
AGTGCG	0.358037	0.34906	0.339101	0.487446
AGTGCT	0.487282	0.511134	0.517019	0.741004
AGTGGA	0.440457	0.433354	0.418779	0.631006
AGTGGC	0.519752	0.480272	0.541122	0.739407
AGTGGG	0.387769	0.415825	0.450925	0.673459
AGTGGT	0.47864	0.459381	0.621414	0.859289
AGTGTA	0.454555	0.438311	0.46419	0.721779
AGTGTC	0.407237	0.444322	0.451678	0.646467
AGTGTG	0.528579	0.525973	0.581582	0.788089
AGTGTT	0.479246	0.50431	0.490749	0.715938
AGTTAA	0.347341	0.465202	0.375343	0.6061
AGTTAC	0.416786	0.442626	0.464357	0.717904
AGTTAG	0.324611	0.357781	0.411875	0.645307
AGTTAT	0.276987	0.379509	0.402588	0.598049
AGTTCA	0.413155	0.53159	0.485594	0.709233
AGTTCC	0.397232	0.430835	0.570341	0.811465
AGTTCG	0.102897	0.133339	0.150132	0.262138
AGTTCT	0.301977	0.395375	0.508468	0.704473
AGTTGA	0.356777	0.353182	0.428704	0.66278
AGTTGC	0.416117	0.428544	0.423782	0.647613
AGTTGG	0.322278	0.318477	0.350008	0.535421
AGTTGT	0.394168	0.490264	0.465249	0.70563
AGTTTA	0.219199	0.350488	0.349275	0.534819
AGTTTC	0.299055	0.380614	0.658231	0.925437
AGTTTG	0.281298	0.412346	0.387498	0.618238
AGTTTT	0.239293	0.29042	0.44646	0.64948
ATAAAA	0.264466	0.241175	0.372252	0.575099
ATAAAC	0.345218	0.383514	0.329149	0.531332
ATAAAG	0.24438	0.335837	0.356436	0.564065
ATAAAT	0.356758	0.249677	0.285652	0.540733
ATAACA	0.371467	0.382647	0.431748	0.720105
ATAACC	0.360114	0.313722	0.430485	0.65754
ATAACG	0.204989	0.1374	0.182109	0.326502
ATAACT	0.276987	0.379509	0.402588	0.598049
ATAAGA	0.241035	0.276561	0.367535	0.577595
ATAAGC	0.408187	0.386932	0.344274	0.582957
ATAAGG	0.33624	0.412179	0.389772	0.588254
ATAAGT	0.298366	0.188583	0.341875	0.599221
ATAATA	0.280904	0.235025	0.2957	0.578828
ATAATC	0.310055	0.272891	0.251025	0.472259
ATAATG	0.396503	0.290005	0.386022	0.603503
ATAATT	0.300028	0.261295	0.305332	0.53875
ATACAA	0.296433	0.32069	0.321844	0.598088
ATACAC	0.381227	0.332544	0.429874	0.636537
ATACAG	0.407132	0.384425	0.4579	0.700413
ATACAT	0.324971	0.29145	0.377208	0.608598
ATACCA	0.33281	0.364141	0.489536	0.717277
ATACCC	0.251676	0.299218	0.38574	0.570247
ATACCG	0.210008	0.210791	0.32372	0.380024
ATACCT	0.298119	0.332358	0.340684	0.569112
ATACGA	0.14077	0.126666	0.101357	0.249016
ATACGC	0.245269	0.214651	0.207176	0.394775
ATACGG	0.180115	0.175885	0.16241	0.317089
ATACGT	0.256361	0.18329	0.232414	0.410598
ATACTA	0.330486	0.271339	0.394675	0.587638
ATACTC	0.366918	0.312673	0.39213	0.588072
ATACTG	0.474059	0.485343	0.510836	0.776115
ATACTT	0.206137	0.30221	0.415439	0.637722
ATAGAA	0.330705	0.296833	0.460684	0.69601
ATAGAC	0.331421	0.363915	0.403595	0.677312
ATAGAG	0.423452	0.468179	0.467744	0.715047
ATAGAT	0.318794	0.271188	0.369636	0.609356
ATAGCA	0.473859	0.472462	0.488777	0.792212
ATAGCC	0.415906	0.425298	0.411732	0.665639
ATAGCG	0.291833	0.261844	0.305424	0.461924
ATAGCT	0.451499	0.420931	0.472344	0.735402
ATAGGA	0.36403	0.46233	0.309678	0.607601
ATAGGC	0.460909	0.423125	0.436639	0.665577
ATAGGG	0.305661	0.435102	0.356747	0.585653
ATAGGT	0.349375	0.319343	0.388924	0.648277
ATAGTA	0.343034	0.36666	0.368505	0.635738
ATAGTC	0.389853	0.433863	0.417456	0.657561
ATAGTG	0.427536	0.406972	0.468291	0.688622
ATAGTT	0.210504	0.342406	0.387875	0.611186
ATATAA	0.2546	0.219542	0.287217	0.577253
ATATAC	0.23007	0.225211	0.321963	0.599268
ATATAG	0.261685	0.311414	0.381656	0.657478
ATATCA	0.333788	0.295857	0.396863	0.654187
ATATCC	0.291651	0.274993	0.252472	0.463504
ATATCG	0.19647	0.157985	0.174318	0.342094
ATATCT	0.30013	0.315178	0.392263	0.657434
ATATGA	0.435922	0.3119	0.552567	0.793531
ATATGC	0.354157	0.360923	0.402331	0.663811
ATATGG	0.283256	0.348704	0.372962	0.651633
ATATGT	0.319264	0.302019	0.404557	0.719032
ATATTA	0.328042	0.321038	0.314092	0.551607
ATATTC	0.281069	0.216254	0.255392	0.500153
ATATTG	0.314226	0.418887	0.317181	0.598723
ATATTT	0.347576	0.473687	0.38204	0.607469
ATCAAA	0.324107	0.508897	0.381022	0.661617
ATCAAC	0.430154	0.391698	0.378141	0.652861
ATCAAG	0.35426	0.290828	0.370525	0.61945
ATCAAT	0.350241	0.40201	0.278812	0.512581
ATCACA	0.563914	0.548452	0.555047	0.849848
ATCACC	0.521462	0.41296	0.483505	0.670957
ATCACG	0.451198	0.32834	0.354113	0.564585
ATCACT	0.497495	0.446001	0.543956	0.763553
ATCAGA	0.507212	0.54935	0.518732	0.80069
ATCAGC	0.567413	0.551919	0.524376	0.76138
ATCAGG	0.470614	0.490537	0.400167	0.650265
ATCAGT	0.470322	0.448531	0.506653	0.760295
ATCATA	0.457409	0.300792	0.404457	0.648672
ATCATC	0.536808	0.36944	0.466558	0.711606
ATCATG	0.545858	0.36083	0.432415	0.684736
ATCATT	0.49844	0.441579	0.444932	0.748609
ATCCAA	0.342949	0.393891	0.225503	0.466591
ATCCAC	0.416346	0.407762	0.344016	0.525141
ATCCAG	0.41562	0.394664	0.264143	0.448799
ATCCAT	0.392155	0.327698	0.209085	0.395318
ATCCCA	0.324149	0.389521	0.149443	0.376
ATCCCC	0.231377	0.277321	0.344149	0.43188
ATCCCG	0.225696	0.330368	0.12428	0.272484
ATCCCT	0.34977	0.37291	0.226647	0.395523
ATCCGA	0.145156	0.176463	0.147001	0.26254
ATCCGC	0.285546	0.300359	0.273673	0.429528
ATCCGG	0.337039	0.356704	0.354943	0.479454
ATCCGT	0.209048	0.156555	0.1873	0.348256
ATCCTA	0.295825	0.33375	0.197131	0.419453
ATCCTC	0.288453	0.338384	0.339989	0.531793
ATCCTG	0.387167	0.463137	0.353526	0.544135
ATCCTT	0.266469	0.202517	0.237138	0.413059
ATCGAA	0.075956	0.0976217	0.235609	0.335425
ATCGAC	0.0908689	0.0784266	0.0844836	0.151374
ATCGAG	0.109107	0.156005	0.0950025	0.249811
ATCGCA	0.278043	0.247857	0.271754	0.393822
ATCGCC	0.274864	0.288338	0.242613	0.405027
ATCGCG	0.289869	0.326938	0.332618	0.412539
ATCGCT	0.273873	0.280004	0.252217	0.376285
ATCGGA	0.210314	0.251777	0.182121	0.314962
ATCGGC	0.221231	0.26057	0.231037	0.333904
ATCGGG	0.111889	0.204157	0.173399	0.272415
ATCGGT	0.207594	0.114702	0.172424	0.309893
ATCGTA	0.132581	0.127676	0.134846	0.256494
ATCGTC	0.158938	0.125231	0.173864	0.245608
ATCGTG	0.243606	0.189821	0.212839	0.333199
ATCGTT	0.127522	0.169434	0.146394	0.271907
ATCTAA	0.250652	0.200617	0.335951	0.590857
ATCTAC	0.342217	0.384425	0.391489	0.63122
ATCTAG	0.503377	0.393642	0.539128	0.780948
ATCTAT	0.318794	0.271188	0.369636	0.609356
ATCTCA	0.388658	0.398222	0.480231	0.724652
ATCTCC	0.304441	0.323183	0.307777	0.483483
ATCTCG	0.136635	0.207222	0.238933	0.306662
ATCTCT	0.374759	0.391499	0.421451	0.652137
ATCTGA	0.4593	0.355685	0.499211	0.748825
ATCTGC	0.477248	0.484917	0.473551	0.690649
ATCTGG	0.409319	0.408287	0.434644	0.620272
ATCTGT	0.461904	0.428011	0.493775	0.721424
ATCTTA	0.18476	0.219034	0.354935	0.547152
ATCTTC	0.225528	0.305066	0.327043	0.541743
ATCTTG	0.298262	0.340074	0.369849	0.648961
ATCTTT	0.251087	0.373587	0.353352	0.52126
ATGAAA	0.360348	0.404465	0.622383	0.874024
ATGAAC	0.372697	0.425922	0.393235	0.632739
ATGAAG	0.332525	0.28562	0.428991	0.625222
ATGAAT	0.546426	0.392709	0.487352	0.761517
ATGACA	0.611141	0.487362	0.617055	0.893491
ATGACC	0.483881	0.505257	0.407638	0.63767
ATGACG	0.625087	0.478906	0.550677	0.728578
ATGACT	0.808035	0.570103	0.815902	1.03094
ATGAGA	0.431232	0.376026	0.532181	0.772348
ATGAGC	0.493047	0.452135	0.507482	0.706805
ATGAGG	0.447933	0.365577	0.462785	0.674932
ATGAGT	0.766587	0.47209	0.745506	0.956435
ATGATA	0.358952	0.256603	0.36844	0.647169
ATGATC	0.445968	0.274121	0.391637	0.553842
ATGATG	0.582749	0.42786	0.489175	0.767729
ATGATT	0.597201	0.524398	0.481161	0.734254
ATGCAA	0.416298	0.510392	0.606758	0.864342
ATGCAC	0.442155	0.383667	0.45287	0.683598
ATGCAG	0.471783	0.453673	0.490497	0.724901
ATGCCA	0.453944	0.430722	0.405228	0.650118
ATGCCC	0.370485	0.344146	0.320582	0.512949
ATGCCG	0.248037	0.317923	0.24537	0.366323
ATGCCT	0.419068	0.472033	0.407652	0.668518
ATGCGA	0.210209	0.222567	0.201205	0.363331
ATGCGC	0.499917	0.461927	0.398025	0.65982
ATGCGG	0.222306	0.278083	0.279189	0.360662
ATGCGT	0.438738	0.352337	0.282201	0.508372
ATGCTA	0.39376	0.395905	0.452952	0.687704
ATGCTC	0.468183	0.48717	0.44522	0.714167
ATGCTG	0.522997	0.510364	0.512427	0.739591
ATGCTT	0.43051	0.390516	0.47867	0.728235
ATGGAA	0.354114	0.390314	0.286423	0.524932
ATGGAC	0.338302	0.392425	0.215676	0.413896
ATGGAG	0.372728	0.374541	0.327024	0.511078
ATGGAT	0.392155	0.327698	0.209085	0.395318
ATGGCA	0.523242	0.539807	0.514364	0.811887
ATGGCC	0.423939	0.454721	0.434612	0.644646
ATGGCG	0.341992	0.34483	0.427852	0.552404
ATGGCT	0.461362	0.386811	0.45811	0.669801
ATGGGA	0.410706	0.472795	0.30816	0.598824
ATGGGC	0.415126	0.439405	0.40756	0.632854
ATGGGG	0.272092	0.380965	0.405332	0.581679
ATGGGT	0.36856	0.356139	0.404849	0.655969
ATGGTA	0.380858	0.338097	0.386307	0.64344
ATGGTC	0.36954	0.3225	0.328976	0.560828
ATGGTG	0.452701	0.430147	0.461783	0.624707
ATGGTT	0.403962	0.373238	0.46518	0.760871
ATGTAA	0.38722	0.449953	0.433437	0.671511
ATGTAC	0.393533	0.374058	0.450595	0.667693
ATGTAG	0.425976	0.487359	0.411748	0.689363
ATGTAT	0.324971	0.29145	0.377208	0.608598
ATGTCA	0.556681	0.449306	0.543152	0.847091
ATGTCC	0.354152	0.389196	0.2752	0.487568
ATGTCG	0.1475	0.110901	0.186152	0.273093
ATGTCT	0.338056	0.36403	0.437503	0.675698
ATGTGA	0.52608	0.49361	0.576578	0.836837
ATGTGC	0.451081	0.499162	0.434989	0.68394
ATGTGG	0.424875	0.450803	0.567952	0.805888
ATGTGT	0.522087	0.539816	0.530223	0.782198
ATGTTA	0.332733	0.347235	0.355269	0.578795
ATGTTC	0.376086	0.379631	0.375306	0.580379
ATGTTG	0.438239	0.472928	0.378377	0.64264
ATGTTT	0.416786	0.531381	0.419548	0.617295
ATTAAA	0.259261	0.199875	0.265528	0.477789
ATTAAC	0.441359	0.612664	0.329214	0.628642
ATTAAG	0.295259	0.169271	0.275978	0.484737
ATTACA	0.463261	0.446705	0.434472	0.655077
ATTACC	0.355595	0.319438	0.348058	0.58629
ATTACG	0.364728	0.211882	0.253709	0.458277
ATTACT	0.470595	0.333473	0.473473	0.724219
ATTAGA	0.336035	0.271432	0.390714	0.669987
ATTAGC	0.442886	0.382162	0.356947	0.623672
ATTAGG	0.339694	0.266313	0.317105	0.511825
ATTAGT	0.561661	0.287029	0.463574	0.700423
ATTATA	0.23691	0.167036	0.25465	0.547672
ATTATC	0.278468	0.249879	0.221125	0.453575
ATTATG	0.409071	0.330081	0.421343	0.678779
ATTATT	0.319824	0.322016	0.311137	0.548104
ATTCAA	0.349614	0.319738	0.405445	0.653806
ATTCAC	0.493688	0.338311	0.449015	0.658533
ATTCAG	0.4552	0.435742	0.425767	0.668058
ATTCAT	0.546426	0.392709	0.487352	0.761517
ATTCCA	0.327911	0.440718	0.166706	0.352581
ATTCCC	0.297109	0.406017	0.237859	0.371037
ATTCCG	0.168498	0.322311	0.152452	0.293859
ATTCCT	0.282173	0.442533	0.143831	0.318512
ATTCGA	0.0846963	0.144548	0.143567	0.267291
ATTCGC	0.16408	0.22897	0.136247	0.278636
ATTCGG	0.0877887	0.11688	0.11047	0.246399
ATTCGT	0.0960536	0.119538	0.149912	0.232235
ATTCTA	0.307933	0.361304	0.409665	0.641822
ATTCTC	0.318338	0.345168	0.420265	0.610764
ATTCTG	0.399844	0.362322	0.464605	0.692159
ATTCTT	0.209953	0.364611	0.353653	0.592255
ATTGAA	0.325815	0.349666	0.388441	0.680218
ATTGAC	0.484718	0.55434	0.453235	0.711739
ATTGAG	0.359455	0.372466	0.39921	0.66005
ATTGAT	0.350241	0.40201	0.278812	0.512581
ATTGCA	0.484046	0.512952	0.487313	0.771473
ATTGCC	0.419334	0.474583	0.365779	0.59806
ATTGCG	0.365744	0.393829	0.314823	0.523705
ATTGCT	0.459429	0.464594	0.429603	0.677873
ATTGGA	0.435143	0.485352	0.330797	0.612776
ATTGGC	0.710545	0.743758	0.658979	1.00509
ATTGGG	0.353721	0.398744	0.33197	0.621648
ATTGGT	0.628641	0.686046	0.638341	0.965778
ATTGTA	0.345204	0.414005	0.333877	0.584332
ATTGTC	0.329512	0.382719	0.354737	0.58321
ATTGTG	0.437656	0.4828	0.453562	0.720445
ATTGTT	0.382498	0.491821	0.37935	0.6052
ATTTAA	0.247561	0.291982	0.311679	0.542376
ATTTAC	0.399805	0.520638	0.387306	0.614361
ATTTAG	0.262434	0.315222	0.372055	0.611036
ATTTAT	0.356758	0.249677	0.285652	0.540733
ATTTCA	0.367424	0.423707	0.540053	0.754174
ATTTCC	0.406197	0.489726	0.509752	0.772819
ATTTCG	0.0920424	0.14611	0.218219	0.245009
ATTTCT	0.299628	0.359646	0.503664	0.701002
ATTTGA	0.355977	0.390506	0.466034	0.708822
ATTTGC	0.43382	0.453037	0.503508	0.748296
ATTTGG	0.259857	0.308465	0.314537	0.561343
ATTTGT	0.381112	0.397689	0.396428	0.644817
ATTTTA	0.226445	0.167667	0.385131	0.600435
ATTTTC	0.275572	0.248114	0.426547	0.610754
ATTTTG	0.262472	0.329095	0.433173	0.644444
ATTTTT	0.290148	0.292416	0.415618	0.603106
CAAAAA	0.225073	0.3042	0.473671	0.666477
CAAAAC	0.281349	0.353886	0.533239	0.726087
CAAAAG	0.276474	0.329979	0.447592	0.644378
CAAAAT	0.262472	0.329095	0.433173	0.644444
CAAACA	0.50924	0.641481	0.47116	0.686815
CAAACC	0.316925	0.371801	0.471888	0.683127
CAAACG	0.229353	0.221151	0.251427	0.335274
CAAACT	0.281298	0.412346	0.387498	0.618238
CAAAGA	0.303102	0.481208	0.460013	0.649149
CAAAGC	0.408503	0.48086	0.481044	0.670787
CAAAGG	0.385991	0.538858	0.449726	0.641755
CAAAGT	0.360163	0.545636	0.426568	0.665844
CAAATA	0.385557	0.522747	0.398674	0.650303
CAAATC	0.304984	0.279506	0.370589	0.61651
CAAATG	0.425839	0.390514	0.492594	0.720163
CAAATT	0.280479	0.231905	0.401373	0.613631
CAACAA	0.392116	0.408701	0.446247	0.623606
CAACAC	0.446259	0.49827	0.440502	0.654877
CAACAG	0.527827	0.474533	0.53814	0.787098
CAACAT	0.438239	0.472928	0.378377	0.64264
CAACCA	0.520395	0.508044	0.560916	0.820775
CAACCC	0.338145	0.407683	0.390329	0.583014
CAACCG	0.373986	0.352678	0.33212	0.478588
CAACCT	0.388115	0.40414	0.414943	0.607761
CAACGA	0.173375	0.17683	0.230348	0.326719
CAACGC	0.318873	0.327809	0.30546	0.455265
CAACGG	0.286987	0.300862	0.261167	0.359306
CAACGT	0.404527	0.358817	0.36971	0.547674
CAACTA	0.353604	0.326764	0.410089	0.605273
CAACTC	0.381694	0.396912	0.422076	0.599499
CAACTG	0.494939	0.44635	0.494295	0.714554
CAACTT	0.21429	0.304208	0.372673	0.608899
CAAGAA	0.21113	0.275602	0.396267	0.579058
CAAGAC	0.256622	0.329094	0.420508	0.619026
CAAGAG	0.419145	0.363245	0.49953	0.718336
CAAGAT	0.298262	0.340074	0.369849	0.648961
CAAGCA	0.464041	0.493327	0.502769	0.704821
CAAGCC	0.429336	0.476483	0.460451	0.657422
CAAGCG	0.29566	0.355032	0.315035	0.484551
CAAGCT	0.444615	0.45277	0.453035	0.66736
CAAGGA	0.290881	0.284568	0.319926	0.502282
CAAGGC	0.342624	0.529546	0.454502	0.661584
CAAGGG	0.3677	0.427493	0.426383	0.6297
CAAGGT	0.388139	0.495574	0.408831	0.618981
CAAGTA	0.320662	0.251379	0.407569	0.638557
CAAGTC	0.317162	0.349224	0.412776	0.588978
CAAGTG	0.445328	0.429029	0.473383	0.686202
CAAGTT	0.243418	0.296347	0.420723	0.612712
CAATAA	0.312437	0.383353	0.342775	0.592595
CAATAC	0.35705	0.405679	0.431445	0.703462
CAATAG	0.524627	0.626969	0.498167	0.817226
CAATAT	0.314226	0.418887	0.317181	0.598723
CAATCA	0.654256	0.799649	0.635165	0.96871
CAATCC	0.442054	0.48265	0.340409	0.604766
CAATCG	0.577879	0.534687	0.497335	0.815343
CAATCT	0.3646	0.450972	0.38187	0.618537
CAATGA	0.61858	0.634618	0.578507	0.863545
CAATGC	0.441466	0.512163	0.474792	0.740615
CAATGG	0.534759	0.654862	0.505169	0.854163
CAATGT	0.432016	0.49086	0.438361	0.67332
CAATTA	0.397145	0.328097	0.336811	0.584546
CAATTC	0.344626	0.389083	0.356729	0.55564
CAATTT	0.315111	0.314565	0.387498	0.657799
CACAAA	0.362359	0.396553	0.475483	0.690329
CACAAC	0.398803	0.40643	0.495702	0.661396
CACAAG	0.386146	0.535043	0.584355	0.822667
CACAAT	0.437656	0.4828	0.453562	0.720445
CACACA	0.575721	0.624981	0.666828	0.849013
CACACC	0.508098	0.46404	0.550726	0.765873
CACACG	0.407675	0.407438	0.467642	0.603905
CACACT	0.528579	0.525973	0.581582	0.788089
CACAGA	0.509879	0.490987	0.601634	0.798961
CACAGC	0.593133	0.55948	0.644807	0.836046
CACAGG	0.548728	0.580911	0.604178	0.808851
CACAGT	0.563866	0.568588	0.633085	0.834745
CACATA	0.39124	0.37971	0.470482	0.761765
CACATC	0.447766	0.455078	0.521441	0.772583
CACATG	0.615642	0.501847	0.596018	0.869251
CACATT	0.435613	0.472357	0.462371	0.729062
CACCAA	0.41853	0.457812	0.479425	0.713466
CACCAC	0.493427	0.501104	0.599824	0.787982
CACCAG	0.576501	0.566524	0.678022	0.803
CACCAT	0.452701	0.430147	0.461783	0.624707
CACCCA	0.474241	0.485922	0.535357	0.743204
CACCCC	0.405349	0.52772	0.534278	0.721391
CACCCG	0.287796	0.344022	0.33529	0.459498
CACCCT	0.457808	0.433685	0.535472	0.743747
CACCGA	0.217947	0.204034	0.252399	0.330714
CACCGC	0.344838	0.463214	0.442594	0.593302
CACCGG	0.351073	0.394031	0.355586	0.451671
CACCGT	0.29963	0.25357	0.337232	0.408481
CACCTA	0.50195	0.48398	0.569278	0.782041
CACCTC	0.437224	0.433015	0.504565	0.666299
CACCTG	0.544003	0.487529	0.60361	0.779823
CACCTT	0.372978	0.36632	0.397269	0.59351
CACGAA	0.123869	0.0728347	0.212865	0.264435
CACGAC	0.160088	0.181631	0.199197	0.342226
CACGAG	0.314512	0.317093	0.341889	0.433535
CACGAT	0.243606	0.189821	0.212839	0.333199
CACGCA	0.390265	0.412907	0.420884	0.563919
CACGCC	0.506089	0.484015	0.508089	0.68455
CACGCG	0.419193	0.478152	0.417997	0.58383
CACGCT	0.397445	0.341158	0.394135	0.53709
CACGGA	0.280783	0.300357	0.301742	0.438414
CACGGC	0.363947	0.340678	0.406913	0.481814
CACGGG	0.267395	0.318467	0.323051	0.423634
CACGGT	0.311904	0.307415	0.371984	0.44226
CACGTA	0.313181	0.232049	0.293124	0.479879
CACGTC	0.388203	0.35276	0.371957	0.493665
CACGTT	0.328351	0.316985	0.289235	0.467842
CACTAA	0.428687	0.346198	0.403211	0.652657
CACTAC	0.433205	0.426907	0.487626	0.674193
CACTAG	0.710697	0.684956	0.822553	1.07535
CACTAT	0.427536	0.406972	0.468291	0.688622
CACTCA	0.506688	0.446559	0.573114	0.71154
CACTCC	0.441873	0.404906	0.428866	0.589832
CACTCG	0.269725	0.291872	0.264199	0.358373
CACTCT	0.488283	0.471687	0.550396	0.75007
CACTGA	0.555508	0.518453	0.569074	0.804045
CACTGC	0.589659	0.544018	0.61668	0.830243
CACTGG	0.526007	0.516488	0.49313	0.699637
CACTGT	0.571773	0.60761	0.591658	0.828726
CACTTA	0.427205	0.278449	0.438222	0.633392
CACTTC	0.506109	0.527953	0.717379	0.995314
CACTTG	0.445328	0.429029	0.473383	0.686202
CACTTT	0.317628	0.368793	0.509812	0.742808
CAGAAA	0.379331	0.447912	0.592388	0.8028
CAGAAC	0.403688	0.418112	0.522667	0.715895
CAGAAG	0.444676	0.508023	0.552297	0.788207
CAGAAT	0.399844	0.362322	0.464605	0.692159
CAGACA	0.469803	0.442645	0.5423	0.775223
CAGACC	0.342973	0.358656	0.422823	0.593914
CAGACG	0.323905	0.352904	0.36164	0.484216
CAGACT	0.352107	0.500064	0.501839	0.690434
CAGAGA	0.447854	0.45296	0.558478	0.749099
CAGAGC	0.568248	0.597412	0.618777	0.813795
CAGAGG	0.547093	0.656806	0.643257	0.816731
CAGAGT	0.496304	0.573951	0.538522	0.745047
CAGATA	0.377566	0.422641	0.451202	0.645778
CAGATC	0.382666	0.406662	0.394184	0.591847
CAGATG	0.566689	0.407175	0.592464	0.811873
CAGATT	0.381184	0.375704	0.412578	0.654381
CAGCAA	0.487246	0.474254	0.521435	0.727783
CAGCAC	0.542691	0.546833	0.575849	0.753565
CAGCAG	0.650306	0.592694	0.708505	0.887825
CAGCAT	0.522997	0.510364	0.512427	0.739591
CAGCCA	0.60836	0.58636	0.668122	0.854867
CAGCCC	0.537416	0.615441	0.634201	0.817688
CAGCCG	0.43461	0.531921	0.471956	0.61528
CAGCCT	0.579913	0.546029	0.609301	0.779558
CAGCGA	0.275723	0.324202	0.346581	0.447728
CAGCGC	0.558556	0.541819	0.596449	0.722319
CAGCGG	0.393276	0.463059	0.4503	0.514773
CAGCGT	0.414781	0.407183	0.38066	0.517467
CAGCTA	0.481523	0.443361	0.467971	0.708422
CAGCTC	0.555702	0.528801	0.563736	0.751117
CAGCTT	0.459543	0.48676	0.500278	0.685111
CAGGAA	0.477004	0.49287	0.557029	0.787873
CAGGAC	0.371133	0.476585	0.389942	0.555216
CAGGAG	0.508729	0.490933	0.508915	0.68356
CAGGAT	0.387167	0.463137	0.353526	0.544135
CAGGCA	0.564467	0.583396	0.549421	0.731019
CAGGCC	0.522405	0.555131	0.570891	0.766014
CAGGCG	0.481682	0.515722	0.477399	0.635532
CAGGCT	0.538988	0.62412	0.568468	0.737612
CAGGGA	0.47054	0.510233	0.419173	0.586097
CAGGGC	0.540655	0.671039	0.618116	0.780958
CAGGGG	0.466984	0.582054	0.658436	0.82078
CAGGGT	0.372544	0.480362	0.445803	0.598557
CAGGTA	0.343221	0.238345	0.247806	0.422303
CAGGTC	0.395185	0.47594	0.414712	0.576791
CAGGTG	0.544003	0.487529	0.60361	0.779823
CAGGTT	0.441443	0.458723	0.454103	0.684726
CAGTAA	0.44172	0.463574	0.496309	0.735334
CAGTAC	0.448797	0.491686	0.497834	0.697513
CAGTAG	0.534371	0.570229	0.597577	0.848767
CAGTAT	0.474059	0.485343	0.510836	0.776115
CAGTCA	0.581672	0.558346	0.649705	0.828384
CAGTCC	0.416288	0.47697	0.430469	0.585646
CAGTCG	0.234115	0.259909	0.255904	0.392276
CAGTCT	0.474185	0.477342	0.515223	0.738861
CAGTGA	0.62315	0.515473	0.616353	0.833197
CAGTGC	0.545521	0.515556	0.563551	0.784196
CAGTGG	0.497178	0.493708	0.531336	0.739159
CAGTGT	0.565839	0.614761	0.599344	0.830169
CAGTTA	0.420226	0.435496	0.442101	0.676762
CAGTTC	0.423316	0.439361	0.577863	0.79782
CAGTTG	0.494939	0.44635	0.494295	0.714554
CAGTTT	0.353594	0.430722	0.594783	0.83314
CATAAA	0.339653	0.272735	0.412318	0.59395
CATAAC	0.408077	0.42031	0.451047	0.712897
CATAAG	0.39599	0.3171	0.4191	0.644256
CATAAT	0.409071	0.330081	0.421343	0.678779
CATACA	0.38779	0.316217	0.484639	0.723844
CATACC	0.342559	0.386634	0.464086	0.662469
CATACG	0.288341	0.217156	0.247862	0.406721
CATACT	0.433437	0.36381	0.51054	0.729561
CATAGA	0.441685	0.385957	0.480429	0.712362
CATAGC	0.523359	0.473317	0.50722	0.764158
CATAGG	0.449429	0.470235	0.395019	0.665928
CATAGT	0.477023	0.489392	0.466095	0.719281
CATATA	0.231119	0.262778	0.424993	0.681801
CATATC	0.35334	0.350221	0.433899	0.686919
CATATT	0.369685	0.398153	0.379343	0.673619
CATCAA	0.402019	0.370141	0.388086	0.625896
CATCAC	0.566859	0.483478	0.539454	0.754551
CATCAG	0.566957	0.517782	0.539076	0.790236
CATCAT	0.582749	0.42786	0.489175	0.767729
CATCCA	0.495884	0.394069	0.363903	0.556406
CATCCC	0.34173	0.364214	0.270279	0.414683
CATCCG	0.337596	0.363098	0.38837	0.539648
CATCCT	0.404841	0.391926	0.474127	0.659143
CATCGA	0.126425	0.168036	0.170858	0.257509
CATCGC	0.260006	0.287466	0.247526	0.336745
CATCGG	0.185285	0.186721	0.200439	0.255398
CATCGT	0.223183	0.139481	0.257475	0.314187
CATCTA	0.531137	0.492285	0.570752	0.839501
CATCTC	0.402421	0.403302	0.437888	0.647368
CATCTG	0.566689	0.407175	0.592464	0.811873
CATCTT	0.323057	0.301205	0.405197	0.651034
CATGAA	0.479161	0.403418	0.497766	0.75509
CATGAC	0.69016	0.49767	0.619684	0.839787
CATGAG	0.585363	0.464812	0.541728	0.760561
CATGAT	0.545858	0.36083	0.432415	0.684736
CATGCA	0.555098	0.433635	0.596122	0.823594
CATGCC	0.505346	0.417359	0.441494	0.681258
CATGCG	0.522544	0.470624	0.446905	0.653065
CATGCT	0.569969	0.568966	0.544952	0.796081
CATGGA	0.417621	0.426042	0.257178	0.401689
CATGGC	0.461982	0.421962	0.437543	0.592541
CATGGG	0.453285	0.486897	0.453491	0.632179
CATGGT	0.479321	0.385923	0.479643	0.659468
CATGTA	0.45203	0.359522	0.469389	0.733887
CATGTC	0.442928	0.386453	0.442028	0.652234
CATGTG	0.615642	0.501847	0.596018	0.869251
CATGTT	0.457973	0.469578	0.442448	0.668793
CATTAA	0.436951	0.349608	0.346338	0.599216
CATTAC	0.515024	0.405818	0.484564	0.718825
CATTAG	0.551597	0.436302	0.455635	0.73092
CATTAT	0.396503	0.290005	0.386022	0.603503
CATTCA	0.497967	0.403198	0.531295	0.758488
CATTCC	0.332961	0.470513	0.197541	0.388692
CATTCG	0.173277	0.2663	0.236729	0.339332
CATTCT	0.416476	0.461236	0.525732	0.770255
CATTGA	0.452299	0.497677	0.420069	0.69076
CATTGC	0.519971	0.512752	0.483959	0.759261
CATTGG	0.646353	0.734146	0.593345	0.894594
CATTGT	0.431936	0.56851	0.468333	0.721374
CATTTA	0.380271	0.314234	0.391489	0.679512
CATTTC	0.417108	0.46479	0.572138	0.837045
CATTTG	0.425839	0.390514	0.492594	0.720163
CATTTT	0.330971	0.351691	0.485489	0.725416
CCAAAA	0.170895	0.199462	0.370777	0.559804
CCAAAC	0.264841	0.365762	0.346165	0.536901
CCAAAG	0.327257	0.477949	0.382242	0.581878
CCAAAT	0.259857	0.308465	0.314537	0.561343
CCAACA	0.359261	0.374658	0.393518	0.596506
CCAACC	0.372133	0.485983	0.404305	0.617465
CCAACG	0.230503	0.27561	0.2493	0.387801
CCAACT	0.322278	0.318477	0.350008	0.535421
CCAAGA	0.274123	0.322053	0.3709	0.574903
CCAAGC	0.419845	0.444211	0.429491	0.617249
CCAAGG	0.361199	0.42411	0.386316	0.543637
CCAAGT	0.317782	0.317025	0.37097	0.561507
CCAATA	0.440157	0.496539	0.433131	0.755654
CCAATC	0.670802	0.660928	0.60036	0.926526
CCAATG	0.646353	0.734146	0.593345	0.894594
CCAATT	0.319288	0.355397	0.313997	0.560865
CCACAA	0.399426	0.419294	0.604258	0.837445
CCACAC	0.48254	0.537948	0.60203	0.761455
CCACAG	0.489075	0.493443	0.628249	0.808018
CCACAT	0.424875	0.450803	0.567952	0.805888
CCACCA	0.462432	0.570496	0.667358	0.82351
CCACCC	0.451508	0.595683	0.55113	0.742743
CCACCG	0.313329	0.420698	0.358657	0.513561
CCACCT	0.546067	0.56852	0.621036	0.840426
CCACGA	0.183266	0.212137	0.253538	0.342016
CCACGC	0.432136	0.451398	0.447223	0.618577
CCACGG	0.29311	0.285011	0.330101	0.420634
CCACGT	0.444532	0.404453	0.437077	0.610227
CCACTA	0.556734	0.568935	0.66697	0.929258
CCACTC	0.419759	0.375714	0.436969	0.601626
CCACTG	0.497178	0.493708	0.531336	0.739159
CCACTT	0.389159	0.387217	0.501183	0.736174
CCAGAA	0.386427	0.410964	0.467675	0.687322
CCAGAC	0.364288	0.440491	0.396588	0.565638
CCAGAG	0.514273	0.651208	0.568487	0.773025
CCAGAT	0.409319	0.408287	0.434644	0.620272
CCAGCA	0.531485	0.605362	0.586634	0.753744
CCAGCC	0.586008	0.683075	0.617538	0.802467
CCAGCG	0.417958	0.519002	0.422754	0.529424
CCAGCT	0.519255	0.506115	0.53145	0.675988
CCAGGA	0.465073	0.528146	0.40272	0.590777
CCAGGC	0.540041	0.590277	0.545989	0.729377
CCAGGG	0.496502	0.647217	0.567681	0.715995
CCAGGT	0.478587	0.478404	0.435627	0.612753
CCAGTA	0.46886	0.431286	0.480334	0.720403
CCAGTC	0.447107	0.502674	0.432288	0.618318
CCAGTG	0.526007	0.516488	0.49313	0.699637
CCAGTT	0.402745	0.417464	0.393735	0.615992
CCATAA	0.289158	0.330803	0.287642	0.565956
CCATAC	0.242803	0.260643	0.323983	0.5617
CCATAG	0.435248	0.480516	0.395153	0.684185
CCATAT	0.283256	0.348704	0.372962	0.651633
CCATCA	0.405075	0.425968	0.365002	0.60756
CCATCC	0.313942	0.41635	0.305217	0.482881
CCATCG	0.112856	0.234233	0.180173	0.237723
CCATCT	0.505443	0.446558	0.512916	0.764069
CCATGA	0.497397	0.430228	0.418973	0.63821
CCATGC	0.425372	0.43184	0.423918	0.618127
CCATGT	0.43527	0.407855	0.401459	0.621875
CCATTA	0.440839	0.368819	0.326499	0.559213
CCATTC	0.323494	0.351834	0.308293	0.558233
CCATTG	0.534759	0.654862	0.505169	0.854163
CCATTT	0.312006	0.298854	0.367018	0.61521
CCCAAA	0.0957616	0.248905	0.311056	0.450916
CCCAAC	0.244335	0.317405	0.348529	0.5038
CCCAAG	0.280579	0.352147	0.370758	0.541486
CCCAAT	0.353721	0.398744	0.33197	0.621648
CCCACA	0.429505	0.504188	0.565035	0.726147
CCCACC	0.418905	0.583143	0.534185	0.77058
CCCACG	0.331656	0.37792	0.380323	0.488196
CCCACT	0.387769	0.415825	0.450925	0.673459
CCCAGA	0.425495	0.533925	0.515077	0.713141
CCCAGC	0.569692	0.628523	0.637859	0.817015
CCCAGG	0.48913	0.626504	0.551593	0.674551
CCCAGT	0.418071	0.43835	0.458349	0.653728
CCCATA	0.297374	0.397642	0.36867	0.641056
CCCATC	0.296805	0.356413	0.341454	0.508172
CCCATG	0.453285	0.486897	0.453491	0.632179
CCCATT	0.390569	0.453539	0.422398	0.674393
CCCCAA	0.140128	0.25099	0.375774	0.51509
CCCCAC	0.40176	0.517164	0.554332	0.756118
CCCCAG	0.412826	0.577488	0.592704	0.742218
CCCCAT	0.272092	0.380965	0.405332	0.581679
CCCCCA	0.290974	0.401788	0.472968	0.672279
CCCCCC	0.237469	0.330909	0.399112	0.531777
CCCCCG	0.386159	0.494183	0.454007	0.598258
CCCCCT	0.51086	0.601594	0.722962	0.901884
CCCCGA	0.101802	0.252587	0.247662	0.352041
CCCCGC	0.637181	0.740565	0.741848	0.935627
CCCCGG	0.378333	0.568625	0.495356	0.620836
CCCCGT	0.227063	0.279923	0.307879	0.391317
CCCCTA	0.301597	0.464635	0.519421	0.708499
CCCCTC	0.434418	0.601139	0.540425	0.785492
CCCCTG	0.466984	0.582054	0.658436	0.82078
CCCCTT	0.308966	0.410175	0.466715	0.687189
CCCGAA	0.0470113	0.129212	0.148809	0.252899
CCCGAC	0.182771	0.300279	0.210963	0.317772
CCCGAG	0.279518	0.392855	0.334971	0.447411
CCCGAT	0.111889	0.204157	0.173399	0.272415
CCCGCA	0.270095	0.429674	0.334576	0.429989
CCCGCC	0.744752	0.849225	0.783964	1.02936
CCCGCG	0.490856	0.640244	0.62767	0.722263
CCCGCT	0.346624	0.379394	0.350894	0.460713
CCCGGA	0.343502	0.468695	0.389131	0.537864
CCCGGC	0.51257	0.636613	0.516064	0.703746
CCCGGT	0.214656	0.263649	0.231034	0.289961
CCCGTA	0.198192	0.21121	0.195966	0.306492
CCCGTC	0.238211	0.277574	0.275731	0.415672
CCCGTG	0.267395	0.318467	0.323051	0.423634
CCCGTT	0.184413	0.245414	0.206457	0.282764
CCCTAA	0.160582	0.247407	0.348823	0.517458
CCCTAC	0.299282	0.421514	0.370603	0.600176
CCCTAG	0.422677	0.453928	0.521749	0.738448
CCCTAT	0.305661	0.435102	0.356747	0.585653
CCCTCA	0.321701	0.413415	0.41361	0.612218
CCCTCC	0.53593	0.637121	0.598993	0.811217
CCCTCG	0.277481	0.383161	0.314303	0.470599
CCCTCT	0.54238	0.540352	0.639955	0.846859
CCCTGA	0.423338	0.506874	0.456296	0.64322
CCCTGC	0.533336	0.594275	0.61949	0.782446
CCCTGG	0.496502	0.647217	0.567681	0.715995
CCCTGT	0.450525	0.539465	0.490271	0.670796
CCCTTA	0.239386	0.322375	0.356332	0.53534
CCCTTC	0.351725	0.452085	0.445025	0.64135
CCCTTG	0.3677	0.427493	0.426383	0.6297
CCCTTT	0.338396	0.431836	0.45062	0.669247
CCGAAA	0.0729009	0.122684	0.328647	0.436201
CCGAAC	0.107706	0.121319	0.138133	0.211557
CCGAAG	0.127038	0.246179	0.170497	0.301688
CCGAAT	0.0877887	0.11688	0.11047	0.246399
CCGACA	0.208153	0.249562	0.276061	0.361186
CCGACC	0.160938	0.309251	0.255088	0.32938
CCGACG	0.225717	0.28942	0.296871	0.409387
CCGACT	0.187243	0.235535	0.220428	0.323836
CCGAGA	0.181374	0.22345	0.284974	0.406536
CCGAGC	0.3759	0.491071	0.386678	0.489543
CCGAGG	0.27558	0.370824	0.346266	0.443226
CCGAGT	0.176888	0.244048	0.224146	0.31229
CCGATA	0.101367	0.130887	0.210561	0.272166
CCGATC	0.110589	0.187924	0.126183	0.210191
CCGATG	0.185285	0.186721	0.200439	0.255398
CCGATT	0.279181	0.304156	0.252948	0.432024
CCGCAA	0.176423	0.245526	0.261017	0.346056
CCGCAC	0.205453	0.32107	0.346533	0.408174
CCGCAG	0.368392	0.448751	0.448076	0.582121
CCGCAT	0.222306	0.278083	0.279189	0.360662
CCGCCA	0.416036	0.482365	0.519515	0.63076
CCGCCC	0.753324	0.871948	0.852349	1.08688
CCGCCG	0.545076	0.682474	0.610241	0.753737
CCGCCT	0.57092	0.650561	0.591267	0.766242
CCGCGA	0.288413	0.370761	0.343839	0.428098
CCGCGC	0.556279	0.679191	0.653334	0.811043
CCGCGT	0.295722	0.34705	0.318246	0.429274
CCGCTA	0.271771	0.30412	0.37317	0.484173
CCGCTC	0.401548	0.380874	0.42221	0.522303
CCGCTG	0.393276	0.463059	0.4503	0.514773
CCGCTT	0.268683	0.307363	0.305102	0.447729
CCGGAA	0.463507	0.505647	0.522476	0.767936
CCGGAC	0.213375	0.34766	0.253518	0.367487
CCGGAG	0.377375	0.480948	0.396727	0.536714
CCGGAT	0.337039	0.356704	0.354943	0.479454
CCGGCA	0.377803	0.423925	0.432956	0.540302
CCGGCC	0.484769	0.569497	0.523452	0.65566
CCGGCG	0.479581	0.582425	0.52436	0.692678
CCGGCT	0.402271	0.505241	0.451238	0.537991
CCGGGA	0.381836	0.470797	0.352447	0.462502
CCGGGC	0.458207	0.593549	0.517746	0.602073
CCGGGG	0.378333	0.568625	0.495356	0.620836
CCGGGT	0.303273	0.384459	0.360449	0.474918
CCGGTA	0.176385	0.193434	0.225191	0.294356
CCGGTC	0.267053	0.305206	0.292027	0.395016
CCGGTG	0.351073	0.394031	0.355586	0.451671
CCGGTT	0.361876	0.340708	0.329646	0.464998
CCGTAA	0.212862	0.186506	0.208579	0.282304
CCGTAC	0.120818	0.137493	0.196966	0.259823
CCGTAG	0.257638	0.272283	0.24316	0.408962
CCGTAT	0.180115	0.175885	0.16241	0.317089
CCGTCA	0.376938	0.29301	0.389923	0.518707
CCGTCC	0.260545	0.331985	0.293314	0.381893
CCGTCG	0.196148	0.231843	0.229861	0.315958
CCGTCT	0.194984	0.21422	0.285993	0.398422
CCGTGA	0.350617	0.314381	0.352263	0.459985
CCGTGC	0.299296	0.316808	0.356319	0.467624
CCGTGG	0.29311	0.285011	0.330101	0.420634
CCGTGT	0.279836	0.248802	0.345234	0.446751
CCGTTA	0.169458	0.0996333	0.170654	0.302604
CCGTTC	0.179475	0.275066	0.201623	0.322009
CCGTTG	0.286987	0.300862	0.261167	0.359306
CCGTTT	0.141759	0.208783	0.235309	0.370816
CCTAAA	0.110241	0.247661	0.288982	0.461714
CCTAAC	0.278433	0.336683	0.362968	0.540263
CCTAAG	0.303854	0.287968	0.335756	0.54795
CCTAAT	0.339694	0.266313	0.317105	0.511825
CCTACA	0.402662	0.51149	0.451452	0.699033
CCTACC	0.290459	0.355656	0.357118	0.542706
CCTACG	0.28183	0.243211	0.260751	0.39903
CCTACT	0.40063	0.482646	0.44057	0.706896
CCTAGA	0.395444	0.446115	0.413787	0.652577
CCTAGC	0.452983	0.446743	0.468637	0.655405
CCTAGT	0.511028	0.504626	0.585946	0.813731
CCTATA	0.232906	0.353318	0.383345	0.628807
CCTATC	0.387254	0.372825	0.309823	0.566818
CCTATG	0.449429	0.470235	0.395019	0.665928
CCTATT	0.409332	0.425761	0.378254	0.657044
CCTCAA	0.236825	0.330089	0.43218	0.612649
CCTCAC	0.405251	0.405861	0.478345	0.628355
CCTCAG	0.43253	0.489941	0.533506	0.692296
CCTCAT	0.447933	0.365577	0.462785	0.674932
CCTCCA	0.437481	0.499252	0.518502	0.709432
CCTCCC	0.605843	0.690507	0.662765	0.910258
CCTCCG	0.385236	0.497688	0.420428	0.595286
CCTCCT	0.537107	0.634404	0.596906	0.820134
CCTCGA	0.0715686	0.165669	0.195582	0.316497
CCTCGC	0.37247	0.402421	0.351981	0.563756
CCTCGG	0.27558	0.370824	0.346266	0.443226
CCTCGT	0.206088	0.259089	0.262058	0.350492
CCTCTA	0.498346	0.581081	0.615881	0.845951
CCTCTC	0.467281	0.506984	0.539974	0.762514
CCTCTG	0.547093	0.656806	0.643257	0.816731
CCTCTT	0.386243	0.427253	0.541285	0.779612
CCTGAA	0.351703	0.419694	0.406182	0.60738
CCTGAC	0.501111	0.517221	0.47477	0.676894
CCTGAG	0.46438	0.535397	0.50115	0.676754
CCTGAT	0.470614	0.490537	0.400167	0.650265
CCTGCA	0.483581	0.508691	0.540239	0.706488
CCTGCC	0.531422	0.665982	0.586173	0.785594
CCTGCG	0.435778	0.471832	0.468083	0.59084
CCTGCT	0.522208	0.522921	0.568654	0.752283
CCTGGA	0.445191	0.554746	0.365261	0.555401
CCTGGC	0.535756	0.599066	0.544226	0.721531
CCTGGG	0.48913	0.626504	0.551593	0.674551
CCTGGT	0.498918	0.498607	0.540642	0.727912
CCTGTA	0.414967	0.400564	0.419013	0.654658
CCTGTC	0.430561	0.441232	0.484876	0.686067
CCTGTG	0.548728	0.580911	0.604178	0.808851
CCTGTT	0.442424	0.464815	0.500147	0.743077
CCTTAA	0.218864	0.275579	0.303534	0.486325
CCTTAC	0.235996	0.236398	0.355717	0.505536
CCTTAG	0.361071	0.396699	0.370063	0.590027
CCTTAT	0.33624	0.412179	0.389772	0.588254
CCTTCA	0.323539	0.388925	0.36909	0.569341
CCTTCC	0.426775	0.502442	0.498421	0.714988
CCTTCG	0.192022	0.224596	0.235432	0.372566
CCTTCT	0.363335	0.375604	0.44225	0.656547
CCTTGA	0.332923	0.396505	0.393066	0.593117
CCTTGC	0.376692	0.447482	0.41369	0.600138
CCTTGG	0.361199	0.42411	0.386316	0.543637
CCTTGT	0.30912	0.468964	0.44351	0.660261
CCTTTA	0.260193	0.383232	0.347637	0.582959
CCTTTC	0.337702	0.436871	0.447961	0.640609
CCTTTG	0.385991	0.538858	0.449726	0.641755
CCTTTT	0.279905	0.386879	0.406661	0.637006
CGAAAA	0.101606	0.115136	0.300737	0.412245
CGAAAC	0.100567	0.155567	0.469123	0.612686
CGAAAG	0.135457	0.21767	0.325606	0.467811
CGAAAT	0.0920424	0.14611	0.218219	0.245009
CGAACA	0.191319	0.213793	0.198809	0.293402
CGAACC	0.0687335	0.122867	0.165359	0.211317
CGAACG	0.142645	0.160287	0.131123	0.229947
CGAACT	0.102897	0.133339	0.150132	0.262138
CGAAGA	0.058387	0.0902594	0.175967	0.277758
CGAAGC	0.192389	0.222466	0.255064	0.33656
CGAAGG	0.192022	0.224596	0.235432	0.372566
CGAAGT	0.0592944	0.16048	0.140223	0.240854
CGAATA	0.0539859	0.0996516	0.0859469	0.190016
CGAATC	0.121847	0.141912	0.113678	0.202721
CGAATG	0.173277	0.2663	0.236729	0.339332
CGAATT	0.105762	0.148678	0.0965034	0.19505
CGACAA	0.123106	0.12579	0.143842	0.194683
CGACAC	0.205772	0.229402	0.280357	0.366843
CGACAG	0.22981	0.324405	0.307882	0.455348
CGACAT	0.1475	0.110901	0.186152	0.273093
CGACCA	0.202077	0.274121	0.285528	0.444631
CGACCC	0.0276861	0.199839	0.128544	0.207777
CGACCG	0.213042	0.249823	0.28263	0.362664
CGACCT	0.156107	0.225453	0.218225	0.317292
CGACGA	0.0107193	0.0680235	0.0857898	0.107159
CGACGC	0.372083	0.466592	0.405481	0.503348
CGACGG	0.196148	0.231843	0.229861	0.315958
CGACGT	0.375911	0.337819	0.293104	0.453668
CGACTA	0.141228	0.189261	0.199969	0.304296
CGACTC	0.198647	0.224394	0.228203	0.324893
CGACTG	0.234115	0.259909	0.255904	0.392276
CGACTT	0.0681827	0.15686	0.199624	0.309042
CGAGAA	0.133959	0.170268	0.236368	0.367634
CGAGAC	0.120961	0.206907	0.212415	0.316308
CGAGAG	0.281748	0.307656	0.360522	0.469188
CGAGAT	0.136635	0.207222	0.238933	0.306662
CGAGCA	0.272696	0.280751	0.289978	0.431971
CGAGCC	0.314421	0.387398	0.323784	0.41839
CGAGCG	0.407207	0.5052	0.449205	0.571217
CGAGCT	0.317942	0.303702	0.313808	0.40336
CGAGGA	0.177014	0.241256	0.229446	0.325241
CGAGGC	0.35258	0.375423	0.378813	0.510882
CGAGGG	0.277481	0.383161	0.314303	0.470599
CGAGGT	0.186137	0.246901	0.213784	0.327459
CGAGTA	0.179549	0.179722	0.134302	0.289356
CGAGTC	0.246394	0.185157	0.232039	0.299272
CGAGTG	0.269725	0.291872	0.264199	0.358373
CGAGTT	0.145996	0.218375	0.211749	0.281982
CGATAA	0.0786083	0.116077	0.104544	0.150878
CGATAC	0.131505	0.162215	0.222651	0.362553
CGATAG	0.246655	0.215471	0.231633	0.392048
CGATAT	0.19647	0.157985	0.174318	0.342094
CGATCA	0.172442	0.232674	0.183256	0.283953
CGATCC	0.132275	0.166221	0.0812346	0.170636
CGATCT	0.123403	0.206226	0.170263	0.228995
CGATGA	0.355145	0.258474	0.29921	0.429616
CGATGC	0.163466	0.183387	0.210954	0.279051
CGATGG	0.112856	0.234233	0.180173	0.237723
CGATGT	0.160708	0.134721	0.184368	0.278803
CGATTA	0.149116	0.0491377	0.122607	0.174737
CGATTC	0.1415	0.178694	0.161316	0.250831
CGATTG	0.577879	0.534687	0.497335	0.815343
CGATTT	0.119812	0.182122	0.152605	0.249132
CGCAAA	0.22438	0.2661	0.234757	0.380286
CGCAAC	0.231245	0.309767	0.229098	0.382934
CGCAAG	0.282552	0.331838	0.340194	0.495738
CGCAAT	0.365744	0.393829	0.314823	0.523705
CGCACA	0.355913	0.392335	0.419119	0.560888
CGCACC	0.211696	0.294455	0.33761	0.459267
CGCACG	0.406196	0.387943	0.401904	0.5668
CGCACT	0.358037	0.34906	0.339101	0.487446
CGCAGA	0.333425	0.373949	0.35947	0.509678
CGCAGC	0.457171	0.45946	0.505676	0.638551
CGCAGG	0.435778	0.471832	0.468083	0.59084
CGCAGT	0.349184	0.396957	0.339616	0.499283
CGCATA	0.206222	0.216033	0.264012	0.403867
CGCATC	0.258748	0.247206	0.230863	0.338451
CGCATG	0.522544	0.470624	0.446905	0.653065
CGCATT	0.29651	0.421646	0.259481	0.421677
CGCCAA	0.271407	0.379141	0.307872	0.464898
CGCCAC	0.437149	0.479853	0.56073	0.660955
CGCCAG	0.455613	0.481409	0.503262	0.612333
CGCCAT	0.341992	0.34483	0.427852	0.552404
CGCCCA	0.484778	0.573066	0.524832	0.709902
CGCCCC	0.742304	0.767541	0.887083	1.07498
CGCCCG	0.496242	0.610398	0.58068	0.716675
CGCCCT	0.567466	0.649634	0.671628	0.789094
CGCCGA	0.277954	0.337783	0.361242	0.432116
CGCCGC	0.612927	0.721876	0.64594	0.805171
CGCCGG	0.479581	0.582425	0.52436	0.692678
CGCCGT	0.265079	0.317014	0.327669	0.434654
CGCCTA	0.342225	0.36487	0.365028	0.561074
CGCCTC	0.564041	0.573278	0.598639	0.783915
CGCCTG	0.481682	0.515722	0.477399	0.635532
CGCCTT	0.312464	0.368955	0.346303	0.501008
CGCGAA	0.230329	0.347347	0.278115	0.427324
CGCGAC	NA	0.330783	0.333532	0.427898
CGCGAG	0.390866	0.40563	0.448051	0.567568
CGCGAT	0.289869	0.326938	0.332618	0.412539
CGCGCA	0.558617	0.610205	0.523793	0.709416
CGCGCC	0.581744	0.760651	0.64396	0.772117
CGCGCT	0.505879	0.5707	0.531823	0.620051
CGCGGA	0.370131	0.442301	0.407124	0.564145
CGCGGC	0.571488	0.674868	0.581236	0.741106
CGCGGG	0.490856	0.640244	0.62767	0.722263
CGCGGT	0.308582	0.405419	0.351191	0.438099
CGCGTC	0.398355	0.430401	0.414223	0.535801
CGCGTG	0.419193	0.478152	0.417997	0.58383
CGCGTT	0.311354	0.401134	0.344589	0.469368
CGCTAA	0.26299	0.324411	0.280715	0.393159
CGCTAC	0.244946	0.276492	0.303892	0.389676
CGCTAG	0.400176	0.424907	0.486311	0.622047
CGCTAT	0.291833	0.261844	0.305424	0.461924
CGCTCA	0.326002	0.341052	0.419335	0.514752
CGCTCC	0.449119	0.538616	0.417473	0.557921
CGCTCG	0.407207	0.5052	0.449205	0.571217
CGCTCT	0.397856	0.471149	0.439297	0.577686
CGCTGA	0.426953	0.44255	0.440939	0.587409
CGCTGC	0.458764	0.484634	0.490099	0.603262
CGCTGG	0.417958	0.519002	0.422754	0.529424
CGCTGT	0.396455	0.425612	0.459257	0.55029
CGCTTA	0.258349	0.222585	0.242985	0.423699
CGCTTC	0.312023	0.344302	0.38958	0.505357
CGCTTG	0.29566	0.355032	0.315035	0.484551
CGCTTT	0.209703	0.268839	0.324241	0.437069
CGGAAA	0.273037	0.338676	0.36414	0.516532
CGGAAC	0.320196	0.35231	0.337092	0.519664
CGGAAG	0.501166	0.511963	0.548798	0.77314
CGGAAT	0.168498	0.322311	0.152452	0.293859
CGGACA	0.169142	0.227982	0.155919	0.275337
CGGACC	0.166749	0.270098	0.184859	0.315749
CGGACG	0.244806	0.317774	0.302512	0.371356
CGGACT	0.231399	0.346195	0.241961	0.343451
CGGAGA	0.281113	0.33	0.295457	0.453889
CGGAGC	0.483549	0.567046	0.472375	0.65085
CGGAGG	0.385236	0.497688	0.420428	0.595286
CGGAGT	0.282221	0.316937	0.284833	0.423902
CGGATA	0.138173	0.211354	0.169779	0.29439
CGGATC	0.196104	0.237838	0.163473	0.242844
CGGATG	0.337596	0.363098	0.38837	0.539648
CGGATT	0.288711	0.331023	0.195137	0.371442
CGGCAA	0.260614	0.281081	0.265782	0.378743
CGGCAC	0.319072	0.35235	0.333511	0.483781
CGGCAG	0.420189	0.448374	0.49567	0.615806
CGGCAT	0.248037	0.317923	0.24537	0.366323
CGGCCA	0.394878	0.474862	0.478623	0.561408
CGGCCC	0.440314	0.532541	0.506147	0.665026
CGGCCT	0.372909	0.432659	0.421347	0.52036
CGGCGA	0.258309	0.331754	0.325749	0.421937
CGGCGC	0.57564	0.644955	0.64979	0.768441
CGGCGG	0.545076	0.682474	0.610241	0.753737
CGGCGT	0.329959	0.368833	0.342519	0.452492
CGGCTA	0.294577	0.290897	0.288897	0.412827
CGGCTC	0.428636	0.469832	0.448741	0.57157
CGGCTG	0.43461	0.531921	0.471956	0.61528
CGGCTT	0.237794	0.273104	0.3093	0.397803
CGGGAA	0.302842	0.346855	0.204584	0.318294
CGGGAC	0.283394	0.385117	0.337999	0.439705
CGGGAG	0.448026	0.50981	0.392713	0.558317
CGGGAT	0.225696	0.330368	0.12428	0.272484
CGGGCA	0.27795	0.327561	0.331393	0.417545
CGGGCC	0.417714	0.517247	0.497552	0.640271
CGGGCG	0.496242	0.610398	0.58068	0.716675
CGGGCT	0.387107	0.479837	0.437715	0.509188
CGGGGA	0.343002	0.421304	0.438926	0.5318
CGGGGC	0.552649	0.653734	0.665948	0.828771
CGGGGG	0.386159	0.494183	0.454007	0.598258
CGGGGT	0.207158	0.39886	0.293442	0.408509
CGGGTA	0.220766	0.300497	0.250006	0.390428
CGGGTC	0.264332	0.37163	0.265016	0.4054
CGGGTG	0.287796	0.344022	0.33529	0.459498
CGGGTT	0.23608	0.259634	0.283448	0.424046
CGGTAA	0.130024	0.128902	0.183467	0.275312
CGGTAC	0.184613	0.155991	0.256296	0.353379
CGGTAG	0.240486	0.252157	0.329251	0.426269
CGGTAT	0.210008	0.210791	0.32372	0.380024
CGGTCA	0.316585	0.267972	0.261532	0.366175
CGGTCC	0.23115	0.351831	0.311175	0.405575
CGGTCG	0.213042	0.249823	0.28263	0.362664
CGGTCT	0.224858	0.294124	0.297963	0.406423
CGGTGA	0.307482	0.301093	0.332705	0.476717
CGGTGC	0.418235	0.387238	0.421821	0.541065
CGGTGG	0.313329	0.420698	0.358657	0.513561
CGGTGT	0.290941	0.333631	0.303881	0.419094
CGGTTA	0.279121	0.217553	0.279991	0.410775
CGGTTC	0.220748	0.226425	0.28151	0.394029
CGGTTG	0.373986	0.352678	0.33212	0.478588
CGGTTT	0.18776	0.238727	0.359339	0.532875
CGTAAA	0.229261	0.226055	0.238835	0.409479
CGTAAC	0.331885	0.369669	0.304921	0.485514
CGTAAG	0.27268	0.247634	0.267419	0.40064
CGTAAT	0.364728	0.211882	0.253709	0.458277
CGTACA	0.21399	0.202259	0.242707	0.329858
CGTACC	0.0797298	0.0993151	0.189627	0.227733
CGTACT	0.19821	0.152635	0.20404	0.324925
CGTAGA	0.190822	0.254293	0.267223	0.41671
CGTAGC	0.324641	0.305633	0.345818	0.50205
CGTAGG	0.28183	0.243211	0.260751	0.39903
CGTAGT	0.300706	0.224451	0.258987	0.471252
CGTATA	0.131072	0.138989	0.180832	0.300822
CGTATC	0.186872	0.238066	0.205999	0.338305
CGTATG	0.288341	0.217156	0.247862	0.406721
CGTATT	0.203209	0.288045	0.158961	0.332155
CGTCAA	0.356365	0.303438	0.362783	0.499931
CGTCAC	0.642203	0.514029	0.574447	0.772423
CGTCAG	0.539622	0.55251	0.461128	0.626355
CGTCAT	0.625087	0.478906	0.550677	0.728578
CGTCCA	0.229011	0.292277	0.195603	0.284459
CGTCCC	0.234082	0.308027	0.279235	0.402751
CGTCCG	0.244806	0.317774	0.302512	0.371356
CGTCCT	0.203821	0.309087	0.252156	0.333963
CGTCGA	0.167643	0.192689	0.173223	0.310103
CGTCGC	0.303048	0.370733	0.346661	0.44189
CGTCGG	0.225717	0.28942	0.296871	0.409387
CGTCGT	0.160943	0.226778	0.188385	0.278816
CGTCTA	0.259419	0.305398	0.299641	0.473175
CGTCTC	0.211464	0.243022	0.292708	0.416268
CGTCTG	0.323905	0.352904	0.36164	0.484216
CGTCTT	0.0624492	0.111698	0.223043	0.320201
CGTGAA	0.22074	0.187742	0.277465	0.403431
CGTGAC	0.555965	0.435231	0.489227	0.711588
CGTGAG	0.337745	0.324916	0.374113	0.456025
CGTGAT	0.451198	0.32834	0.354113	0.564585
CGTGCA	0.334735	0.359396	0.375455	0.516734
CGTGCC	0.290315	0.371992	0.346788	0.459105
CGTGCG	0.406196	0.387943	0.401904	0.5668
CGTGCT	0.38381	0.342818	0.36681	0.508773
CGTGGA	0.293887	0.222929	0.238295	0.357434
CGTGGC	0.464408	0.485058	0.467523	0.625984
CGTGGG	0.331656	0.37792	0.380323	0.488196
CGTGGT	0.337462	0.311185	0.411994	0.556284
CGTGTA	0.346881	0.268494	0.327782	0.452034
CGTGTC	0.338926	0.302951	0.295285	0.411781
CGTGTG	0.407675	0.407438	0.467642	0.603905
CGTGTT	0.32036	0.321538	0.274197	0.439682
CGTTAA	0.136725	0.126131	0.213716	0.313252
CGTTAC	0.319439	0.254355	0.264403	0.422281
CGTTAG	0.248787	0.220269	0.217593	0.356918
CGTTAT	0.204989	0.1374	0.182109	0.326502
CGTTCA	0.217126	0.266549	0.259259	0.350407
CGTTCC	0.202681	0.315219	0.19131	0.320936
CGTTCG	0.142645	0.160287	0.131123	0.229947
CGTTCT	0.194449	0.238119	0.262784	0.413189
CGTTGA	0.285053	0.251458	0.269735	0.429361
CGTTGC	0.399058	0.333638	0.33216	0.44947
CGTTGG	0.230503	0.27561	0.2493	0.387801
CGTTGT	0.22769	0.266311	0.290153	0.405501
CGTTTA	0.129971	0.218643	0.213043	0.301805
CGTTTC	0.198255	0.234259	0.34265	0.475808
CGTTTG	0.229353	0.221151	0.251427	0.335274
CGTTTT	0.120846	0.144508	0.267813	0.348048
CTAAAA	0.225582	0.228969	0.439187	0.659789
CTAAAC	0.267729	0.373058	0.40809	0.592832
CTAAAG	0.263296	0.375512	0.367537	0.575091
CTAAAT	0.262434	0.315222	0.372055	0.611036
CTAACA	0.43377	0.435742	0.421525	0.670478
CTAACC	0.330954	0.413394	0.457964	0.677474
CTAACG	0.248787	0.220269	0.217593	0.356918
CTAACT	0.324611	0.357781	0.411875	0.645307
CTAAGA	0.247866	0.269391	0.459617	0.673824
CTAAGC	0.444948	0.356741	0.441431	0.648763
CTAAGG	0.361071	0.396699	0.370063	0.590027
CTAAGT	0.384955	0.387044	0.419376	0.615879
CTAATA	0.411853	0.307442	0.411998	0.62217
CTAATC	0.3756	0.349135	0.315297	0.515376
CTAATG	0.551597	0.436302	0.455635	0.73092
CTAATT	0.355814	0.260767	0.370991	0.646428
CTACAA	0.386814	0.479809	0.435852	0.698935
CTACAC	0.428817	0.455042	0.474174	0.727584
CTACAG	0.45488	0.542265	0.558068	0.783771
CTACAT	0.425976	0.487359	0.411748	0.689363
CTACCA	0.40699	0.392865	0.464034	0.6975
CTACCC	0.268298	0.369777	0.429826	0.596168
CTACCG	0.240486	0.252157	0.329251	0.426269
CTACCT	0.352285	0.28698	0.372608	0.573163
CTACGA	0.209477	0.19463	0.202595	0.294553
CTACGC	0.349066	0.351321	0.325329	0.522488
CTACGG	0.257638	0.272283	0.24316	0.408962
CTACGT	0.359019	0.306956	0.347838	0.561976
CTACTA	0.346313	0.357554	0.392123	0.588984
CTACTC	0.36207	0.329707	0.399235	0.595389
CTACTG	0.534371	0.570229	0.597577	0.848767
CTACTT	0.296795	0.3549	0.431693	0.709016
CTAGAA	0.330607	0.381785	0.472403	0.699881
CTAGAC	0.371364	0.39327	0.482233	0.665406
CTAGAG	0.521652	0.573436	0.636145	0.866333
CTAGAT	0.503377	0.393642	0.539128	0.780948
CTAGCA	0.481296	0.500023	0.493168	0.715326
CTAGCC	0.395112	0.465697	0.435734	0.63099
CTAGCG	0.400176	0.424907	0.486311	0.622047
CTAGCT	0.47621	0.455535	0.485575	0.709555
CTAGGA	0.418357	0.44715	0.376318	0.565517
CTAGGC	0.424714	0.466269	0.436035	0.633967
CTAGGG	0.422677	0.453928	0.521749	0.738448
CTAGGT	0.522823	0.466395	0.546085	0.754181
CTAGTA	0.397881	0.400737	0.446477	0.662394
CTAGTC	0.367358	0.396398	0.447949	0.647519
CTAGTG	0.710697	0.684956	0.822553	1.07535
CTAGTT	0.355043	0.331481	0.48585	0.741878
CTATAA	0.320431	0.32839	0.363559	0.645271
CTATAC	0.262041	0.35704	0.431226	0.653849
CTATAT	0.261685	0.311414	0.381656	0.657478
CTATCA	0.401565	0.435383	0.428055	0.683465
CTATCC	0.324922	0.330716	0.210338	0.43164
CTATCG	0.246655	0.215471	0.231633	0.392048
CTATCT	0.354929	0.428894	0.444204	0.658749
CTATGA	0.584025	0.46081	0.540437	0.8293
CTATGC	0.44147	0.437981	0.476198	0.707264
CTATGG	0.435248	0.480516	0.395153	0.684185
CTATGT	0.389741	0.434721	0.412371	0.66927
CTATTA	0.38131	0.316753	0.381869	0.618455
CTATTC	0.289107	0.369735	0.385112	0.630318
CTATTG	0.524627	0.626969	0.498167	0.817226
CTATTT	0.354171	0.372127	0.46843	0.730238
CTCAAA	0.303949	0.379668	0.513791	0.704957
CTCAAC	0.397807	0.37682	0.486197	0.698878
CTCAAG	0.353142	0.404874	0.474205	0.675634
CTCAAT	0.359455	0.372466	0.39921	0.66005
CTCACA	0.421316	0.466082	0.58957	0.756604
CTCACC	0.417663	0.341834	0.452126	0.573205
CTCACG	0.337745	0.324916	0.374113	0.456025
CTCACT	0.552092	0.491436	0.600607	0.82191
CTCAGA	0.48554	0.459728	0.599904	0.75654
CTCAGC	0.560041	0.488878	0.609469	0.759397
CTCAGG	0.46438	0.535397	0.50115	0.676754
CTCAGT	0.493373	0.478464	0.574231	0.771082
CTCATA	0.536079	0.345504	0.558028	0.807835
CTCATC	0.524372	0.34739	0.46569	0.694224
CTCATG	0.585363	0.464812	0.541728	0.760561
CTCATT	0.560881	0.474419	0.641239	0.880555
CTCCAA	0.350194	0.375501	0.360262	0.552614
CTCCAC	0.485729	0.535276	0.523179	0.721303
CTCCAG	0.509366	0.574005	0.507166	0.697858
CTCCAT	0.372728	0.374541	0.327024	0.511078
CTCCCA	0.490308	0.576972	0.487871	0.696714
CTCCCC	0.489937	0.597855	0.591388	0.797213
CTCCCG	0.448026	0.50981	0.392713	0.558317
CTCCCT	0.536187	0.610834	0.530425	0.752037
CTCCGA	0.197787	0.248959	0.219648	0.32663
CTCCGC	0.519361	0.540332	0.532482	0.732713
CTCCGG	0.377375	0.480948	0.396727	0.536714
CTCCGT	0.235098	0.253815	0.263094	0.391833
CTCCTA	0.37038	0.412217	0.367608	0.56042
CTCCTC	0.51139	0.585	0.566756	0.771183
CTCCTG	0.508729	0.490933	0.508915	0.68356
CTCCTT	0.326453	0.358374	0.400334	0.610756
CTCGAA	0.0511768	0.106751	0.149374	0.226793
CTCGAC	0.0730516	0.185195	0.160187	0.252687
CTCGAT	0.109107	0.156005	0.0950025	0.249811
CTCGCA	0.261316	0.278352	0.322043	0.450485
CTCGCC	0.358301	0.419356	0.408714	0.534928
CTCGCG	0.390866	0.40563	0.448051	0.567568
CTCGCT	0.298457	0.375006	0.316934	0.431618
CTCGGA	0.18989	0.247473	0.203781	0.333211
CTCGGC	0.365181	0.380616	0.389867	0.512543
CTCGGG	0.279518	0.392855	0.334971	0.447411
CTCGGT	0.210467	0.242041	0.255568	0.368135
CTCGTA	0.150928	0.100529	0.134868	0.211668
CTCGTC	0.180514	0.234532	0.235352	0.291494
CTCGTG	0.314512	0.317093	0.341889	0.433535
CTCGTT	0.167178	0.214345	0.231947	0.315608
CTCTAA	0.258182	0.312937	0.441407	0.656207
CTCTAC	0.399078	0.458353	0.496936	0.697804
CTCTAG	0.521652	0.573436	0.636145	0.866333
CTCTAT	0.423452	0.468179	0.467744	0.715047
CTCTCA	0.429302	0.453841	0.582582	0.774166
CTCTCC	0.494918	0.504971	0.461558	0.681041
CTCTCG	0.281748	0.307656	0.360522	0.469188
CTCTCT	0.481881	0.486169	0.585548	0.772916
CTCTGA	0.526003	0.514461	0.595378	0.806032
CTCTGC	0.551099	0.641779	0.657317	0.810874
CTCTGG	0.514273	0.651208	0.568487	0.773025
CTCTGT	0.503905	0.503796	0.596103	0.781924
CTCTTA	0.359065	0.338128	0.415314	0.655173
CTCTTC	0.354203	0.370248	0.466398	0.665805
CTCTTG	0.419145	0.363245	0.49953	0.718336
CTCTTT	0.317447	0.404769	0.546859	0.734673
CTGAAA	0.363658	0.456499	0.702092	0.916662
CTGAAC	0.409924	0.485553	0.484071	0.671649
CTGAAG	0.391052	0.438818	0.485869	0.694781
CTGAAT	0.4552	0.435742	0.425767	0.668058
CTGACA	0.543151	0.49554	0.585041	0.787089
CTGACC	0.423549	0.509668	0.441934	0.636396
CTGACG	0.539622	0.55251	0.461128	0.626355
CTGACT	0.642806	0.496292	0.624009	0.824639
CTGAGA	0.42517	0.374299	0.583492	0.748597
CTGAGC	0.52878	0.532086	0.602504	0.76614
CTGAGG	0.43253	0.489941	0.533506	0.692296
CTGAGT	0.660001	0.497509	0.639126	0.815094
CTGATA	0.444658	0.416061	0.446079	0.690647
CTGATC	0.396605	0.452835	0.371237	0.543261
CTGATG	0.566957	0.517782	0.539076	0.790236
CTGATT	0.553311	0.624325	0.544839	0.827071
CTGCAA	0.420982	0.407284	0.503421	0.714407
CTGCAC	0.471752	0.529476	0.567156	0.743396
CTGCAT	0.471783	0.453673	0.490497	0.724901
CTGCCA	0.560184	0.526519	0.609506	0.797727
CTGCCC	0.562061	0.597381	0.641637	0.819317
CTGCCG	0.420189	0.448374	0.49567	0.615806
CTGCCT	0.53054	0.547294	0.588007	0.791165
CTGCGA	0.280526	0.285897	0.31015	0.439538
CTGCGC	0.554596	0.652055	0.553496	0.74063
CTGCGG	0.368392	0.448751	0.448076	0.582121
CTGCGT	0.357334	0.386405	0.392942	0.517358
CTGCTA	0.457746	0.445504	0.499827	0.730177
CTGCTC	0.511804	0.475608	0.532097	0.721008
CTGCTG	0.650306	0.592694	0.708505	0.887825
CTGCTT	0.45191	0.430522	0.546809	0.751997
CTGGAA	0.410752	0.459741	0.332498	0.530529
CTGGAC	0.388459	0.534239	0.282608	0.453943
CTGGAG	0.509366	0.574005	0.507166	0.697858
CTGGAT	0.41562	0.394664	0.264143	0.448799
CTGGCA	0.521092	0.453634	0.476303	0.664019
CTGGCC	0.520069	0.593928	0.570194	0.755424
CTGGCG	0.455613	0.481409	0.503262	0.612333
CTGGCT	0.554635	0.545945	0.569974	0.761393
CTGGGA	0.507927	0.54776	0.423743	0.6456
CTGGGC	0.576152	0.666658	0.630665	0.819847
CTGGGG	0.412826	0.577488	0.592704	0.742218
CTGGGT	0.425726	0.518825	0.525414	0.733346
CTGGTA	0.425471	0.451659	0.469657	0.689495
CTGGTC	0.38623	0.476276	0.426185	0.581295
CTGGTG	0.576501	0.566524	0.678022	0.803
CTGGTT	0.461224	0.451849	0.509871	0.740112
CTGTAA	0.44064	0.471642	0.477421	0.740914
CTGTAC	0.423173	0.470238	0.482948	0.659208
CTGTAG	0.45488	0.542265	0.558068	0.783771
CTGTAT	0.407132	0.384425	0.4579	0.700413
CTGTCA	0.577808	0.504966	0.623197	0.868615
CTGTCC	0.386336	0.477775	0.410278	0.578028
CTGTCG	0.22981	0.324405	0.307882	0.455348
CTGTCT	0.482141	0.494243	0.565039	0.765871
CTGTGA	0.49309	0.534493	0.633533	0.852717
CTGTGC	0.527023	0.592226	0.59066	0.792984
CTGTGG	0.489075	0.493443	0.628249	0.808018
CTGTGT	0.561702	0.601923	0.611343	0.811966
CTGTTA	0.459889	0.486287	0.480389	0.732775
CTGTTC	0.445181	0.417205	0.508057	0.719975
CTGTTG	0.527827	0.474533	0.53814	0.787098
CTGTTT	0.472826	0.56568	0.580838	0.831213
CTTAAA	0.197053	0.256066	0.354109	0.562529
CTTAAC	0.281647	0.33691	0.382223	0.584043
CTTAAT	0.295259	0.169271	0.275978	0.484737
CTTACA	0.356976	0.365148	0.432797	0.676516
CTTACC	0.162513	0.15124	0.32299	0.451157
CTTACG	0.27268	0.247634	0.267419	0.40064
CTTACT	0.370082	0.335861	0.493148	0.672991
CTTAGA	0.239207	0.329654	0.420508	0.624328
CTTAGC	0.425599	0.471747	0.440753	0.651199
CTTAGG	0.303854	0.287968	0.335756	0.54795
CTTAGT	0.472849	0.342555	0.478241	0.694482
CTTATA	0.297151	0.272199	0.369773	0.645447
CTTATC	0.297044	0.396487	0.31286	0.465822
CTTATG	0.39599	0.3171	0.4191	0.644256
CTTATT	0.294694	0.260446	0.398136	0.611685
CTTCAA	0.280042	0.357495	0.398773	0.62429
CTTCAC	0.329507	0.341243	0.450044	0.613545
CTTCAG	0.391052	0.438818	0.485869	0.694781
CTTCAT	0.332525	0.28562	0.428991	0.625222
CTTCCA	0.361017	0.395032	0.337588	0.522086
CTTCCC	0.356422	0.522608	0.502047	0.700644
CTTCCG	0.501166	0.511963	0.548798	0.77314
CTTCCT	0.445525	0.448279	0.664493	0.892545
CTTCGA	0.0843008	0.170792	0.186793	0.313873
CTTCGC	0.216088	0.236272	0.279951	0.39772
CTTCGG	0.127038	0.246179	0.170497	0.301688
CTTCGT	0.0753425	0.14495	0.175485	0.251137
CTTCTA	0.304294	0.34306	0.432441	0.620198
CTTCTC	0.347619	0.371849	0.477818	0.650847
CTTCTG	0.444676	0.508023	0.552297	0.788207
CTTCTT	0.213331	0.271463	0.398815	0.601769
CTTGAA	0.302092	0.315518	0.44212	0.672178
CTTGAC	0.370217	0.414173	0.412162	0.651621
CTTGAG	0.353142	0.404874	0.474205	0.675634
CTTGAT	0.35426	0.290828	0.370525	0.61945
CTTGCA	0.366851	0.490789	0.477677	0.693215
CTTGCC	0.35934	0.418589	0.401785	0.57524
CTTGCG	0.282552	0.331838	0.340194	0.495738
CTTGCT	0.433831	0.447808	0.474028	0.686092
CTTGGA	0.351646	0.401407	0.269866	0.49773
CTTGGC	0.378152	0.381815	0.439782	0.594349
CTTGGG	0.280579	0.352147	0.370758	0.541486
CTTGGT	0.359499	0.385484	0.452059	0.66581
CTTGTA	0.312934	0.305802	0.408393	0.635616
CTTGTC	0.34252	0.411472	0.36846	0.560901
CTTGTG	0.386146	0.535043	0.584355	0.822667
CTTGTT	0.383252	0.412058	0.442333	0.672083
[truncated: 2,031 more rows]
