# Supplementary material for: Chromatin information content landscapes inform transcription factor and DNA interactions
Source: Nat Commun. 2021 Feb 26;12:1307. doi: 10.1038/s41467-021-21534-4 (PMC7910283; doi:10.1038/s41467-021-21534-4)
Supplement: Supplementary file 8 — Source Data [file 41467_2021_21534_MOESM8_ESM.xlsx]

## Sheet: Fig 1d
tf	motif	experiment	f-vice
AP1	AP1_known5	ENCFF784PEF-JUNB	0.560139
ARNT	ARNT_2	ENCFF794KET-ARNT	0.240861
ATF2	ATF2_2	ENCFF133GHG-ATF2	0.356852
ATF7	ATF7_1	ENCFF969FVF-ATF7	0.393759
BACH1	BACH1_1	ENCFF748WOQ-BACH1	0.380405
BHLHE40	BHLHE40_known1	ENCFF006MIL-BHLHE40	0.299911
CTCF	CTCF_known2	ENCFF096AKZ-CTCF	1
E2F4	MA0470.1	ENCFF850MAC-E2F4	0.243127
EBF1	EBF1_known1	ENCFF382VEJ-EBF1	0.321311
ELF1	ELF1_known3	ENCFF880NTF-ELF1	0.35099
EP300	EP300_known1	ENCFF476RII-EP300	0.300525
ETS1	MA0098.2	ENCFF565SXH-ETS1	0.40234
ETV6	ETV6_1	ENCFF742XOI-ETV6	0.406568
HSF1	MA0486.1	ENCFF662JYS-HSF1	0.0919275
IKZF1	IKZF1_1	ENCFF343VAG-IKZF1	0.0671004
IKZF2	IKZF2_3	ENCFF337XDI-IKZF2	0.0150022
IRF4	IRF4_2	ENCFF708VKT-IRF4	0.506103
KLF5	MA0599.1	ENCFF762AZG-KLF5	0.18796
MAFK	MA0496.1	ENCFF112CKJ-MAFK	0.230769
MAX	MA0058.2	ENCFF407JNK-MAX	0.239395
MAZ	MAZ_1	ENCFF288RYL-MAZ	0.29335
MEF2A	MA0052.2	ENCFF811FYS-MEF2A	0.404
MEF2B	MEF2B_1	ENCFF006MAM-MEF2B	0.25816
MEF2C	MA0497.1	ENCFF138CXP-MEF2C	0.405826
MXI1	MXI1_known1	ENCFF861YUL-MXI1	0.233038
NFATC1	NFATC1_1	ENCFF359EFT-NFATC1	0.0609251
NFIC	NFIC_1	ENCFF269LZJ-NFIC	0.197509
NFKB	NFKB_known10	ENCFF739VBA-RELB	0.251564
NFYB	MA0502.1	ENCFF363BLT-NFYB	0.491224
PAX5	PAX5_known2	ENCFF969EMZ-PAX5	0.338585
PKNOX1	PKNOX1_2	ENCFF618KHI-PKNOX1	0.291277
REST	REST_known3	ENCFF936XYD-REST	0.145214
RUNX3	RUNX3_3	ENCFF147DQK-RUNX3	0.335861
SPI1	SPI1_known4	ENCFF040ZUY-SPI1	0.533684
SRF	SRF_known1	ENCFF069KRU-SRF	0.251283
TBX21	TBX21_4	ENCFF515HWO-TBX21	0.2862
TCF12	TCF12_known1	ENCFF759PVA-TCF12	0.405947
TCF7	TCF7_2	ENCFF817AOQ-TCF7	0.296815
YY1	YY1_known2	ENCFF294BZJ-YY1	0.32172
ZNF143	ZNF143_known2	ENCFF369JYP-ZNF143	0.271297
ZNF384	ZNF384_1	ENCFF229WZB-ZNF384	0.169245

## Sheet: Fig 1e
tf	motif	method	f1	experiment	tertile
ATF7	ATF7_1	BMO	0.532033	ENCFF969FVF-ATF7	3
AP1	AP1_known5	BMO	0.528417	ENCFF784PEF-JUNB	3
MEF2A	MA0052.2	BMO	0.504868	ENCFF811FYS-MEF2A	3
CTCF	CTCF_known2	BMO	0.473677	ENCFF096AKZ-CTCF	3
SPI1	SPI1_known4	BMO	0.450433	ENCFF040ZUY-SPI1	3
NFYB	MA0502.1	BMO	0.447371	ENCFF363BLT-NFYB	3
ATF2	ATF2_2	BMO	0.432061	ENCFF133GHG-ATF2	3
TCF12	TCF12_known1	BMO	0.376492	ENCFF759PVA-TCF12	3
IRF4	IRF4_2	BMO	0.348012	ENCFF708VKT-IRF4	3
ETS1	MA0098.2	BMO	0.312116	ENCFF565SXH-ETS1	3
MEF2C	MA0497.1	BMO	0.290935	ENCFF138CXP-MEF2C	3
ETV6	ETV6_1	BMO	0.287767	ENCFF742XOI-ETV6	3
BACH1	BACH1_1	BMO	0.213276	ENCFF748WOQ-BACH1	3
ELF1	ELF1_known3	BMO	0.603994	ENCFF880NTF-ELF1	2
BHLHE40	BHLHE40_known1	BMO	0.586093	ENCFF006MIL-BHLHE40	2
MAZ	MAZ_1	BMO	0.543851	ENCFF288RYL-MAZ	2
NFKB	NFKB_known10	BMO	0.503704	ENCFF739VBA-RELB	2
MEF2B	MEF2B_1	BMO	0.487849	ENCFF006MAM-MEF2B	2
YY1	YY1_known2	BMO	0.481919	ENCFF294BZJ-YY1	2
RUNX3	RUNX3_3	BMO	0.458232	ENCFF147DQK-RUNX3	2
ZNF143	ZNF143_known2	BMO	0.363434	ENCFF369JYP-ZNF143	2
TBX21	TBX21_4	BMO	0.34827	ENCFF515HWO-TBX21	2
PKNOX1	PKNOX1_2	BMO	0.32982	ENCFF618KHI-PKNOX1	2
EBF1	EBF1_known1	BMO	0.288698	ENCFF382VEJ-EBF1	2
TCF7	TCF7_2	BMO	0.262765	ENCFF817AOQ-TCF7	2
PAX5	PAX5_known2	BMO	0.239443	ENCFF969EMZ-PAX5	2
EP300	EP300_known1	BMO	0.177375	ENCFF476RII-EP300	2
IKZF1	IKZF1_1	BMO	0.474793	ENCFF343VAG-IKZF1	1
MXI1	MXI1_known1	BMO	0.40996	ENCFF861YUL-MXI1	1
MAX	MA0058.2	BMO	0.400134	ENCFF407JNK-MAX	1
IKZF2	IKZF2_3	BMO	0.396664	ENCFF337XDI-IKZF2	1
SRF	SRF_known1	BMO	0.325788	ENCFF069KRU-SRF	1
NFIC	NFIC_1	BMO	0.297868	ENCFF269LZJ-NFIC	1
NFATC1	NFATC1_1	BMO	0.252769	ENCFF359EFT-NFATC1	1
ARNT	ARNT_2	BMO	0.212703	ENCFF794KET-ARNT	1
KLF5	MA0599.1	BMO	0.194761	ENCFF762AZG-KLF5	1
E2F4	MA0470.1	BMO	0.178892	ENCFF850MAC-E2F4	1
HSF1	MA0486.1	BMO	0.137767	ENCFF662JYS-HSF1	1
ZNF384	ZNF384_1	BMO	0.114111	ENCFF229WZB-ZNF384	1
MAFK	MA0496.1	BMO	0.0818782	ENCFF112CKJ-MAFK	1
REST	REST_known3	BMO	0.0449481	ENCFF936XYD-REST	1
CTCF	CTCF_known2	CENTIPEDE	0.622635	ENCFF096AKZ-CTCF	3
ATF7	ATF7_1	CENTIPEDE	0.522965	ENCFF969FVF-ATF7	3
AP1	AP1_known5	CENTIPEDE	0.520044	ENCFF784PEF-JUNB	3
SPI1	SPI1_known4	CENTIPEDE	0.467833	ENCFF040ZUY-SPI1	3
MEF2A	MA0052.2	CENTIPEDE	0.467585	ENCFF811FYS-MEF2A	3
ATF2	ATF2_2	CENTIPEDE	0.44992	ENCFF133GHG-ATF2	3
NFYB	MA0502.1	CENTIPEDE	0.433098	ENCFF363BLT-NFYB	3
TCF12	TCF12_known1	CENTIPEDE	0.297886	ENCFF759PVA-TCF12	3
IRF4	IRF4_2	CENTIPEDE	0.293484	ENCFF708VKT-IRF4	3
ETV6	ETV6_1	CENTIPEDE	0.254339	ENCFF742XOI-ETV6	3
ETS1	MA0098.2	CENTIPEDE	0.244018	ENCFF565SXH-ETS1	3
MEF2C	MA0497.1	CENTIPEDE	0.211782	ENCFF138CXP-MEF2C	3
BACH1	BACH1_1	CENTIPEDE	0.194343	ENCFF748WOQ-BACH1	3
ELF1	ELF1_known3	CENTIPEDE	0.606743	ENCFF880NTF-ELF1	2
BHLHE40	BHLHE40_known1	CENTIPEDE	0.589476	ENCFF006MIL-BHLHE40	2
MAZ	MAZ_1	CENTIPEDE	0.465218	ENCFF288RYL-MAZ	2
NFKB	NFKB_known10	CENTIPEDE	0.459588	ENCFF739VBA-RELB	2
RUNX3	RUNX3_3	CENTIPEDE	0.456046	ENCFF147DQK-RUNX3	2
MEF2B	MEF2B_1	CENTIPEDE	0.455551	ENCFF006MAM-MEF2B	2
YY1	YY1_known2	CENTIPEDE	0.448346	ENCFF294BZJ-YY1	2
ZNF143	ZNF143_known2	CENTIPEDE	0.324143	ENCFF369JYP-ZNF143	2
TBX21	TBX21_4	CENTIPEDE	0.308751	ENCFF515HWO-TBX21	2
PKNOX1	PKNOX1_2	CENTIPEDE	0.307943	ENCFF618KHI-PKNOX1	2
EBF1	EBF1_known1	CENTIPEDE	0.295916	ENCFF382VEJ-EBF1	2
TCF7	TCF7_2	CENTIPEDE	0.233261	ENCFF817AOQ-TCF7	2
PAX5	PAX5_known2	CENTIPEDE	0.219303	ENCFF969EMZ-PAX5	2
EP300	EP300_known1	CENTIPEDE	0.133459	ENCFF476RII-EP300	2
IKZF1	IKZF1_1	CENTIPEDE	0.461757	ENCFF343VAG-IKZF1	1
IKZF2	IKZF2_3	CENTIPEDE	0.346704	ENCFF337XDI-IKZF2	1
SRF	SRF_known1	CENTIPEDE	0.344198	ENCFF069KRU-SRF	1
MAX	MA0058.2	CENTIPEDE	0.3334	ENCFF407JNK-MAX	1
MXI1	MXI1_known1	CENTIPEDE	0.332052	ENCFF861YUL-MXI1	1
NFIC	NFIC_1	CENTIPEDE	0.269807	ENCFF269LZJ-NFIC	1
ARNT	ARNT_2	CENTIPEDE	0.208551	ENCFF794KET-ARNT	1
NFATC1	NFATC1_1	CENTIPEDE	0.174805	ENCFF359EFT-NFATC1	1
KLF5	MA0599.1	CENTIPEDE	0.143883	ENCFF762AZG-KLF5	1
E2F4	MA0470.1	CENTIPEDE	0.132355	ENCFF850MAC-E2F4	1
ZNF384	ZNF384_1	CENTIPEDE	0.0972233	ENCFF229WZB-ZNF384	1
HSF1	MA0486.1	CENTIPEDE	0.0903053	ENCFF662JYS-HSF1	1
MAFK	MA0496.1	CENTIPEDE	0.0704323	ENCFF112CKJ-MAFK	1
REST	REST_known3	CENTIPEDE	0.0411918	ENCFF936XYD-REST	1
CTCF	CTCF_known2	DNase2TF	0.533097	ENCFF096AKZ-CTCF	3
MEF2A	MA0052.2	DNase2TF	0.47243	ENCFF811FYS-MEF2A	3
ATF2	ATF2_2	DNase2TF	0.4691	ENCFF133GHG-ATF2	3
NFYB	MA0502.1	DNase2TF	0.446586	ENCFF363BLT-NFYB	3
AP1	AP1_known5	DNase2TF	0.446018	ENCFF784PEF-JUNB	3
ATF7	ATF7_1	DNase2TF	0.399009	ENCFF969FVF-ATF7	3
SPI1	SPI1_known4	DNase2TF	0.39846	ENCFF040ZUY-SPI1	3
IRF4	IRF4_2	DNase2TF	0.377853	ENCFF708VKT-IRF4	3
MEF2C	MA0497.1	DNase2TF	0.350382	ENCFF138CXP-MEF2C	3
TCF12	TCF12_known1	DNase2TF	0.306404	ENCFF759PVA-TCF12	3
ETS1	MA0098.2	DNase2TF	0.298062	ENCFF565SXH-ETS1	3
ETV6	ETV6_1	DNase2TF	0.289576	ENCFF742XOI-ETV6	3
BACH1	BACH1_1	DNase2TF	0.235158	ENCFF748WOQ-BACH1	3
ELF1	ELF1_known3	DNase2TF	0.565852	ENCFF880NTF-ELF1	2
BHLHE40	BHLHE40_known1	DNase2TF	0.477072	ENCFF006MIL-BHLHE40	2
YY1	YY1_known2	DNase2TF	0.472097	ENCFF294BZJ-YY1	2
NFKB	NFKB_known10	DNase2TF	0.441079	ENCFF739VBA-RELB	2
RUNX3	RUNX3_3	DNase2TF	0.435595	ENCFF147DQK-RUNX3	2
MAZ	MAZ_1	DNase2TF	0.42745	ENCFF288RYL-MAZ	2
MEF2B	MEF2B_1	DNase2TF	0.416779	ENCFF006MAM-MEF2B	2
ZNF143	ZNF143_known2	DNase2TF	0.385487	ENCFF369JYP-ZNF143	2
TBX21	TBX21_4	DNase2TF	0.339336	ENCFF515HWO-TBX21	2
PKNOX1	PKNOX1_2	DNase2TF	0.30069	ENCFF618KHI-PKNOX1	2
TCF7	TCF7_2	DNase2TF	0.284841	ENCFF817AOQ-TCF7	2
PAX5	PAX5_known2	DNase2TF	0.277384	ENCFF969EMZ-PAX5	2
EBF1	EBF1_known1	DNase2TF	0.265038	ENCFF382VEJ-EBF1	2
EP300	EP300_known1	DNase2TF	0.175142	ENCFF476RII-EP300	2
IKZF1	IKZF1_1	DNase2TF	0.368882	ENCFF343VAG-IKZF1	1
MXI1	MXI1_known1	DNase2TF	0.352829	ENCFF861YUL-MXI1	1
MAX	MA0058.2	DNase2TF	0.333502	ENCFF407JNK-MAX	1
NFIC	NFIC_1	DNase2TF	0.304357	ENCFF269LZJ-NFIC	1
IKZF2	IKZF2_3	DNase2TF	0.296888	ENCFF337XDI-IKZF2	1
SRF	SRF_known1	DNase2TF	0.277085	ENCFF069KRU-SRF	1
ARNT	ARNT_2	DNase2TF	0.236268	ENCFF794KET-ARNT	1
NFATC1	NFATC1_1	DNase2TF	0.225573	ENCFF359EFT-NFATC1	1
KLF5	MA0599.1	DNase2TF	0.184687	ENCFF762AZG-KLF5	1
E2F4	MA0470.1	DNase2TF	0.175309	ENCFF850MAC-E2F4	1
ZNF384	ZNF384_1	DNase2TF	0.125074	ENCFF229WZB-ZNF384	1
HSF1	MA0486.1	DNase2TF	0.108983	ENCFF662JYS-HSF1	1
MAFK	MA0496.1	DNase2TF	0.0743784	ENCFF112CKJ-MAFK	1
REST	REST_known3	DNase2TF	0.044549	ENCFF936XYD-REST	1
CTCF	CTCF_known2	HINT-ATAC	0.427697	ENCFF096AKZ-CTCF	3
NFYB	MA0502.1	HINT-ATAC	0.391578	ENCFF363BLT-NFYB	3
AP1	AP1_known5	HINT-ATAC	0.390392	ENCFF784PEF-JUNB	3
ATF2	ATF2_2	HINT-ATAC	0.332051	ENCFF133GHG-ATF2	3
MEF2A	MA0052.2	HINT-ATAC	0.329625	ENCFF811FYS-MEF2A	3
SPI1	SPI1_known4	HINT-ATAC	0.325721	ENCFF040ZUY-SPI1	3
IRF4	IRF4_2	HINT-ATAC	0.298248	ENCFF708VKT-IRF4	3
TCF12	TCF12_known1	HINT-ATAC	0.277108	ENCFF759PVA-TCF12	3
ATF7	ATF7_1	HINT-ATAC	0.26311	ENCFF969FVF-ATF7	3
MEF2C	MA0497.1	HINT-ATAC	0.255728	ENCFF138CXP-MEF2C	3
ETS1	MA0098.2	HINT-ATAC	0.251192	ENCFF565SXH-ETS1	3
ETV6	ETV6_1	HINT-ATAC	0.234131	ENCFF742XOI-ETV6	3
BACH1	BACH1_1	HINT-ATAC	0.164647	ENCFF748WOQ-BACH1	3
ELF1	ELF1_known3	HINT-ATAC	0.452048	ENCFF880NTF-ELF1	2
RUNX3	RUNX3_3	HINT-ATAC	0.362932	ENCFF147DQK-RUNX3	2
YY1	YY1_known2	HINT-ATAC	0.341697	ENCFF294BZJ-YY1	2
BHLHE40	BHLHE40_known1	HINT-ATAC	0.311952	ENCFF006MIL-BHLHE40	2
MAZ	MAZ_1	HINT-ATAC	0.307202	ENCFF288RYL-MAZ	2
NFKB	NFKB_known10	HINT-ATAC	0.302657	ENCFF739VBA-RELB	2
ZNF143	ZNF143_known2	HINT-ATAC	0.279888	ENCFF369JYP-ZNF143	2
MEF2B	MEF2B_1	HINT-ATAC	0.275281	ENCFF006MAM-MEF2B	2
TBX21	TBX21_4	HINT-ATAC	0.257257	ENCFF515HWO-TBX21	2
PAX5	PAX5_known2	HINT-ATAC	0.250658	ENCFF969EMZ-PAX5	2
PKNOX1	PKNOX1_2	HINT-ATAC	0.233514	ENCFF618KHI-PKNOX1	2
TCF7	TCF7_2	HINT-ATAC	0.228138	ENCFF817AOQ-TCF7	2
EBF1	EBF1_known1	HINT-ATAC	0.213491	ENCFF382VEJ-EBF1	2
EP300	EP300_known1	HINT-ATAC	0.140864	ENCFF476RII-EP300	2
MXI1	MXI1_known1	HINT-ATAC	0.228714	ENCFF861YUL-MXI1	1
MAX	MA0058.2	HINT-ATAC	0.226823	ENCFF407JNK-MAX	1
IKZF1	IKZF1_1	HINT-ATAC	0.226654	ENCFF343VAG-IKZF1	1
NFIC	NFIC_1	HINT-ATAC	0.222516	ENCFF269LZJ-NFIC	1
SRF	SRF_known1	HINT-ATAC	0.213873	ENCFF069KRU-SRF	1
ARNT	ARNT_2	HINT-ATAC	0.166281	ENCFF794KET-ARNT	1
E2F4	MA0470.1	HINT-ATAC	0.155063	ENCFF850MAC-E2F4	1
IKZF2	IKZF2_3	HINT-ATAC	0.140411	ENCFF337XDI-IKZF2	1
KLF5	MA0599.1	HINT-ATAC	0.140161	ENCFF762AZG-KLF5	1
NFATC1	NFATC1_1	HINT-ATAC	0.131459	ENCFF359EFT-NFATC1	1
ZNF384	ZNF384_1	HINT-ATAC	0.0972773	ENCFF229WZB-ZNF384	1
HSF1	MA0486.1	HINT-ATAC	0.0848518	ENCFF662JYS-HSF1	1
MAFK	MA0496.1	HINT-ATAC	0.055313	ENCFF112CKJ-MAFK	1
REST	REST_known3	HINT-ATAC	0.0385734	ENCFF936XYD-REST	1
CTCF	CTCF_known2	Motif in ATAC-seq peaks	0.54238	ENCFF096AKZ-CTCF	3
ATF7	ATF7_1	Motif in ATAC-seq peaks	0.489863	ENCFF969FVF-ATF7	3
AP1	AP1_known5	Motif in ATAC-seq peaks	0.4784	ENCFF784PEF-JUNB	3
MEF2A	MA0052.2	Motif in ATAC-seq peaks	0.424899	ENCFF811FYS-MEF2A	3
SPI1	SPI1_known4	Motif in ATAC-seq peaks	0.418711	ENCFF040ZUY-SPI1	3
ATF2	ATF2_2	Motif in ATAC-seq peaks	0.410896	ENCFF133GHG-ATF2	3
NFYB	MA0502.1	Motif in ATAC-seq peaks	0.38145	ENCFF363BLT-NFYB	3
IRF4	IRF4_2	Motif in ATAC-seq peaks	0.278038	ENCFF708VKT-IRF4	3
TCF12	TCF12_known1	Motif in ATAC-seq peaks	0.257407	ENCFF759PVA-TCF12	3
ETV6	ETV6_1	Motif in ATAC-seq peaks	0.22625	ENCFF742XOI-ETV6	3
MEF2C	MA0497.1	Motif in ATAC-seq peaks	0.201884	ENCFF138CXP-MEF2C	3
ETS1	MA0098.2	Motif in ATAC-seq peaks	0.199367	ENCFF565SXH-ETS1	3
BACH1	BACH1_1	Motif in ATAC-seq peaks	0.166275	ENCFF748WOQ-BACH1	3
ELF1	ELF1_known3	Motif in ATAC-seq peaks	0.563297	ENCFF880NTF-ELF1	2
BHLHE40	BHLHE40_known1	Motif in ATAC-seq peaks	0.537667	ENCFF006MIL-BHLHE40	2
MEF2B	MEF2B_1	Motif in ATAC-seq peaks	0.425036	ENCFF006MAM-MEF2B	2
RUNX3	RUNX3_3	Motif in ATAC-seq peaks	0.423034	ENCFF147DQK-RUNX3	2
MAZ	MAZ_1	Motif in ATAC-seq peaks	0.418748	ENCFF288RYL-MAZ	2
NFKB	NFKB_known10	Motif in ATAC-seq peaks	0.405163	ENCFF739VBA-RELB	2
YY1	YY1_known2	Motif in ATAC-seq peaks	0.4041	ENCFF294BZJ-YY1	2
ZNF143	ZNF143_known2	Motif in ATAC-seq peaks	0.29019	ENCFF369JYP-ZNF143	2
TBX21	TBX21_4	Motif in ATAC-seq peaks	0.280042	ENCFF515HWO-TBX21	2
EBF1	EBF1_known1	Motif in ATAC-seq peaks	0.268147	ENCFF382VEJ-EBF1	2
PKNOX1	PKNOX1_2	Motif in ATAC-seq peaks	0.266616	ENCFF618KHI-PKNOX1	2
TCF7	TCF7_2	Motif in ATAC-seq peaks	0.208652	ENCFF817AOQ-TCF7	2
PAX5	PAX5_known2	Motif in ATAC-seq peaks	0.205918	ENCFF969EMZ-PAX5	2
EP300	EP300_known1	Motif in ATAC-seq peaks	0.120918	ENCFF476RII-EP300	2
IKZF1	IKZF1_1	Motif in ATAC-seq peaks	0.401085	ENCFF343VAG-IKZF1	1
IKZF2	IKZF2_3	Motif in ATAC-seq peaks	0.303652	ENCFF337XDI-IKZF2	1
SRF	SRF_known1	Motif in ATAC-seq peaks	0.303202	ENCFF069KRU-SRF	1
MXI1	MXI1_known1	Motif in ATAC-seq peaks	0.274528	ENCFF861YUL-MXI1	1
MAX	MA0058.2	Motif in ATAC-seq peaks	0.259745	ENCFF407JNK-MAX	1
NFIC	NFIC_1	Motif in ATAC-seq peaks	0.240891	ENCFF269LZJ-NFIC	1
ARNT	ARNT_2	Motif in ATAC-seq peaks	0.176282	ENCFF794KET-ARNT	1
NFATC1	NFATC1_1	Motif in ATAC-seq peaks	0.154791	ENCFF359EFT-NFATC1	1
KLF5	MA0599.1	Motif in ATAC-seq peaks	0.128173	ENCFF762AZG-KLF5	1
E2F4	MA0470.1	Motif in ATAC-seq peaks	0.118548	ENCFF850MAC-E2F4	1
ZNF384	ZNF384_1	Motif in ATAC-seq peaks	0.0930773	ENCFF229WZB-ZNF384	1
HSF1	MA0486.1	Motif in ATAC-seq peaks	0.0763907	ENCFF662JYS-HSF1	1
MAFK	MA0496.1	Motif in ATAC-seq peaks	0.0615706	ENCFF112CKJ-MAFK	1
REST	REST_known3	Motif in ATAC-seq peaks	0.0377805	ENCFF936XYD-REST	1
CTCF	CTCF_known2	ssCENTIPEDE	0.5722	ENCFF096AKZ-CTCF	3
AP1	AP1_known5	ssCENTIPEDE	0.535014	ENCFF784PEF-JUNB	3
ATF7	ATF7_1	ssCENTIPEDE	0.517364	ENCFF969FVF-ATF7	3
MEF2A	MA0052.2	ssCENTIPEDE	0.492461	ENCFF811FYS-MEF2A	3
SPI1	SPI1_known4	ssCENTIPEDE	0.468397	ENCFF040ZUY-SPI1	3
ATF2	ATF2_2	ssCENTIPEDE	0.454516	ENCFF133GHG-ATF2	3
NFYB	MA0502.1	ssCENTIPEDE	0.442993	ENCFF363BLT-NFYB	3
TCF12	TCF12_known1	ssCENTIPEDE	0.321207	ENCFF759PVA-TCF12	3
IRF4	IRF4_2	ssCENTIPEDE	0.316507	ENCFF708VKT-IRF4	3
ETV6	ETV6_1	ssCENTIPEDE	0.257788	ENCFF742XOI-ETV6	3
ETS1	MA0098.2	ssCENTIPEDE	0.246722	ENCFF565SXH-ETS1	3
MEF2C	MA0497.1	ssCENTIPEDE	0.238066	ENCFF138CXP-MEF2C	3
BACH1	BACH1_1	ssCENTIPEDE	0.207306	ENCFF748WOQ-BACH1	3
ELF1	ELF1_known3	ssCENTIPEDE	0.62013	ENCFF880NTF-ELF1	2
BHLHE40	BHLHE40_known1	ssCENTIPEDE	0.588953	ENCFF006MIL-BHLHE40	2
MAZ	MAZ_1	ssCENTIPEDE	0.482789	ENCFF288RYL-MAZ	2
MEF2B	MEF2B_1	ssCENTIPEDE	0.476647	ENCFF006MAM-MEF2B	2
NFKB	NFKB_known10	ssCENTIPEDE	0.472521	ENCFF739VBA-RELB	2
YY1	YY1_known2	ssCENTIPEDE	0.471749	ENCFF294BZJ-YY1	2
RUNX3	RUNX3_3	ssCENTIPEDE	0.460637	ENCFF147DQK-RUNX3	2
ZNF143	ZNF143_known2	ssCENTIPEDE	0.347543	ENCFF369JYP-ZNF143	2
TBX21	TBX21_4	ssCENTIPEDE	0.336014	ENCFF515HWO-TBX21	2
PKNOX1	PKNOX1_2	ssCENTIPEDE	0.322977	ENCFF618KHI-PKNOX1	2
EBF1	EBF1_known1	ssCENTIPEDE	0.298334	ENCFF382VEJ-EBF1	2
TCF7	TCF7_2	ssCENTIPEDE	0.250397	ENCFF817AOQ-TCF7	2
PAX5	PAX5_known2	ssCENTIPEDE	0.239304	ENCFF969EMZ-PAX5	2
EP300	EP300_known1	ssCENTIPEDE	0.151748	ENCFF476RII-EP300	2
IKZF1	IKZF1_1	ssCENTIPEDE	0.466622	ENCFF343VAG-IKZF1	1
IKZF2	IKZF2_3	ssCENTIPEDE	0.370155	ENCFF337XDI-IKZF2	1
MAX	MA0058.2	ssCENTIPEDE	0.350479	ENCFF407JNK-MAX	1
MXI1	MXI1_known1	ssCENTIPEDE	0.345371	ENCFF861YUL-MXI1	1
SRF	SRF_known1	ssCENTIPEDE	0.34233	ENCFF069KRU-SRF	1
NFIC	NFIC_1	ssCENTIPEDE	0.282571	ENCFF269LZJ-NFIC	1
ARNT	ARNT_2	ssCENTIPEDE	0.212408	ENCFF794KET-ARNT	1
NFATC1	NFATC1_1	ssCENTIPEDE	0.190758	ENCFF359EFT-NFATC1	1
KLF5	MA0599.1	ssCENTIPEDE	0.153539	ENCFF762AZG-KLF5	1
E2F4	MA0470.1	ssCENTIPEDE	0.134559	ENCFF850MAC-E2F4	1
ZNF384	ZNF384_1	ssCENTIPEDE	0.107803	ENCFF229WZB-ZNF384	1
HSF1	MA0486.1	ssCENTIPEDE	0.0954803	ENCFF662JYS-HSF1	1
MAFK	MA0496.1	ssCENTIPEDE	0.0723867	ENCFF112CKJ-MAFK	1
REST	REST_known3	ssCENTIPEDE	0.0412901	ENCFF936XYD-REST	1

## Sheet: Fig 1f
motif	gm12878_parker_fvice		Obs: same data as in Supplementary Table 3: Motifs normalized f-VICE
AFP_1	-0.104219
AHR_1	-0.14381
AHR_2	-0.116308
AHR::ARNT_1	-0.165279
AHR::ARNT_2	-0.135097
AHR::ARNT::HIF1A_1	-0.13296
AIRE_1	-0.223979
AIRE_2	-0.0600005
ALX1_1	-0.0744211
ALX4_1	-0.0876886
AP1_known10	0.753873
AP1_known7	0.30978
AP3_1	-0.25915
ARHGEF12_1	-0.0624008
ARID5A_1	-0.0280554
ARID5B_1	-0.0464769
ARNT_2	-0.0205003
ARNTL_1	0.105482
ATF2_1	0.507742
ATF3_known10	-0.0288748
ATF3_known4	-0.169838
ATF3_known5	-0.0983533
ATF4_3	0.250709
ATF6_1	0.0952057
BACH1_1	0.548339
BARHL2_7	-0.222252
BATF_known1	0.329123
BCL6B_1	-0.300831
BHLHE22_1	0.13119
BRCA1_known2	-0.264783
CACBP_1	0.184955
CACD_1	0.16907
CACD_2	0.411152
CBX5_1	-0.0498138
CCDC6_1	-0.12156
CDC5L_1	-0.0983046
CDX_1	-0.0199679
CDX2_1	-0.0647161
CEBPB_known3	0.0441134
CEBPB_known5	-0.0469491
CEBPG_1	-4.59396e-05
CEBPG_2	0.130701
CENPB_1	-0.277111
CLOCK::ARNTL_1	0.0707033
COMP1_1	-0.14518
CPEB1_1	-0.220941
CPHX_1	0.256935
CREB3L2_1	-0.0803171
CTCF_known2	1
CUX1_1	0.0123008
CUX1_4	-0.0650899
CUX1_5	-0.215902
CUX1_6	0.0414014
CUX1_7	0.0750438
CUX1_8	-0.0250361
CUX2_1	-0.00698117
DBP_1	-0.0309651
DDIT3::CEBPA_1	-0.0768225
DMRT1_1	0.0929679
DMRT2_1	-0.00970594
DPRX_2	-0.325605
DUX4_1	0.176641
E2F_known1	-0.312371
E2F_known15	0.0685084
E2F_known18	-0.126723
E2F_known2	-0.320579
E2F_known23	0.217696
E2F_known30	-0.0609411
E2F2_2	-0.106545
E2F2_4	-0.0258334
E2F7_1	-0.306613
E4F1_1	0.141607
EBF1_known1	-0.163211
EBF1_known2	-0.15749
EBF1_known4	-0.216286
EGR1_known6	0.321613
EGR1_known9	0.112377
ELF1_known1	0.0632444
ELF2_1	0.0430126
ELF3_3	0.186494
EN1_1	0.0124507
EN1_2	-0.0580416
EOMES_1	-0.0155068
EOMES_3	-0.0645592
EP300_known1	-0.0680502
ESRRA_known11	-0.149208
ESRRA_known3	-0.168402
ESRRA_known6	-0.257294
ETS_known1	0.146854
ETS_known13	-0.155884
ETS_known17	-0.182224
ETS_known5	0.135968
ETS_known7	-0.116384
ETV6_1	0.107133
ETV7_1	0.085412
EWSR1::FLI1_1	-0.0553012
FEV_1	0.181992
FLI1_4	-0.161038
FOXA_known6	-0.00933267
FOXB1_1	0.01574
FOXB1_2	-0.0714049
FOXC1_2	0.00590388
FOXC1_6	-0.150542
FOXD1_1	-0.0236885
FOXG1_1	-0.155829
FOXI1_4	-0.0833765
FOXJ1_1	-0.14168
FOXJ2_1	-0.171466
FOXJ2_2	-0.0668702
FOXJ3_3	-0.0720704
FOXJ3_8	-0.0495928
FOXK1_3	-0.267036
FOXL1_2	0.0513678
FOXM1_1	-0.0995815
FOXO3_2	-0.0651297
FOXO3_4	-0.0250422
FOXO3_5	-0.028059
FOXO6_3	-0.180376
FOXP3_1	0.0214336
GATA_known10	-0.147917
GATA_known16	-0.166273
GATA_known5	-0.170845
GATA_known6	-0.0985988
GATA_known7	-0.133942
GCM_1	-0.15244
GCM1_1	-0.253355
GCM1_3	-0.128268
GFI1_1	-0.0606568
GFI1B_1	0.00818741
GLI_1	-0.135595
GLI2_2	-0.170359
GLIS1_1	-0.295842
GLIS2_1	-0.219332
GMEB1_1	-0.0179711
GMEB2_2	0.0210796
GMEB2_3	-0.00371048
GRHL1_1	-0.109114
GRHL1_3	-0.00883776
GTF2A_1	-0.103978
GTF2I_1	-0.116803
GZF1_1	-0.11553
HAND1_1	-0.242936
HAND1_2	-0.210677
HBP1_1	0.0706098
HDX_1	-0.101146
HES1_1	0.0571881
HES7_1	-0.1826
HESX1_2	-0.0470743
HF1H3B_1	0.441192
HIC1_2	0.434781
HIC1_3	-0.207064
HIC1_4	0.103407
HIC1_5	-0.144509
HIF1A_1	-0.13469
HINFP_1	-0.210268
HINFP_3	0.092614
HINFP_4	0.158327
HLF_4	0.171302
HLTF_1	-0.154551
HMBOX1_2	0.0594474
HMGA1_1	-0.0655642
HMX1_2	-0.119139
HMX2_1	-0.11467
HMX3_1	-0.0984635
HNF1_2	-0.0445696
HNF1_3	0.0705046
HNF1B_2	0.116968
HNF4_known12	0.258528
HNF4_known15	-0.362959
HNF4_known22	-0.239594
HNF4_known25	-0.216986
HNF4_known26	-0.273017
HNF4_known8	-0.347522
HOMEZ_1	-0.132216
HOMEZ_2	-0.0764639
HOXA3_1	-0.00510223
HOXA5_1	-0.180191
HOXA5_2	0.0699141
HOXA7_1	-0.0821134
HOXD12_1	-0.0300463
HOXD13_3	-0.0660845
HSF_known1	-0.276569
HSF_known2	-0.356177
HSFY2_1	-0.127425
HSFY2_2	-0.144699
IKZF1_2	-0.348792
IKZF2_3	-0.414224
IKZF3_1	-0.334237
INSM1_1	-0.0849339
IRF_known10	0.382436
IRF_known14	0.248077
IRF_known16	0.28313
IRF_known18	0.0351794
IRF_known2	0.231922
IRF_known21	0.510934
IRF_known4	0.0803337
IRF_known6	0.413925
IRF4_1	0.457056
IRX3_3	0.039391
IRX6_1	0.0486867
ISX_2	-0.148053
ITGB2_1	-0.248888
J4143	-0.170066
J4153	-0.173726
KLF12_1	-0.23699
KLF13_1	0.105011
KLF16_1	0.479953
LBX2_2	-0.0405169
LHX2_3	0.00993569
LHX3_1	-0.0630304
LHX3_2	-0.132399
LHX3_3	-0.114735
LHX6_4	0.0257227
LHX8_4	-0.00115125
LMO2_2	-0.107704
MA0036.2	-0.080215
MA0037.2	-0.0967927
MA0060.2	0.169094
MA0100.2	0.0547252
MA0103.2	-0.207724
MA0137.3	-0.273019
MA0140.2	-0.0120919
MA0143.3	-0.126006
MA0466.1	0.118456
MA0469.1	0.382266
MA0471.1	0.0959312
MA0479.1	-0.152187
MA0482.1	-0.11483
MA0488.1	0.238166
MA0498.1	0.027871
MA0501.1	0.391372
MA0513.1	-0.0625755
MA0515.1	-0.110109
MA0518.1	-0.203173
MA0520.1	-0.0693361
MA0527.1	-0.153563
MA0528.1	0.397155
MA0594.1	0.027672
MAF_known1	-0.103189
MAF_known12	0.0331004
MAF_known3	-0.0127374
MAF_known4	0.0705561
MAF_known6	0.0375722
MAFF_1	0.0716553
MEF2_known1	-0.0429525
MEF2_known5	0.0852288
MEF2_known9	0.225338
MEF2D_1	0.207027
MEIS1::HOXA9_1	-0.00334203
MEIS2_1	0.127117
MEIS2_2	0.0704304
MEOX2_3	0.121763
MSC_1	0.0527244
MSX1_1	-0.0115188
MSX2_3	-0.104968
MTF1_3	-0.136207
MYB_1	-0.186194
MYB_2	-0.136436
MYB_5	-0.150464
MYBL1_1	-0.0971142
MYBL2_1	-0.14336
MYBL2_2	-0.124904
MYBL2_3	-0.103028
MYBL2_4	-0.0829141
MYC_known1	-0.0136208
MYC_known20	-0.0627234
MYF_1	0.10952
MYF6_1	-0.0260836
MYOD1_1	0.109647
MZF1_1	-0.0868376
MZF1_2	-0.0599646
NANOG_known1	-0.0991976
NFAT5_1	-0.0720377
NFATC1_1	-0.100657
NFATC1_2	-0.185399
NFATC1_3	-0.232601
NFATC2_1	-0.416112
NFE2_known2	0.636634
NFE2L1_1	0.135175
NFE2L1::MAFG_1	0.292751
NFIB_1	-0.14375
NFIC_1	-0.098192
NFKB_known1	-0.0106734
NFKB_known10	0.0145218
NFKB_known5	-0.0660953
NFY_known2	0.283431
NFY_known4	0.231032
NHLH1_1	0.116893
NKX2-1_1	0.0448772
NKX2-2_1	0.00696877
NKX2-3_1	-0.108562
NKX2-5_1	0.100265
NKX2-5_2	-0.104399
NKX2-5_3	0.164784
NKX2-6_1	-0.0861574
NKX3-1_1	-0.127025
NKX6-1_1	-0.238665
NKX6-2_1	-0.111949
NR1H4_1	-0.0623608
NR1H4_3	-0.278092
NR2E1_1	0.0309879
NR2E1_4	0.0162032
NR2E3_1	-0.0261225
NR2F2_1	-0.234567
NR3C1_known1	-0.173703
NR3C1_known11	-0.164592
NR3C1_known12	-0.0564905
NR3C1_known13	-0.225534
NR3C1_known18	-0.148234
NR3C1_known5	-0.0622872
NR3C1_known6	-0.140161
NR4A_known2	-0.0858679
NR4A_known3	0.0104483
NR4A_known4	-0.129212
NR5A2_1	-0.242445
NR6A1_1	-0.189362
NRF1_known2	-0.0425761
OBOX2_1	-0.274522
ONECUT3_1	-0.18383
OSR2_1	-0.0791844
OTX_1	-0.157629
OTX1_4	-0.150171
OVOL2_1	0.0610602
PAX2_1	-0.111663
PAX2_3	0.0227098
PAX3_1	-0.11927
PAX3_2	-0.118914
PAX4_1	0.312979
PAX4_2	-0.123319
PAX4_5	-0.252184
PAX5_known1	0.16212
PAX5_known2	-0.23855
PAX5_known3	-0.0968013
PAX6_1	0.00113303
PAX6_2	-0.222576
PAX6_3	0.0132188
PAX7_3	-0.0571271
PAX8_1	-0.0754589
PAX9_1	-0.00458419
PBX1_1	0.0732062
PBX1_2	0.092183
PBX1_5	0.00351816
PBX3_known1	-0.188368
PDX1_1	0.0378869
PITX2_1	-0.28599
PLAG1_1	0.219256
PLAGL1_1	0.241432
POU1F1_1	-0.0695693
POU1F1_2	-0.00596221
POU1F1_4	0.116602
POU2F2_4	0.135606
POU2F2_known1	0.373756
POU2F2_known10	0.398041
POU2F2_known5	0.268878
POU2F2_known6	0.0768509
POU3F2_1	0.046693
POU3F2_2	-0.153538
POU3F2_3	0.0929434
POU3F3_1	0.174091
POU4F2_2	-0.0417076
POU5F1_known3	0.0876092
POU6F1_1	-0.117547
POU6F1_3	0.0264795
POU6F2_2	-0.0376036
POU6F2_3	0.0226072
PPARA_1	-0.230318
PPARA_2	-0.177708
PRDM1_known1	-0.0307625
PRDM4_1	-0.278555
PROX1_1	-0.147641
PTEN_1	-0.0540638
RARA_1	-0.199758
RARA_3	-0.206679
RARG_8	-0.130402
RARG_9	-0.100066
RBPJ_1	-0.29095
REST_known3	0.102135
RFX2_2	-0.0807511
RFX3_1	0.00257962
RFX3_4	0.188882
RFX5_known3	-0.106839
RFX5_known4	-0.143493
RFX5_known5	-0.0446309
RHOXF1_1	-0.0138284
RHOXF1_7	0.0244782
RORA_2	-0.0726316
RORA_7	-0.112389
RREB1_1	-0.0129871
RREB1_2	0.00595865
RUNX_2	0.108336
RUNX1_1	0.0907284
RUNX1_2	-0.0287423
RUNX1_4	-0.125694
RUNX2_2	0.4121
RUNX2_3	0.247869
RUNX2_5	-0.0841518
RUNX3_1	-0.129449
RXRA_known2	-0.119771
RXRA_known3	-0.0599172
RXRA_known6	-0.233527
RXRG_2	-0.205997
RXRG_3	-0.293062
SCRT2_1	0.00729463
SEF1_1	-0.171834
SIX5_known6	-0.04598
SMAD_1	-0.214615
SMAD3_1	-0.0290532
SMAD3_3	-0.00775728
SMAD4_1	-0.0474729
SOX_1	-0.0212121
SOX1_1	-0.0754493
SOX10_6	0.116732
SOX10_7	0.154554
SOX11_1	-0.0988732
SOX12_1	-0.0738499
SOX17_2	0.00454848
SOX4_2	-0.0204631
SOX7_1	-0.101188
SOX8_9	-0.0149847
SOX9_1	-0.0189069
SP1_known3	0.0826218
SP100_1	-0.181404
SP4_2	0.402479
SPDEF_1	-0.0820904
SPDEF_4	-0.152748
SPDEF_6	-0.459212
SPI1_known1	0.143977
SPI1_known4	0.375318
SPZ1_1	0.120878
SREBP_known2	-0.206051
SREBP_known3	-0.167069
SREBP_known4	-0.127828
SRF_known1	0.0271776
SRF_known3	-0.0315935
SRF_known7	0.0332393
SRY_3	-0.095366
SRY_4	-0.113023
SRY_6	-0.102666
SRY_7	0.0208598
STAT_known15	-0.214387
STAT_known3	-0.195024
STAT_known5	-0.251146
T_2	0.105409
T_3	0.132657
TAL1_known3	0.161908
TATA_known1	-0.148235
TATA_known2	-0.0430705
TATA_known6	-0.113712
TBX1_1	-0.0895037
TBX1_4	0.00653484
TBX20_2	0.110634
TBX20_5	-0.0748012
TBX21_4	0.125488
TBX21_6	0.0240936
TBX5_5	-0.0427385
TCF12_known1	0.121419
TCF21_1	0.0864132
TCF3_1	0.15745
TCF3_4	0.0581958
TCF7_2	-0.0533498
TCF7L2_known1	0.0345546
TCF7L2_known7	-0.0892939
TEAD1_2	-0.320279
TEAD1_4	-0.203141
TEAD2_1	0.433649
TEF_1	-0.0330256
TFAP2_known16	0.148327
TFAP2_known4	0.52525
TFAP2_known7	-0.0997192
TFAP2B_1	0.0359632
TFAP2B_3	0.000815686
TFAP4_1	0.0249347
TFCP2_1	-0.153561
TFCP2_5	-0.120643
TGIF1_1	0.122612
TGIF2_1	0.103007
THRA_1	-0.119616
THRB_2	-0.200211
THRB_3	-0.222766
TP53_2	-0.0773504
TP53_4	-0.145309
TP53_5	-0.109859
TP53_6	-0.00687159
VDR_1	0.0587021
VDR_2	-0.282626
VDR_3	-0.202291
VDR_5	-0.280681
VENTX_2	-0.0650128
XBP1_2	-0.0597986
YY1_known1	-0.218358
YY1_known2	-0.094672
YY1_known3	-0.0131445
YY1_known4	-0.0896508
YY2_1	-0.222593
ZBED1_1	-0.0345131
ZBTB12_1	-0.144184
ZBTB14_1	0.112917
ZBTB14_2	0.400051
ZBTB16_1	-0.148966
ZBTB18_2	0.0134453
ZBTB3_1	0.0073092
ZBTB33_known1	-0.144737
ZBTB49_1	-0.182627
ZBTB6_1	-0.203085
ZBTB7A_known1	0.0112256
ZBTB7A_known2	-0.168686
ZEB1_known1	-0.271514
ZEB1_known4	0.0908761
ZFX_1	0.409728
ZIC1_2	0.387293
ZIC3_1	-0.20283
ZIC3_4	0.439552
ZKSCAN3_1	-0.191883
ZNF143_known1	-0.137287
ZNF143_known2	-0.122633
ZNF219_1	0.450469
ZNF232_1	-0.0758915
ZNF281_1	0.442822
ZNF282_1	-0.323149
ZNF35_1	-0.00911563
ZNF350_1	-0.178165
ZNF384_1	-0.130977
ZNF410_1	-0.355268
ZNF410_2	-0.108322
ZNF423_1	-0.12083
ZNF524_1	-0.38541
ZNF524_2	-0.445674
ZNF589_1	-0.258894
ZNF628_1	-0.0515736
ZNF652_1	-0.109689
ZNF691_1	-0.148617
ZNF713_1	-0.174747
ZNF740_3	0.392563
ZNF75A_1	-0.252739
ZNF784_1	-0.239021
ZNF8_1	-0.139528
ZSCAN16_1	0.00264779
ZSCAN26_1	0.0578844
ZSCAN4_2	0.02774
ZSCAN4_3	0.0229737

## Sheet: Fig 2a
Motif	TF	FRAP recovery time (s)	Normalized f-VICE
AHR_1	AHR	38	-0.14381
ARNT_2	ARNT	41	-0.0205003
CEBPB_known5	CEBPB	32	-0.0469491
CREB3_1	CREB3	100	0.25984
CTCF_known2	CTCF	660	1
MA0476.1	AP1	600	0.695619
MYC_known13	MYC	35	-0.0758631
NFKB_known5	NFKB	30	-0.0660953
NR3C1_known18	NR3C1	30	-0.148234
TP53_4	TP53	20	-0.145309
XBP1_2	XBP1	30	-0.0597986
10

## Sheet: Fig 2f
motif	spearman	pearson	pval	fvice	direction	fvice_distribution
CTCF_known2	-0.836364	-0.678385	0.00256466	1	Negative	High
AP1_known10	-1	-0.985301	0	0.754191	Negative	High
NFE2_known2	-0.660594	-0.652654	0.0269244	0.638176	Negative	High
BACH1_1	-0.463636	-0.425292	0.154327	0.559653	Negative	High
TFAP2_known4	-0.863636	-0.789176	0.00127452	0.538904	Negative	High
IRF_known21	-0.9	-0.886003	0.000225325	0.524099	Negative	High
ATF2_1	-0.727273	-0.586705	0.0150174	0.506853	Negative	High
KLF16_1	-0.8	-0.739503	0.0052015	0.497965	Negative	High
ZNF219_1	-0.554545	-0.625359	0.0815541	0.467293	Negative	High
IRF4_1	-0.881818	-0.866574	0.00066829	0.466107	Negative	High
ZIC3_4	-0.772727	-0.744833	0.00806166	0.461115	Negative	High
ZNF281_1	-0.654545	-0.716817	0.0338252	0.459423	Negative	High
HF1H3B_1	-0.0818182	0.100449	0.81765	0.458783	Negative	High
HIC1_2	-0.227273	-0.17455	0.503067	0.453504	Negative	High
TEAD2_1	-0.872727	-0.791121	0.000948977	0.452358	Negative	High
CACD_2	-0.645455	-0.715181	0.037001	0.434981	Negative	High
ZFX_1	-0.627273	-0.437168	0.0439891	0.428778	Negative	High
IRF_known6	-0.909091	-0.916743	5.55408e-05	0.427077	Negative	High
RUNX2_2	-0.636364	-0.707098	0.0403864	0.426301	Negative	High
SP4_2	-0.272727	-0.360859	0.418167	0.424095	Negative	High
ZBTB14_2	-0.845455	-0.900946	0.00207769	0.421008	Negative	High
ZNF740_3	-0.727273	-0.771142	0.0150174	0.417095	Negative	High
MA0528.1	-0.409091	-0.523628	0.213864	0.415335	Negative	High
ZIC1_2	-0.854545	-0.870669	0.00164924	0.409697	Negative	High
POU2F2_known10	-0.854545	-0.855556	0.00164924	0.409661	Negative	High
MA0501.1	0.863636	0.889161	0.00127452	0.408973	Positive	High
MA0469.1	-0.190909	-0.0815016	0.576258	0.40233	Negative	High
IRF_known10	-0.890909	-0.870715	0.000428361	0.400838	Negative	High
SPI1_known4	-0.9	-0.891686	0.000225325	0.398427	Negative	High
POU2F2_known1	-0.909091	-0.921952	5.55408e-05	0.38377	Negative	High
EGR1_known6	-0.272727	-0.318168	0.418167	0.347718	Negative	High
BATF_known1	0.518182	0.604933	0.106918	0.34428	Positive	High
PAX4_1	0.281818	0.244578	0.402136	0.338224	Positive	High
AP1_known7	-0.709091	-0.703417	0.0187284	0.334948	Negative	High
NFE2L1::MAFG_1	0.890909	0.902786	0.000428361	0.311314	Positive	High
NFY_known2	-0.790909	-0.887032	0.00606083	0.307023	Negative	High
IRF_known16	-0.818182	-0.828538	0.00373447	0.299883	Negative	High
HNF4_known12	0.672727	0.725833	0.0280703	0.286075	Positive	High
POU2F2_known5	-0.872727	-0.834925	0.000948977	0.282941	Negative	High
IRF_known14	-0.827273	-0.817946	0.00311518	0.276964	Negative	High
PLAGL1_1	-0.827273	-0.859042	0.00311518	0.272154	Negative	High
RUNX2_3	0.4	0.436606	0.225014	0.270127	Positive	High
CPHX_1	0.454545	0.417763	0.163386	0.267977	Positive	High
ATF4_3	0.745455	0.811577	0.0118659	0.264564	Positive	High
MA0488.1	0.881818	0.91497	0.00066829	0.258701	Positive	High
NFY_known4	0.672727	0.521776	0.0280703	0.257801	Positive	High
IRF_known2	-0.845455	-0.813902	0.00207769	0.256366	Negative	High
E2F_known23	-0.890909	-0.932558	0.000428361	0.251506	Negative	High
PLAG1_1	-0.763636	-0.726149	0.00921599	0.250294	Negative	High
MEF2_known9	-0.309091	-0.407271	0.35604	0.237116	Negative	High
MEF2D_1	-0.527273	-0.550799	0.100129	0.219093	Negative	High
CACBP_1	0.872727	0.735891	0.000948977	0.219084	Positive	High
ELF3_3	-0.927273	-0.923223	0	0.217309	Negative	High
FEV_1	-0.927273	-0.907759	0	0.21297	Negative	Low
RFX3_4	0.836364	0.840881	0.00256466	0.209989	Positive	High
CACD_1	-0.1	0.107254	0.775665	0.204952	Negative	Low
MA0060.2	-0.636364	-0.781093	0.0403864	0.201956	Negative	Low
DUX4_1	0.127273	0.201857	0.713791	0.199273	Positive	Low
NKX2-5_3	-0.954545	-0.93098	0	0.196714	Negative	Low
PAX5_known1	0.963636	0.866649	0	0.194775	Positive	Low
TCF3_1	-0.127273	-0.0355509	0.713791	0.194075	Negative	Low
TAL1_known3	-0.509091	-0.617019	0.114016	0.191988	Negative	Low
HINFP_4	-0.918182	-0.903925	0	0.190858	Negative	Low
POU3F3_1	-0.781818	-0.840482	0.00701211	0.185942	Negative	Low
TFAP2_known16	-0.9	-0.881119	0.000225325	0.18426	Negative	Low
ETS_known1	-0.9	-0.906447	0.000225325	0.183084	Negative	Low
SPI1_known1	-0.981818	-0.975966	0	0.181524	Negative	Low
SOX10_7	0.954545	0.935961	0	0.17529	Positive	Low
ETS_known5	-0.672727	-0.716452	0.0280703	0.171164	Negative	Low
HLF_4	0.0363636	0.125363	0.924426	0.170728	Positive	Low
E4F1_1	0.909091	0.955189	5.55408e-05	0.167829	Positive	Low
NFE2L1_1	0.945455	0.931737	0	0.161063	Positive	Low
TCF12_known1	0.381818	0.575654	0.248381	0.160309	Positive	Low
SPZ1_1	0.627273	0.571447	0.0439891	0.156204	Positive	Low
NHLH1_1	0.954545	0.907459	0	0.154042	Positive	Low
T_3	0.9	0.948468	0.000225325	0.151149	Positive	Low
EGR1_known9	-0.663636	-0.725669	0.0308509	0.150685	Negative	Low
ZBTB14_1	-0.9	-0.910307	0.000225325	0.150527	Negative	Low
TBX21_4	0.972727	0.98411	0	0.150191	Positive	Low
MEIS2_1	0.981818	0.961334	0	0.149156	Positive	Low
TGIF1_1	0.963636	0.951999	0	0.149028	Positive	Low
MYF_1	-0.354545	-0.294597	0.286103	0.14901	Negative	Low
MYOD1_1	0.463636	0.373798	0.154327	0.14706	Positive	Low
POU2F2_4	-0.309091	-0.297443	0.35604	0.146972	Negative	Low
ETV6_1	-0.9	-0.875477	0.000225325	0.145506	Negative	Low
KLF13_1	-0.809091	-0.567747	0.00442802	0.142748	Negative	Low
HIC1_4	-0.354545	-0.370074	0.286103	0.142577	Negative	Low
RUNX_2	0.881818	0.818687	0.00066829	0.142483	Positive	Low
REST_known3	0.909091	0.89206	5.55408e-05	0.140032	Positive	Low
CEBPG_2	0.590909	0.522326	0.0607283	0.139953	Positive	Low
BHLHE22_1	0.581818	0.644857	0.0655332	0.138086	Positive	Low
MA0466.1	0.690909	0.724547	0.0230589	0.13638	Positive	Low
TBX20_2	0.870162	0.941829	0.000495418	0.134441	Positive	Low
MEOX2_3	-0.427273	-0.530796	0.192625	0.134093	Negative	Low
ARNTL_1	0.918182	0.901729	0	0.133006	Positive	Low
MA0471.1	0.718182	0.612391	0.0167992	0.132907	Positive	Low
HNF1B_2	0.436364	0.436995	0.182532	0.132753	Positive	Low
TGIF2_1	0.972727	0.968699	0	0.130704	Positive	Low
POU1F1_4	-0.663636	-0.696323	0.0308509	0.13017	Negative	Low
HINFP_3	-0.909091	-0.949324	5.55408e-05	0.129131	Negative	Low
T_2	0.9	0.901338	0.000225325	0.128874	Positive	Low
ETV7_1	-0.890909	-0.844261	0.000428361	0.122447	Negative	Low
ATF6_1	0.927273	0.934929	0	0.122353	Positive	Low
SP1_known3	0.163636	0.329237	0.63387	0.120972	Positive	Low
ZEB1_known4	-0.863636	-0.734417	0.00127452	0.12078	Negative	Low
NKX2-5_1	0.745455	0.759545	0.0118659	0.117574	Positive	Low
TCF21_1	0.972727	0.971215	0	0.11627	Positive	Low
DMRT1_1	0.390909	0.522768	0.236519	0.111263	Positive	Low
IRF_known4	-0.736364	-0.684362	0.0133754	0.110268	Negative	Low
PBX1_2	0.345455	0.278533	0.299388	0.110251	Positive	Low
E2F_known15	-0.933943	-0.955297	2.60287e-05	0.110102	Negative	Low
POU5F1_known3	-0.5	-0.524427	0.121429	0.109113	Negative	Low
MEF2_known5	-0.381818	-0.399989	0.248381	0.105507	Negative	Low
MEIS2_2	0.963636	0.975026	0	0.104146	Positive	Low
POU3F2_3	-0.381818	-0.619013	0.248381	0.102972	Negative	Low
OVOL2_1	-0.536364	-0.486982	0.0936425	0.102695	Negative	Low
MAFF_1	0.8	0.804271	0.0052015	0.102304	Positive	Low
RUNX1_1	0.0818182	0.233125	0.81765	0.102208	Positive	Low
CLOCK::ARNTL_1	0.809091	0.903721	0.00442802	0.1016	Positive	Low
ELF1_known1	-0.772727	-0.836717	0.00806166	0.100346	Negative	Low
TCF3_4	0.945455	0.932822	0	0.0998755	Positive	Low
VDR_1	0.645455	0.634701	0.037001	0.099086	Positive	Low
HES1_1	-0.536364	-0.516827	0.0936425	0.0973041	Negative	Low
MAF_known4	0.954545	0.939172	0	0.0960351	Positive	Low
POU2F2_known6	0.781818	0.734185	0.00701211	0.0958997	Positive	Low
HBP1_1	-0.1	-0.336336	0.775665	0.0953344	Negative	Low
PBX1_1	-0.364466	-0.448439	0.270464	0.0884197	Negative	Low
MA0100.2	0.990909	0.976143	0	0.088327	Positive	Low
HNF1_3	-0.609091	-0.760182	0.0518776	0.0866558	Negative	Low
MSC_1	0.981818	0.980155	0	0.0865314	Positive	Low
CUX1_7	0.145455	0.103054	0.673423	0.0856298	Positive	Low
ELF2_1	0.954545	0.92558	0	0.0848908	Positive	Low
HOXA5_2	-0.418182	-0.298562	0.203068	0.0815341	Negative	Low
TFAP2B_1	-0.772727	-0.690869	0.00806166	0.0772144	Negative	Low
HMBOX1_2	-0.1	-0.204786	0.775665	0.0770405	Negative	Low
CEBPB_known3	0.943055	0.887655	1.35263e-05	0.0745007	Positive	Low
ZSCAN26_1	-0.145455	-0.148245	0.673423	0.0692175	Negative	Low
MA0498.1	0.954545	0.955696	0	0.0689303	Positive	Low
NKX2-1_1	0.4	0.601301	0.225014	0.0687851	Positive	Low
TFAP4_1	0.436364	0.486967	0.182532	0.0676257	Positive	Low
MAF_known6	0.881818	0.908276	0.00066829	0.0675143	Positive	Low
ZSCAN4_3	0.909091	0.92599	5.55408e-05	0.0634617	Positive	Low
CUX1_6	0.827273	0.751149	0.00311518	0.0634352	Positive	Low
POU3F2_1	-0.463636	-0.444155	0.154327	0.0629442	Negative	Low
MAF_known12	0.954545	0.949889	0	0.0628709	Positive	Low
FOXL1_2	0.136364	0.0468217	0.693511	0.0624461	Positive	Low
TCF7L2_known1	-0.1	-0.0725355	0.775665	0.0615387	Negative	Low
IRX6_1	0.327273	0.029535	0.327016	0.0599016	Positive	Low
ZSCAN4_2	0.9	0.887697	0.000225325	0.0589593	Positive	Low
IRX3_3	-0.418182	-0.262508	0.203068	0.0566853	Negative	Low
PAX2_3	0.927273	0.926121	0	0.0560697	Positive	Low
SRF_known7	-0.30524	-0.408239	0.361366	0.0557288	Negative	Low
IRF_known18	-0.0909091	-0.0838838	0.796592	0.0551943	Negative	Low
NFKB_known10	-0.818182	-0.768479	0.00373447	0.0547898	Negative	Low
NR2E1_1	-0.236364	-0.254374	0.485476	0.0541878	Negative	Low
ZBTB7A_known1	-0.381818	-0.390594	0.248381	0.0536887	Negative	Low
TBX21_6	0.945455	0.917274	0	0.0535353	Positive	Low
PDX1_1	-0.381818	-0.271077	0.248381	0.052432	Negative	Low
ZBTB3_1	0.945455	0.92697	0	0.0509069	Positive	Low
RHOXF1_7	0.718182	0.823142	0.0167992	0.0507094	Positive	Low
RREB1_2	-0.590909	-0.781052	0.0607283	0.0503478	Negative	Low
FOXP3_1	0.9	0.914144	0.000225325	0.0497475	Positive	Low
GMEB2_2	0.890909	0.86762	0.000428361	0.0485208	Positive	Low
ZBTB18_2	0.954545	0.943669	0	0.048437	Positive	Low
SRF_known1	0.381818	0.212141	0.248381	0.0475714	Positive	Low
NR2E1_4	0.854545	0.807478	0.00164924	0.0461477	Positive	Low
POU6F1_3	0.281818	0.274155	0.402136	0.0461427	Positive	Low
FOXB1_1	0.936364	0.966339	0	0.046136	Positive	Low
MA0594.1	-0.281818	-0.323533	0.402136	0.0457104	Negative	Low
TFAP2B_3	-0.4	-0.155753	0.225014	0.0423783	Negative	Low
SCRT2_1	0.872727	0.925923	0.000948977	0.0410788	Positive	Low
PAX6_3	0.709091	0.710068	0.0187284	0.0405561	Positive	Low
POU6F2_3	0.409091	0.309755	0.213864	0.039033	Positive	Low
TBX1_4	0.836364	0.831162	0.00256466	0.0385697	Positive	Low
RFX3_1	0.972727	0.962768	0	0.0382457	Positive	Low
SRY_7	0.118182	0.0866234	0.734252	0.0374278	Positive	Low
GFI1B_1	-0.781818	-0.833107	0.00701211	0.0360503	Negative	Low
LHX6_4	-0.572727	-0.528385	0.0706011	0.0351208	Negative	Low
EN1_1	0.645455	0.770488	0.037001	0.0344601	Positive	Low
FOXC1_2	0.354545	0.485623	0.286103	0.0342046	Positive	Low
NFKB_known1	-0.827273	-0.83395	0.00311518	0.0338138	Negative	Low
RREB1_1	-0.790909	-0.876276	0.00606083	0.0331297	Negative	Low
PAX9_1	0.954545	0.957559	0	0.0328159	Positive	Low
ZSCAN16_1	0.490909	0.519646	0.129162	0.0321687	Positive	Low
NR4A_known3	0.263636	0.0167747	0.434523	0.0307108	Positive	Low
SOX17_2	0.918182	0.886997	0	0.0299341	Positive	Low
NKX2-2_1	0.0636364	0.0641142	0.860104	0.0291399	Positive	Low
PAX6_1	0.763636	0.880309	0.00921599	0.0288969	Positive	Low
MAF_known3	0.963636	0.986131	0	0.0279191	Positive	Low
GMEB2_3	0.954545	0.939478	0	0.0277815	Positive	Low
YY1_known3	-0.754545	-0.668475	0.0104818	0.0270203	Negative	Low
PBX1_5	0.663636	0.63472	0.0308509	0.0258515	Positive	Low
CEBPG_1	-0.518182	-0.692156	0.106918	0.0248112	Negative	Low
CUX1_1	0.145455	0.337064	0.673423	0.0242329	Positive	Low
GMEB1_1	-0.763636	-0.783464	0.00921599	0.0240674	Negative	Low
TP53_6	0.927273	0.903906	0	0.0227075	Positive	Low
MEIS1::HOXA9_1	0.9	0.843659	0.000225325	0.0220808	Positive	Low
ZNF35_1	-0.136364	-0.0784595	0.693511	0.0210547	Negative	Low
MYC_known1	0.9	0.943066	0.000225325	0.0209317	Positive	Low
LHX2_3	0	-0.118411	1	0.0196053	Negative	Low
MYF6_1	0.972727	0.943461	0	0.0183468	Positive	Low
EOMES_1	0.736364	0.764265	0.0133754	0.0175095	Positive	Low
HOXA3_1	0.136364	0.0879696	0.693511	0.0174326	Positive	Low
FOXA_known6	0.427273	0.288079	0.192625	0.017113	Positive	Low
MA0140.2	0.918182	0.890161	0	0.0158914	Positive	Low
ARNT_2	0.909091	0.887947	5.55408e-05	0.0158771	Positive	Low
POU1F1_2	0.172727	0.0731457	0.614426	0.0154914	Positive	Low
PRDM1_known1	-0.809091	-0.765659	0.00442802	0.0130932	Negative	Low
SMAD3_3	0.827273	0.794143	0.00311518	0.0130786	Positive	Low
RHOXF1_1	0.8	0.861207	0.0052015	0.0124282	Positive	Low
SMAD3_1	0.981818	0.972755	0	0.011562	Positive	Low
MSX1_1	0.136364	0.118685	0.693511	0.0101979	Positive	Low
DMRT2_1	0.118182	0.0383443	0.734252	0.00970101	Positive	Low
GRHL1_3	-0.272727	-0.116745	0.418167	0.00903042	Negative	Low
LHX8_4	0.0727273	0.08356	0.838825	0.00723474	Positive	Low
SOX9_1	0.781818	0.786852	0.00701211	0.00709392	Positive	Low
ATF3_known10	0.827273	0.774758	0.00311518	0.00674459	Positive	Low
SOX_1	-0.609091	-0.492598	0.0518776	0.00638189	Negative	Low
SOX8_9	-0.172727	-0.316035	0.614426	0.00495917	Negative	Low
SOX4_2	0.00909091	0.184144	0.98919	0.00483954	Positive	Low
NRF1_known2	-0.690909	-0.687789	0.0230589	0.0023671	Negative	Low
FOXD1_1	0.3	0.194095	0.371068	0.00172035	Positive	Low
CDX_1	-0.409091	-0.377132	0.213864	0.00103268	Negative	Low
SRF_known3	0.1	0.336408	0.775665	0.000826913	Positive	Low
NR2E3_1	-0.254545	-0.0707074	0.451197	-0.00130598	Negative	Low
SMAD4_1	0.972727	0.858954	0	-0.00184709	Positive	Low
CUX2_1	-0.618182	-0.550482	0.0478169	-0.00345634	Negative	Low
FOXO3_5	0.109091	-0.215299	0.75488	-0.00354185	Positive	Low
DBP_1	0.745455	0.849727	0.0118659	-0.00381054	Positive	Low
RUNX1_2	-0.318182	-0.252744	0.341355	-0.00470384	Negative	Low
RFX5_known5	0.945455	0.959632	0	-0.00604958	Positive	Low
E2F2_4	0.0545455	0.207217	0.881472	-0.00643354	Positive	Low
EWSR1::FLI1_1	0.373577	0.285497	0.257755	-0.00976192	Positive	Low
FOXO3_4	-0.505696	-0.656295	0.112526	-0.0109477	Negative	Low
PTEN_1	0.9	0.916381	0.000225325	-0.0115436	Positive	Low
TBX5_5	0.854545	0.845457	0.00164924	-0.0125793	Positive	Low
MZF1_2	0.4	0.467512	0.225014	-0.0134892	Positive	Low
ZBED1_1	0.104784	0.0110097	0.759141	-0.0141736	Positive	Low
TEF_1	0.318182	0.214514	0.341355	-0.0145839	Positive	Low
CEBPB_known5	0.954545	0.964245	0	-0.01465	Positive	Low
NR3C1_known12	0.872727	0.908999	0.000948977	-0.0147601	Positive	Low
MEF2_known1	-0.281818	-0.266388	0.402136	-0.015741	Negative	Low
LBX2_2	0.927273	0.893048	0	-0.0158294	Positive	Low
ZNF628_1	0.872727	0.814748	0.000948977	-0.0163708	Positive	Low
MA0513.1	0.954545	0.947013	0	-0.0170391	Positive	Low
ARID5A_1	-0.181818	0.164971	0.595219	-0.0174028	Negative	Low
FOXJ3_8	0.136364	-0.171565	0.693511	-0.0179838	Positive	Low
HOXD12_1	-0.345455	-0.240751	0.299388	-0.0193732	Negative	Low
EN1_2	0.936364	0.901463	0	-0.0197489	Positive	Low
TATA_known2	-0.5	-0.538937	0.121429	-0.0199115	Negative	Low
ARID5B_1	0.590909	0.55352	0.0607283	-0.0206224	Positive	Low
NFKB_known5	-0.854545	-0.853457	0.00164924	-0.0213734	Negative	Low
EP300_known1	0.863636	0.840991	0.00127452	-0.021633	Positive	Low
MYC_known20	0.909091	0.948009	5.55408e-05	-0.0219832	Positive	Low
HNF1_2	-0.0454545	-0.00995016	0.902918	-0.0221342	Negative	Low
TCF7_2	-0.227273	-0.156624	0.503067	-0.0224181	Negative	Low
CUX1_8	-0.518182	-0.652885	0.106918	-0.0228228	Negative	Low
POU4F2_2	-0.0636364	0.0467258	0.860104	-0.0235624	Negative	Low
GFI1_1	0.390909	0.424972	0.236519	-0.0246089	Positive	Low
CBX5_1	-0.1	-0.133651	0.775665	-0.024766	Negative	Low
NR3C1_known5	0.9	0.931707	0.000225325	-0.0249787	Positive	Low
SIX5_known6	0.518182	0.507461	0.106918	-0.025712	Positive	Low
POU6F2_2	0.364466	0.449524	0.270464	-0.0260579	Positive	Low
RXRA_known3	0.909091	0.902808	5.55408e-05	-0.0280588	Positive	Low
EOMES_3	0.954545	0.925856	0	-0.0286056	Positive	Low
NR1H4_1	0.618182	0.684648	0.0478169	-0.0301109	Positive	Low
XBP1_2	0.927273	0.890045	0	-0.0330096	Positive	Low
HESX1_2	-0.00909091	0.0539738	0.98919	-0.0330981	Negative	Low
MA0520.1	-0.272727	-0.345372	0.418167	-0.0338078	Negative	Low
E2F_known30	0.372727	0.241204	0.260598	-0.0343647	Positive	Low
TBX20_5	0.918182	0.912062	0	-0.0351476	Positive	Low
PAX8_1	0.927273	0.9498	0	-0.0359135	Positive	Low
HMGA1_1	-0.136364	0.0860015	0.693511	-0.0371363	Negative	Low
INSM1_1	0.527273	0.49546	0.100129	-0.0378081	Positive	Low
TP53_2	0.881818	0.880201	0.00066829	-0.0378899	Positive	Low
FOXO3_2	0.0636364	0.119163	0.860104	-0.0379283	Positive	Low
RUNX2_5	0.536364	0.644693	0.0936425	-0.038136	Positive	Low
AIRE_2	-0.14123	-0.0893119	0.678724	-0.0383339	Negative	Low
CREB3L2_1	0.981818	0.965445	0	-0.0393193	Positive	Low
MZF1_1	0.118182	0.151103	0.734252	-0.0398167	Positive	Low
SPDEF_1	-0.8	-0.778771	0.0052015	-0.0398649	Negative	Low
NFAT5_1	-0.154545	-0.200193	0.653539	-0.0400921	Negative	Low
CUX1_4	0.790909	0.727864	0.00606083	-0.0405631	Positive	Low
OSR2_1	0.990909	0.96143	0	-0.0411871	Positive	Low
DDIT3::CEBPA_1	0.936364	0.921897	0	-0.0423894	Positive	Low
RFX2_2	0.927273	0.935643	0	-0.0428483	Positive	Low
FOXJ3_3	0.136364	-0.0135178	0.693511	-0.0447335	Positive	Low
CDX2_1	0.418182	0.3474	0.203068	-0.0452923	Positive	Low
RORA_2	0.663636	0.537485	0.0308509	-0.0454158	Positive	Low
HOXD13_3	0.290909	0.253561	0.386435	-0.0466055	Positive	Low
FOXJ2_2	0.00909091	-0.0907078	0.98919	-0.0467968	Positive	Low
ARHGEF12_1	-0.427273	-0.407781	0.192625	-0.0480512	Negative	Low
YY1_known4	0.127273	0.0100727	0.713791	-0.0488371	Positive	Low
YY1_known2	0.836364	0.711308	0.00256466	-0.0490796	Positive	Low
VENTX_2	0.0636364	0.146169	0.860104	-0.0492346	Positive	Low
POU1F1_1	0.2	0.109261	0.557553	-0.0496291	Positive	Low
TBX1_1	0.909091	0.883271	5.55408e-05	-0.0509728	Positive	Low
SOX12_1	0.127273	0.0444492	0.713791	-0.0511131	Positive	Low
LHX3_1	0.645455	0.536246	0.037001	-0.0513453	Positive	Low
NFIC_1	0.909091	0.838079	5.55408e-05	-0.0516351	Positive	Low
MA0036.2	0.236364	0.227019	0.485476	-0.0523568	Positive	Low
PAX7_3	0.645455	0.486389	0.037001	-0.0536146	Positive	Low
ZNF232_1	-0.290909	-0.245319	0.386435	-0.0540745	Negative	Low
TFAP2_known7	0.818182	0.70193	0.00373447	-0.0541993	Positive	Low
FOXB1_2	0.272727	0.220528	0.418167	-0.0543648	Positive	Low
ATF3_known5	0.954545	0.940074	0	-0.05453	Positive	Low
PAX5_known3	0.918182	0.91716	0	-0.0547987	Positive	Low
NKX2-6_1	0.709091	0.704681	0.0187284	-0.0553517	Positive	Low
NR4A_known2	0.936364	0.89038	0	-0.0555992	Positive	Low
ALX4_1	-0.590909	-0.796219	0.0607283	-0.0559914	Negative	Low
MAF_known1	0.681818	0.588958	0.0254756	-0.056102	Positive	Low
SOX1_1	0.490909	0.299021	0.129162	-0.0565455	Positive	Low
TCF7L2_known7	0.118451	0.28051	0.728688	-0.0574089	Positive	Low
NANOG_known1	0.854545	0.859179	0.00164924	-0.0579876	Positive	Low
HOXA7_1	0.4	0.346266	0.225014	-0.0580438	Positive	Low
RARG_9	0.9	0.894087	0.000225325	-0.0588936	Positive	Low
ALX1_1	-0.472727	-0.550977	0.145606	-0.0589424	Negative	Low
FOXI1_4	0.0727273	0.0918104	0.838825	-0.0597882	Positive	Low
MYBL2_4	0.727273	0.896881	0.0150174	-0.0599142	Positive	Low
HMX3_1	0.91572	0.912592	7.58451e-05	-0.0600496	Positive	Low
SOX11_1	-0.336364	-0.403423	0.313026	-0.0625324	Negative	Low
HOMEZ_2	0.590909	0.336853	0.0607283	-0.0661468	Positive	Low
NFATC1_1	-0.505696	-0.461011	0.112526	-0.066403	Negative	Low
GATA_known6	0.463636	0.584116	0.154327	-0.0667129	Positive	Low
GTF2A_1	0.827273	0.881439	0.00311518	-0.067107	Positive	Low
GTF2I_1	0.936364	0.871141	0	-0.0677116	Positive	Low
PAX2_1	0.909091	0.895221	5.55408e-05	-0.0685289	Positive	Low
AHR_2	0.963636	0.89799	0	-0.0688795	Positive	Low
FOXM1_1	0.25057	0.328042	0.457385	-0.0698809	Positive	Low
HDX_1	-0.0909091	-0.232708	0.796592	-0.0698862	Negative	Low
ETS_known7	-0.918182	-0.904361	0	-0.0702302	Negative	Low
TP53_5	0.654545	0.719968	0.0338252	-0.0723019	Positive	Low
RFX5_known3	0.409091	0.278426	0.213864	-0.0727102	Positive	Low
MA0037.2	0.209091	0.166072	0.539114	-0.0734793	Positive	Low
MA0515.1	-0.136364	0.106927	0.693511	-0.0737896	Negative	Low
SRY_3	-0.1	-0.0481634	0.775665	-0.074212	Negative	Low
GRHL1_1	0.763636	0.675679	0.00921599	-0.0746277	Positive	Low
MYBL1_1	0.327273	0.616052	0.327016	-0.076054	Positive	Low
ZNF423_1	0.954545	0.934401	0	-0.0763926	Positive	Low
LMO2_2	0.836364	0.831758	0.00256466	-0.0767086	Positive	Low
E2F2_2	0.0636364	0.170236	0.860104	-0.0768094	Positive	Low
SOX7_1	-0.245455	-0.129097	0.468184	-0.0776182	Negative	Low
E2F_known18	-0.954545	-0.917158	0	-0.0781037	Negative	Low
RORA_7	0.836364	0.836853	0.00256466	-0.0786232	Positive	Low
PAX3_1	0.936364	0.959019	0	-0.0786666	Positive	Low
NKX2-3_1	0.627273	0.571636	0.0439891	-0.0801419	Positive	Low
SREBP_known4	0.872727	0.80004	0.000948977	-0.0806526	Positive	Low
MYBL2_3	0.254545	0.536945	0.451197	-0.0809857	Positive	Low
ZNF652_1	-0.209091	-0.219965	0.539114	-0.0810116	Negative	Low
RUNX3_1	0.609091	0.58945	0.0518776	-0.0810805	Positive	Low
CDC5L_1	0.218182	0.209729	0.520949	-0.0811718	Positive	Low
ZNF143_known2	0.827273	0.817895	0.00311518	-0.0819287	Positive	Low
THRA_1	0.963636	0.954297	0	-0.0819856	Positive	Low
GCM1_3	0.909091	0.820655	5.55408e-05	-0.0821766	Positive	Low
AFP_1	0.00909091	0.140507	0.98919	-0.0823123	Positive	Low
TFCP2_5	0.747155	0.692914	0.00822565	-0.0824168	Positive	Low
ZNF410_2	0.209091	-0.00259016	0.539114	-0.0826149	Positive	Low
PAX3_2	0.872727	0.813129	0.000948977	-0.0832264	Positive	Low
MA0482.1	0	-0.00101499	1	-0.0840413	Negative	Low
SRY_6	-0.2	-0.281065	0.557553	-0.0847506	Negative	Low
AHR::ARNT::HIF1A_1	0.972727	0.910235	0	-0.0849055	Positive	Low
RXRA_known2	0.981818	0.940399	0	-0.0853958	Positive	Low
GLI_1	0.0636364	0.31295	0.860104	-0.0856037	Positive	Low
MSX2_3	-0.00909091	0.0435353	0.98919	-0.0867098	Negative	Low
AHR::ARNT_2	0.909091	0.88141	5.55408e-05	-0.0873096	Positive	Low
NKX2-5_2	-0.381818	-0.308349	0.248381	-0.0876834	Negative	Low
HIF1A_1	0.981818	0.893044	0	-0.0878501	Positive	Low
ZNF143_known1	0.918182	0.810049	0	-0.0880071	Positive	Low
GZF1_1	0.845455	0.76476	0.00207769	-0.0890187	Positive	Low
MA0143.3	0.872727	0.903785	0.000948977	-0.0896842	Positive	Low
HMX2_1	0.518182	0.338954	0.106918	-0.0906496	Positive	Low
MTF1_3	0.927273	0.892286	0	-0.0912816	Positive	Low
RARG_8	0.9	0.857029	0.000225325	-0.0912999	Positive	Low
CCDC6_1	-0.163636	-0.0274203	0.63387	-0.0920537	Negative	Low
NKX6-2_1	0.327273	0.29403	0.327016	-0.0935277	Positive	Low
MYB_2	0.963636	0.937307	0	-0.0941985	Positive	Low
AHR_1	0.927273	0.869769	0	-0.0949582	Positive	Low
ZNF384_1	-0.0363636	0.0382	0.924426	-0.0954914	Negative	Low
NR4A_known4	0.136364	0.255059	0.693511	-0.0960824	Positive	Low
MYBL2_2	0.636364	0.772393	0.0403864	-0.0964677	Positive	Low
HMX1_2	0.481818	0.528055	0.137219	-0.0970917	Positive	Low
TATA_known6	0.390909	0.436015	0.236519	-0.0974841	Positive	Low
ZBTB33_known1	0.936364	0.956824	0	-0.0981057	Positive	Low
POU6F1_1	-0.209091	-0.0510058	0.539114	-0.098909	Negative	Low
TP53_4	0.9	0.815491	0.000225325	-0.0989298	Positive	Low
HIC1_5	0.909091	0.925176	5.55408e-05	-0.0994425	Positive	Low
NFIB_1	0.890909	0.887235	0.000428361	-0.0995956	Positive	Low
NR3C1_known6	0.827273	0.828915	0.00311518	-0.100517	Positive	Low
SRY_4	0.163636	0.350641	0.63387	-0.100923	Positive	Low
LHX3_3	0.0727273	0.115818	0.838825	-0.101042	Positive	Low
ZNF691_1	0.945455	0.905752	0	-0.10163	Positive	Low
PAX4_2	0.409091	0.426323	0.213864	-0.101644	Positive	Low
RUNX1_4	-0.445455	-0.032231	0.172787	-0.102867	Negative	Low
RFX5_known4	0.990909	0.955337	0	-0.102977	Positive	Low
ZNF8_1	0.672727	0.751737	0.0280703	-0.104365	Positive	Low
TFCP2_1	0.954545	0.815608	0	-0.104472	Positive	Low
COMP1_1	0.818182	0.841357	0.00373447	-0.104575	Positive	Low
MA0527.1	-0.863636	-0.819853	0.00127452	-0.104938	Negative	Low
GATA_known7	0.2	0.308918	0.557553	-0.105527	Positive	Low
GCM_1	0.954545	0.897866	0	-0.10716	Positive	Low
ZBTB12_1	0.572727	0.551254	0.0706011	-0.107245	Positive	Low
GATA_known10	-0.609091	-0.725053	0.0518776	-0.107403	Negative	Low
EBF1_known2	-0.590909	-0.611023	0.0607283	-0.107864	Negative	Low
MYB_5	0.909091	0.938734	5.55408e-05	-0.109311	Positive	Low
NKX3-1_1	0.00909091	0.269194	0.98919	-0.109701	Positive	Low
ETS_known13	-0.872727	-0.785099	0.000948977	-0.109779	Negative	Low
FOXJ1_1	-0.1	-0.0289121	0.775665	-0.109965	Negative	Low
HSFY2_1	0.537587	0.362955	0.0880875	-0.112617	Positive	Low
ESRRA_known11	0.863636	0.858139	0.00127452	-0.112718	Positive	Low
EBF1_known1	-0.4	-0.360119	0.225014	-0.112798	Negative	Low
PROX1_1	0.909091	0.787821	5.55408e-05	-0.114366	Positive	Low
LHX3_2	0.445455	0.384842	0.172787	-0.114672	Positive	Low
FOXC1_6	0.109091	0.0942868	0.75488	-0.116153	Positive	Low
SPDEF_4	-0.236364	-0.291306	0.485476	-0.116286	Negative	Low
NR3C1_known18	0.563636	0.574552	0.0759391	-0.116805	Positive	Low
HOMEZ_1	-0.363636	-0.483334	0.273173	-0.117255	Negative	Low
MYBL2_1	0.318182	0.359516	0.341355	-0.117714	Positive	Low
MA0479.1	0.481818	0.565657	0.137219	-0.118042	Positive	Low
ZBTB7A_known2	-0.527273	-0.535382	0.100129	-0.11894	Negative	Low
AHR::ARNT_1	0.972727	0.93673	0	-0.118974	Positive	Low
FLI1_4	-0.8	-0.765759	0.0052015	-0.119135	Negative	Low
SREBP_known3	0.754545	0.763498	0.0104818	-0.11997	Positive	Low
TATA_known1	0.472727	0.384307	0.145606	-0.120178	Positive	Low
ESRRA_known3	0.954545	0.932213	0	-0.120916	Positive	Low
ZBTB16_1	0.190909	0.187046	0.576258	-0.120942	Positive	Low
GLI2_2	0.972727	0.888165	0	-0.121384	Positive	Low
HLTF_1	0.763636	0.794484	0.00921599	-0.121665	Positive	Low
HSFY2_2	-0.554545	-0.529952	0.0815541	-0.121964	Negative	Low
NR3C1_known11	0.845455	0.832901	0.00207769	-0.122203	Positive	Low
ATF3_known4	0.745455	0.835486	0.0118659	-0.122581	Positive	Low
SEF1_1	0.954545	0.912848	0	-0.122823	Positive	Low
J4143	0.509091	0.625363	0.114016	-0.123225	Positive	Low
FOXG1_1	0.663636	0.556036	0.0308509	-0.125673	Positive	Low
PPARA_2	0.709091	0.663114	0.0187284	-0.126313	Positive	Low
ZNF350_1	0.963636	0.822978	0	-0.127921	Positive	Low
NR3C1_known1	0.781818	0.828483	0.00701211	-0.128082	Positive	Low
POU3F2_2	-0.127273	-0.196615	0.713791	-0.129656	Negative	Low
FOXO6_3	0.809091	0.818537	0.00442802	-0.129973	Positive	Low
ISX_2	0.790909	0.730518	0.00606083	-0.131014	Positive	Low
OTX1_4	-0.454545	-0.549454	0.163386	-0.132646	Negative	Low
GATA_known5	0.909091	0.877168	5.55408e-05	-0.133618	Positive	Low
J4153	0.7	0.709262	0.0208124	-0.133658	Positive	Low
ETS_known17	0.863636	0.789736	0.00127452	-0.133926	Positive	Low
ZBTB49_1	0.927273	0.857611	0	-0.134328	Positive	Low
MYB_1	0.390909	0.602026	0.236519	-0.136285	Positive	Low
HES7_1	0.972727	0.951973	0	-0.136493	Positive	Low
GATA_known16	-0.390909	-0.225836	0.236519	-0.136653	Negative	Low
FOXJ2_1	-0.0363636	0.134819	0.924426	-0.13673	Negative	Low
ZNF713_1	0.5	0.319434	0.121429	-0.137298	Positive	Low
OTX_1	0.490909	0.526679	0.129162	-0.140677	Positive	Low
HOXA5_1	0.672727	0.524553	0.0280703	-0.142079	Positive	Low
ZKSCAN3_1	0.909091	0.797447	5.55408e-05	-0.145354	Positive	Low
PBX3_known1	0.818182	0.817264	0.00373447	-0.147268	Positive	Low
NR6A1_1	0.745455	0.682933	0.0118659	-0.147713	Positive	Low
ZIC3_1	0.709091	0.493599	0.0187284	-0.150849	Positive	Low
VDR_3	0.936364	0.879886	0	-0.150964	Positive	Low
STAT_known3	-0.409091	-0.0991569	0.213864	-0.151475	Negative	Low
ZBTB6_1	0.754545	0.743871	0.0104818	-0.152467	Positive	Low
NFATC1_2	-0.372727	-0.20359	0.260598	-0.153029	Negative	Low
RARA_1	0.936364	0.913217	0	-0.156203	Positive	Low
MA0518.1	-0.509091	-0.41926	0.114016	-0.156249	Negative	Low
SREBP_known2	0.918182	0.83122	0	-0.157467	Positive	Low
MA0103.2	0.890909	0.795209	0.000428361	-0.1585	Positive	Low
THRB_2	0.881818	0.88864	0.00066829	-0.158868	Positive	Low
HIC1_3	0.927273	0.914973	0	-0.158877	Positive	Low
SP100_1	0.30524	0.43368	0.361366	-0.158883	Positive	Low
ONECUT3_1	0.618182	0.587289	0.0478169	-0.162408	Positive	Low
RXRG_2	0.972727	0.920213	0	-0.162796	Positive	Low
STAT_known15	-0.809091	-0.751398	0.00442802	-0.164415	Negative	Low
EBF1_known4	-0.363636	-0.359283	0.273173	-0.165544	Negative	Low
GLIS2_1	-0.0727273	0.0804632	0.838825	-0.166372	Negative	Low
SMAD_1	0.727273	0.66729	0.0150174	-0.166661	Positive	Low
RARA_3	0.518182	0.449193	0.106918	-0.166884	Positive	Low
HAND1_2	0.772727	0.785033	0.00806166	-0.167989	Positive	Low
HINFP_1	0.581818	0.527171	0.0655332	-0.168031	Positive	Low
TEAD1_4	0	-0.0777725	1	-0.169437	Negative	Low
HNF4_known25	0.990909	0.934064	0	-0.169644	Positive	Low
PAX6_2	0.918182	0.85494	0	-0.172166	Positive	Low
YY1_known1	-0.263636	-0.643033	0.434523	-0.175188	Negative	Low
NR3C1_known13	0.745455	0.73065	0.0118659	-0.177087	Positive	Low
YY2_1	-0.774489	-0.679458	0.00513118	-0.178388	Negative	Low
THRB_3	0.863636	0.81803	0.00127452	-0.18072	Positive	Low
KLF12_1	0.854545	0.730758	0.00164924	-0.184815	Positive	Low
NR2F2_1	0.918182	0.818157	0	-0.18513	Positive	Low
PPARA_1	0.854545	0.742328	0.00164924	-0.186751	Positive	Low
CUX1_5	-0.136364	0.0705623	0.693511	-0.187113	Negative	Low
CPEB1_1	0.609091	0.540236	0.0518776	-0.187455	Positive	Low
PAX5_known2	0.981818	0.876357	0	-0.188026	Positive	Low
NR5A2_1	0.790909	0.737306	0.00606083	-0.19045	Positive	Low
RXRA_known6	0.709091	0.750143	0.0187284	-0.19102	Positive	Low
AIRE_1	-0.2	-0.289681	0.557553	-0.19228	Negative	Low
HNF4_known22	0.845455	0.804003	0.00207769	-0.193533	Positive	Low
ZNF784_1	0.590909	0.689357	0.0607283	-0.193718	Positive	Low
HAND1_1	0.909091	0.922663	5.55408e-05	-0.195626	Positive	Low
ITGB2_1	0.9	0.723422	0.000225325	-0.195733	Positive	Low
PAX4_5	-0.181818	-0.135185	0.595219	-0.198192	Negative	Low
NFATC1_3	-0.1	-0.256316	0.775665	-0.199031	Negative	Low
BARHL2_7	-0.0181818	0.137734	0.967576	-0.199351	Negative	Low
GCM1_1	0.863636	0.80924	0.00127452	-0.201749	Positive	Low
ZNF75A_1	0.736364	0.733755	0.0133754	-0.202793	Positive	Low
ZNF589_1	0.909091	0.861145	5.55408e-05	-0.205319	Positive	Low
ESRRA_known6	0.981818	0.951917	0	-0.209158	Positive	Low
NKX6-1_1	0.772727	0.651247	0.00806166	-0.210077	Positive	Low
STAT_known5	-0.163636	-0.158766	0.63387	-0.214376	Negative	Low
BRCA1_known2	0.563636	0.449566	0.0759391	-0.216713	Positive	Low
HNF4_known26	0.936364	0.82451	0	-0.222704	Positive	Low
ZEB1_known1	0.563636	0.665234	0.0759391	-0.222805	Positive	Low
FOXK1_3	0.186789	0.233288	0.582361	-0.226049	Positive	Low
MA0137.3	0.136364	0.192676	0.693511	-0.226678	Positive	Low
CENPB_1	-0.336364	-0.432622	0.313026	-0.226987	Negative	Low
PRDM4_1	0.0454545	-0.0225972	0.902918	-0.227273	Positive	Low
VDR_2	0.8	0.784773	0.0052015	-0.229459	Positive	Low
NR1H4_3	0.836364	0.788178	0.00256466	-0.231294	Positive	Low
AP3_1	0.263636	0.29058	0.434523	-0.234083	Positive	Low
VDR_5	0.663636	0.708407	0.0308509	-0.234317	Positive	Low
OBOX2_1	0.1	0.0648193	0.775665	-0.238217	Positive	Low
HSF_known1	0.163636	0.0875383	0.63387	-0.240412	Positive	Low
GLIS1_1	0.618182	0.53067	0.0478169	-0.241674	Positive	Low
RBPJ_1	0.381818	0.281744	0.248381	-0.242397	Positive	Low
RXRG_3	0.709091	0.635204	0.0187284	-0.244798	Positive	Low
PITX2_1	-0.690909	-0.606148	0.0230589	-0.248254	Negative	Low
BCL6B_1	0.300684	0.199569	0.368939	-0.262046	Positive	Low
E2F7_1	0.409091	0.369808	0.213864	-0.262329	Positive	Low
E2F_known1	0.336364	0.466012	0.313026	-0.27017	Positive	Low
ZNF282_1	0.563636	0.541439	0.0759391	-0.270641	Positive	Low
E2F_known2	-0.482917	-0.376819	0.132421	-0.27257	Negative	Low
TEAD1_2	0.6	0.678139	0.0561789	-0.272888	Positive	Low
IKZF3_1	0.163636	0.203557	0.63387	-0.287519	Positive	Low
DPRX_2	-0.390909	-0.462085	0.236519	-0.29162	Negative	Low
IKZF1_2	0.136364	0.322923	0.693511	-0.292877	Positive	Low
HNF4_known8	0.445455	0.437924	0.172787	-0.297109	Positive	Low
HSF_known2	-0.272727	-0.224643	0.418167	-0.301759	Negative	Low
ZNF410_1	0.163636	0.0873545	0.63387	-0.303121	Positive	Low
HNF4_known15	0.909091	0.806726	5.55408e-05	-0.306763	Positive	Low
ZNF524_1	0.736364	0.645717	0.0133754	-0.326989	Positive	Low
NFATC2_1	-0.2	-0.448055	0.557553	-0.368563	Negative	Low
IKZF2_3	0.8	0.710274	0.0052015	-0.368742	Positive	Low
ZNF524_2	0.818182	0.586055	0.00373447	-0.385987	Positive	Low
SPDEF_6	0.527273	0.322643	0.100129	-0.401938	Positive	Low

## Sheet: Fig 2i
motif	info_asymm	tss_asymm_ratio
AHR_1	-2.41774	-0.243488
AHR::ARNT_1	-2.50861	-0.388283
AHR::ARNT_2	-2.81171	-0.395712
AHR::ARNT::HIF1A_1	-2.55601	-0.311522
ARHGEF12_1	3.15839	0.64655
ARNTL_1	-3.22967	-0.158662
BRCA1_known2	3.82768	0.575277
CACD_1	-3.99153	-0.285428
CACD_2	2.42133	0.317605
CPEB1_1	2.19736	0.593808
CUX1_7	1.58519	0.330917
DMRT1_1	-0.374748	-0.394972
E2F2_2	4.84364	0.486767
EBF1_known1	1.26894	0.015488
EBF1_known4	2.3185	0.266129
ELF1_known1	0.905363	0.0145581
ELF3_3	-0.0920504	0.122974
EP300_known1	-2.24717	-0.302824
ETS_known1	-0.250528	0.0390838
ETS_known5	0.343205	0.138333
ETV6_1	0.489593	-0.0316579
ETV7_1	0.440861	-0.0825146
FEV_1	0.998567	0.135426
FOXC1_2	-4.05118	-0.409293
FOXD1_1	0.485877	0.273682
FOXG1_1	3.94404	0.863183
FOXI1_4	0.902641	-0.0531113
FOXJ1_1	-2.92639	-0.439112
FOXJ2_1	4.70242	0.621488
FOXJ2_2	3.50515	0.28739
FOXJ3_3	2.12543	0.664539
FOXJ3_8	2.72041	0.564498
FOXK1_3	5.44354	0.544262
FOXO3_5	2.33534	0.0884204
GATA_known10	1.60212	0.200789
GATA_known16	1.30427	0.361188
GLI_1	-4.39259	-0.480463
GLIS1_1	3.75166	0.319471
GLIS2_1	4.34678	0.343205
GZF1_1	-3.73711	-0.35311
HAND1_2	1.15142	-0.0552055
HES1_1	-2.00803	-0.380829
HINFP_1	2.7694	0.329598
HLTF_1	-2.26527	-0.223118
HMGA1_1	-2.06994	-0.218122
HMX2_1	-1.80448	0.31958
HNF1_2	-2.36525	-0.210218
HNF4_known12	0.577226	0.00492668
HNF4_known15	-2.81312	0.0641639
HNF4_known8	1.51377	0.304428
HOXA3_1	-3.28087	-0.30117
HSF_known2	-1.32885	-0.0416968
IKZF2_3	1.67682	0.291292
IRF_known10	2.87806	0.264265
IRF_known14	1.46947	0.11231
IRF_known16	3.55457	0.447744
IRF_known2	2.28799	0.247004
IRF_known21	3.00117	0.470451
IRF_known4	1.28666	-0.0326662
IRF_known6	0.347412	0.0401102
IRF4_1	3.79458	0.344029
J4143	4.24469	0.380749
J4153	-1.09321	0.115731
MA0036.2	-2.12284	-0.242104
MA0103.2	7.18222	0.601451
MA0482.1	-3.24284	-0.272501
MA0498.1	0.170443	0.0346994
MA0527.1	1.89033	0.116645
MAFF_1	-2.57974	-0.111182
MSX1_1	-0.538484	-0.214809
MYB_1	-2.8977	-0.377535
NFKB_known1	-1.90406	-0.0562731
NKX2-5_3	-0.0817811	0.173529
NKX3-1_1	-0.53138	0.0698214
NKX6-2_1	-0.140518	0.0374747
NR3C1_known1	-3.6616	-0.347565
NR3C1_known13	3.79138	0.332908
NR3C1_known6	-6.1458	-0.516703
ONECUT3_1	1.16956	0.676755
OVOL2_1	-3.09209	-0.31548
PAX3_2	2.70453	0.246395
PAX4_5	7.82016	0.659857
PAX5_known3	2.59574	0.181031
PAX6_2	-2.34281	-0.221779
PITX2_1	1.6745	0.0953185
PLAGL1_1	-2.2118	-0.121888
POU1F1_2	1.89685	0.272175
POU1F1_4	-2.36272	0.126264
POU2F2_4	4.23788	0.180035
POU2F2_known1	2.5932	0.225812
POU2F2_known10	3.5658	0.246296
POU2F2_known5	-1.98745	-0.0933326
POU3F2_2	-6.386	-0.161589
POU4F2_2	-2.71535	-0.0757273
PPARA_1	1.89441	0.29873
PPARA_2	-4.30146	-0.380399
PRDM1_known1	0.675145	-0.124653
RARA_1	1.39886	0.223983
RARA_3	-0.579071	-0.00879159
REST_known3	-1.58471	-0.249426
RORA_7	1.62621	0.0944647
RREB1_1	5.5007	0.597476
RREB1_2	7.21825	0.601298
RUNX1_2	0.300527	0.315642
RUNX1_4	0.107689	-0.0688951
RUNX2_5	5.21935	0.489164
RUNX3_1	3.81109	0.470054
RXRA_known6	3.11342	0.294743
SMAD_1	4.41981	0.299738
SOX11_1	2.98093	0.550552
SPDEF_1	-0.0348759	-0.118717
SPDEF_4	2.81487	0.29059
SPI1_known1	0.748261	-0.0300011
SPI1_known4	1.0923	0.0326388
SPZ1_1	-3.19841	-0.31116
SREBP_known3	3.63442	0.482222
SRY_4	2.53639	0
SRY_6	-0.45859	0.192645
STAT_known5	-1.36718	-0.213281
TBX21_4	1.94451	0.13207
TBX5_5	-3.2826	-0.282785
TCF3_1	-3.3785	-0.17561
TCF7_2	3.22547	0.431856
TCF7L2_known1	-3.34787	-0.338919
TCF7L2_known7	2.27656	0.348746
TFAP2B_1	-1.98445	0.0392139
TFAP2B_3	1.75544	0.186042
TFCP2_1	4.06344	0.402475
TP53_5	1.23288	0.0634055
VDR_3	2.01703	0.0248747
YY1_known3	3.33101	0.267696
YY1_known4	4.02081	0.353582
YY2_1	6.56259	0.512315
ZBTB14_1	-2.13255	-0.159
ZBTB14_2	-1.59696	-0.0612268
ZBTB49_1	-1.56794	-0.179409
ZBTB7A_known1	4.62068	0.166628
ZBTB7A_known2	3.50181	0.274694
ZEB1_known4	-2.77044	-0.382643
ZIC3_1	-1.6506	-0.310992
ZNF143_known1	3.72032	0.323459
ZNF35_1	4.6286	0.666263
ZNF350_1	-1.40932	-0.130772
ZNF384_1	3.00649	0.571589
ZNF524_2	1.35836	0.202259
ZNF628_1	-3.20095	-0.370614
ZNF652_1	2.87673	0
ZNF713_1	5.25714	0.643955
ZNF784_1	5.63043	0.462117
ZSCAN4_3	4.71844	0.488588

## Sheet: Fig 3b
domain_id	log2fold	domain	sample_id	padj	fdr
IPR000014	0.722112	PAS	Parker GM12878	0.13047	NA
IPR000047	-1.96551	HTH_motif	Parker GM12878	0.147443	NA
IPR000327	0.646444	POU_dom	Parker GM12878	0.04097	0.05
IPR000418	0.688113	Ets_dom	Parker GM12878	0.0396	0.05
IPR000536	-1.57075	Nucl_hrmn_rcpt_lig-bd	Parker GM12878	0.00194727	0.05
IPR001346	1.07113	Interferon_reg_fact_DNA-bd_dom	Parker GM12878	0.00552774	0.05
IPR001610	0.651283	PAC	Parker GM12878	0.255463	NA
IPR001628	-1.57022	Znf_hrmn_rcpt	Parker GM12878	0.00194727	0.05
IPR001723	-1.57128	Nuclear_hrmn_rcpt	Parker GM12878	0.00329538	0.05
IPR001766	-0.15841	Fork_head_dom	Parker GM12878	0.435864	NA
IPR001909	-1.01022	KRAB	Parker GM12878	0.0569707	0.1
IPR002909	-1.15439	IPT_dom	Parker GM12878	0.171192	NA
IPR003118	0.619506	Pointed_dom	Parker GM12878	0.102696	NA
IPR004826	1.02022	bZIP_Maf	Parker GM12878	0.0480553	0.05
IPR004827	0.632377	bZIP	Parker GM12878	0.00193263	0.05
IPR008917	0.815443	TF_DNA-bd_sf	Parker GM12878	0.0514708	0.1
IPR008967	-0.762047	p53-like_TF_DNA-bd	Parker GM12878	0.063267	0.1
IPR008984	0.692087	SMAD_FHA_dom_sf	Parker GM12878	0.0980388	0.1
IPR010982	0.515897	Lambda_DNA-bd_dom_sf	Parker GM12878	0.0630483	0.1
IPR011598	0.679234	bHLH_dom	Parker GM12878	0.00306	0.05
IPR013087	0.166207	Znf_C2H2_type	Parker GM12878	0.192745	NA
IPR013088	-1.40279	Znf_NHR/GATA	Parker GM12878	0.00379862	0.05
IPR013761	0.619506	SAM/pointed_sf	Parker GM12878	0.102696	NA
IPR013767	0.727957	PAS_fold	Parker GM12878	0.130973	NA
IPR013783	-1.48776	Ig-like_fold	Parker GM12878	0.0705891	0.1
IPR013847	0.64499	POU	Parker GM12878	0.04097	0.05
IPR014756	-1.48338	Ig_E-set	Parker GM12878	0.0727266	0.1
IPR015585	0.789599	POU_dom_5	Parker GM12878	0.0371616	0.05
IPR017855	0.687704	SMAD-like_dom_sf	Parker GM12878	0.100921	NA
IPR018122	0.0560007	TF_fork_head_CS_1	Parker GM12878	0.491797	NA
IPR019817	1.07502	Interferon_reg_fac_CS	Parker GM12878	0.004488	0.05
IPR020479	-0.0412753	Homeobox_metazoa	Parker GM12878	0.489521	NA
IPR030456	-0.157681	TF_fork_head_CS_2	Parker GM12878	0.435864	NA
IPR031701	0.164745	SIX1_SD	Parker GM12878	0.477059	NA
IPR035500	-1.57128	NHR_like_dom_sf	Parker GM12878	0.00194727	0.05
IPR035965	0.724058	PAS-like_dom_sf	Parker GM12878	0.13047	NA
IPR036051	-1.00876	KRAB_dom_sf	Parker GM12878	0.0554311	0.1
IPR036236	0.165524	Znf_C2H2_sf	Parker GM12878	0.194225	NA
IPR036388	0.290746	WH-like_DNA-bd_sf	Parker GM12878	0.0948	0.1
IPR036390	0.313545	WH_DNA-bd_sf	Parker GM12878	0.0883753	0.1
IPR036638	0.603019	HLH_DNA-bd_sf	Parker GM12878	0.009945	0.05
IPR040238	0.944352	TAL-like	Parker GM12878	0.0396	0.05
IPR000014	0.830448	PAS	Buenrostro GM12878	0.0883753	0.1
IPR000047	-4.69165	HTH_motif	Buenrostro GM12878	0.0106744	0.05
IPR000327	0.566376	POU_dom	Buenrostro GM12878	0.0786185	0.1
IPR000418	0.684705	Ets_dom	Buenrostro GM12878	0.0457887	0.05
IPR000536	-1.09862	Nucl_hrmn_rcpt_lig-bd	Buenrostro GM12878	0.021631	0.05
IPR001346	1.07549	Interferon_reg_fact_DNA-bd_dom	Buenrostro GM12878	0.009945	0.05
IPR001610	0.754996	PAC	Buenrostro GM12878	0.197037	NA
IPR001628	-1.09594	Znf_hrmn_rcpt	Buenrostro GM12878	0.0220721	0.05
IPR001723	-1.09755	Nuclear_hrmn_rcpt	Buenrostro GM12878	0.0220721	0.05
IPR001766	-0.0944869	Fork_head_dom	Buenrostro GM12878	0.477059	NA
IPR001909	-0.964988	KRAB	Buenrostro GM12878	0.060986	0.1
IPR002909	-2.0692	IPT_dom	Buenrostro GM12878	0.0591004	0.1
IPR003118	0.600267	Pointed_dom	Buenrostro GM12878	0.128685	NA
IPR004826	0.915289	bZIP_Maf	Buenrostro GM12878	0.102696	NA
IPR004827	0.560557	bZIP	Buenrostro GM12878	0.0107765	0.05
IPR008917	0.765099	TF_DNA-bd_sf	Buenrostro GM12878	0.0727683	0.1
IPR008967	-0.696756	p53-like_TF_DNA-bd	Buenrostro GM12878	0.0823353	0.1
IPR008984	0.646816	SMAD_FHA_dom_sf	Buenrostro GM12878	0.131727	NA
IPR010982	0.453607	Lambda_DNA-bd_dom_sf	Buenrostro GM12878	0.101446	NA
IPR011598	0.61838	bHLH_dom	Buenrostro GM12878	0.0107765	0.05
IPR013087	0.221065	Znf_C2H2_type	Buenrostro GM12878	0.0970841	0.1
IPR013088	-1.03585	Znf_NHR/GATA	Buenrostro GM12878	0.022111	0.05
IPR013761	0.600267	SAM/pointed_sf	Buenrostro GM12878	0.128685	NA
IPR013767	0.828462	PAS_fold	Buenrostro GM12878	0.0875681	0.1
IPR013783	-2.16623	Ig-like_fold	Buenrostro GM12878	0.028475	0.05
IPR013847	0.564899	POU	Buenrostro GM12878	0.0801	0.1
IPR014756	-2.16771	Ig_E-set	Buenrostro GM12878	0.0280646	0.05
IPR015585	0.798366	POU_dom_5	Buenrostro GM12878	0.0401589	0.05
IPR017855	0.648298	SMAD-like_dom_sf	Buenrostro GM12878	0.135811	NA
IPR018122	0.0917763	TF_fork_head_CS_1	Buenrostro GM12878	0.488698	NA
IPR019817	1.0735	Interferon_reg_fac_CS	Buenrostro GM12878	0.009945	0.05
IPR020479	-0.245167	Homeobox_metazoa	Buenrostro GM12878	0.306036	NA
IPR030456	-0.0937491	TF_fork_head_CS_2	Buenrostro GM12878	0.477059	NA
IPR031701	-0.410129	SIX1_SD	Buenrostro GM12878	0.431179	NA
IPR035500	-1.09647	NHR_like_dom_sf	Buenrostro GM12878	0.0221486	0.05
IPR035965	0.828462	PAS-like_dom_sf	Buenrostro GM12878	0.0883753	0.1
IPR036051	-0.966464	KRAB_dom_sf	Buenrostro GM12878	0.0615377	0.1
IPR036236	0.231762	Znf_C2H2_sf	Buenrostro GM12878	0.0864364	0.1
IPR036388	0.301959	WH-like_DNA-bd_sf	Buenrostro GM12878	0.08874	0.1
IPR036390	0.343467	WH_DNA-bd_sf	Buenrostro GM12878	0.0719289	0.1
IPR036638	0.538631	HLH_DNA-bd_sf	Buenrostro GM12878	0.0280646	0.05
IPR040238	0.836899	TAL-like	Buenrostro GM12878	0.0875681	0.1
IPR000014	0.92819	PAS	CD4 cells 1	0.0342852	0.05
IPR000047	-0.972202	HTH_motif	CD4 cells 1	0.290557	NA
IPR000327	0.368437	POU_dom	CD4 cells 1	0.211162	NA
IPR000418	0.878128	Ets_dom	CD4 cells 1	0.0011475	0.05
IPR000536	-2.53513	Nucl_hrmn_rcpt_lig-bd	CD4 cells 1	0	0.05
IPR001346	0.9084	Interferon_reg_fact_DNA-bd_dom	CD4 cells 1	0.0386784	0.05
IPR001610	0.88464	PAC	CD4 cells 1	0.0885192	0.1
IPR001628	-2.53564	Znf_hrmn_rcpt	CD4 cells 1	0	0.05
IPR001723	-2.53667	Nuclear_hrmn_rcpt	CD4 cells 1	0	0.05
IPR001766	0.258682	Fork_head_dom	CD4 cells 1	0.31615	NA
IPR001909	-0.909888	KRAB	CD4 cells 1	0.059051	0.1
IPR002909	-2.27365	IPT_dom	CD4 cells 1	0.0342852	0.05
IPR003118	0.821158	Pointed_dom	CD4 cells 1	0.022185	0.05
IPR004826	0.65003	bZIP_Maf	CD4 cells 1	0.246357	NA
IPR004827	0.657502	bZIP	CD4 cells 1	0.00144	0.05
IPR008917	0.527909	TF_DNA-bd_sf	CD4 cells 1	0.194225	NA
IPR008967	-0.239707	p53-like_TF_DNA-bd	CD4 cells 1	0.333991	NA
IPR008984	0.330373	SMAD_FHA_dom_sf	CD4 cells 1	0.340058	NA
IPR010982	0.273495	Lambda_DNA-bd_dom_sf	CD4 cells 1	0.269938	NA
IPR011598	0.598772	bHLH_dom	CD4 cells 1	0.009945	0.05
IPR013087	0.129749	Znf_C2H2_type	CD4 cells 1	0.268593	NA
IPR013088	-1.86139	Znf_NHR/GATA	CD4 cells 1	0	0.05
IPR013761	0.820029	SAM/pointed_sf	CD4 cells 1	0.0236579	0.05
IPR013767	0.926298	PAS_fold	CD4 cells 1	0.0342852	0.05
IPR013783	-2.48148	Ig-like_fold	CD4 cells 1	0.009945	0.05
IPR013847	0.364914	POU	CD4 cells 1	0.213592	NA
IPR014756	-2.47865	Ig_E-set	CD4 cells 1	0.009945	0.05
IPR015585	0.59619	POU_dom_5	CD4 cells 1	0.100921	NA
IPR017855	0.331785	SMAD-like_dom_sf	CD4 cells 1	0.343576	NA
IPR018122	0.456244	TF_fork_head_CS_1	CD4 cells 1	0.212893	NA
IPR019817	0.912182	Interferon_reg_fac_CS	CD4 cells 1	0.0399565	0.05
IPR020479	-0.280158	Homeobox_metazoa	CD4 cells 1	0.256621	NA
IPR030456	0.255162	TF_fork_head_CS_2	CD4 cells 1	0.316953	NA
IPR031701	-0.535209	SIX1_SD	CD4 cells 1	0.382083	NA
IPR035500	-2.53769	NHR_like_dom_sf	CD4 cells 1	0	0.05
IPR035965	0.926298	PAS-like_dom_sf	CD4 cells 1	0.0342852	0.05
IPR036051	-0.909183	KRAB_dom_sf	CD4 cells 1	0.059051	0.1
IPR036236	0.138505	Znf_C2H2_sf	CD4 cells 1	0.2416	NA
IPR036388	0.377035	WH-like_DNA-bd_sf	CD4 cells 1	0.0342852	0.05
IPR036390	0.43915	WH_DNA-bd_sf	CD4 cells 1	0.017	0.05
IPR036638	0.506713	HLH_DNA-bd_sf	CD4 cells 1	0.0281865	0.05
IPR040238	0.677126	TAL-like	CD4 cells 1	0.140579	NA
IPR000014	0.921166	PAS	CD4 cells 2	0.0342852	0.05
IPR000047	-0.659256	HTH_motif	CD4 cells 2	0.347544	NA
IPR000327	0.259307	POU_dom	CD4 cells 2	0.311656	NA
IPR000418	0.83551	Ets_dom	CD4 cells 2	0.00371571	0.05
IPR000536	-2.52674	Nucl_hrmn_rcpt_lig-bd	CD4 cells 2	0	0.05
IPR001346	0.909015	Interferon_reg_fact_DNA-bd_dom	CD4 cells 2	0.0351739	0.05
IPR001610	0.890082	PAC	CD4 cells 2	0.0864664	0.1
IPR001628	-2.52471	Znf_hrmn_rcpt	CD4 cells 2	0	0.05
IPR001723	-2.52572	Nuclear_hrmn_rcpt	CD4 cells 2	0	0.05
IPR001766	0.222991	Fork_head_dom	CD4 cells 2	0.347544	NA
IPR001909	-0.88018	KRAB	CD4 cells 2	0.0591004	0.1
IPR002909	-2.20314	IPT_dom	CD4 cells 2	0.0342852	0.05
IPR003118	0.764082	Pointed_dom	CD4 cells 2	0.0342852	0.05
IPR004826	0.682947	bZIP_Maf	CD4 cells 2	0.209056	NA
IPR004827	0.700892	bZIP	CD4 cells 2	0	0.05
IPR008917	0.547635	TF_DNA-bd_sf	CD4 cells 2	0.16728	NA
IPR008967	-0.180505	p53-like_TF_DNA-bd	CD4 cells 2	0.378309	NA
IPR008984	0.365063	SMAD_FHA_dom_sf	CD4 cells 2	0.311656	NA
IPR010982	0.189275	Lambda_DNA-bd_dom_sf	CD4 cells 2	0.347924	NA
IPR011598	0.552473	bHLH_dom	CD4 cells 2	0.017	0.05
IPR013087	0.148706	Znf_C2H2_type	CD4 cells 2	0.205521	NA
IPR013088	-1.86474	Znf_NHR/GATA	CD4 cells 2	0	0.05
IPR013761	0.765204	SAM/pointed_sf	CD4 cells 2	0.0342852	0.05
IPR013767	0.924913	PAS_fold	CD4 cells 2	0.0339908	0.05
IPR013783	-2.40852	Ig-like_fold	CD4 cells 2	0.0117191	0.05
IPR013847	0.260704	POU	CD4 cells 2	0.311656	NA
IPR014756	-2.40852	Ig_E-set	CD4 cells 2	0.009945	0.05
IPR015585	0.462686	POU_dom_5	CD4 cells 2	0.197037	NA
IPR017855	0.36366	SMAD-like_dom_sf	CD4 cells 2	0.311656	NA
IPR018122	0.39557	TF_fork_head_CS_1	CD4 cells 2	0.268593	NA
IPR019817	0.909015	Interferon_reg_fac_CS	CD4 cells 2	0.0342852	0.05
IPR020479	-0.30034	Homeobox_metazoa	CD4 cells 2	0.226007	NA
IPR030456	0.222293	TF_fork_head_CS_2	CD4 cells 2	0.347544	NA
IPR031701	-0.644551	SIX1_SD	CD4 cells 2	0.347544	NA
IPR035500	-2.52471	NHR_like_dom_sf	CD4 cells 2	0	0.05
IPR035965	0.924913	PAS-like_dom_sf	CD4 cells 2	0.0342852	0.05
IPR036051	-0.878784	KRAB_dom_sf	CD4 cells 2	0.0591004	0.1
IPR036236	0.150843	Znf_C2H2_sf	CD4 cells 2	0.201781	NA
IPR036388	0.363041	WH-like_DNA-bd_sf	CD4 cells 2	0.0342852	0.05
IPR036390	0.413372	WH_DNA-bd_sf	CD4 cells 2	0.0224086	0.05
IPR036638	0.46089	HLH_DNA-bd_sf	CD4 cells 2	0.0386784	0.05
IPR040238	0.666314	TAL-like	CD4 cells 2	0.139749	NA
IPR000014	1.02582	PAS	Pancreatic islets	0.021631	0.05
IPR000047	-1.67807	HTH_motif	Pancreatic islets	0.139217	NA
IPR000327	-0.111061	POU_dom	Pancreatic islets	0.459087	NA
IPR000418	0.534784	Ets_dom	Pancreatic islets	0.102039	NA
IPR000536	-0.632431	Nucl_hrmn_rcpt_lig-bd	Pancreatic islets	0.0875681	0.1
IPR001346	-1.71305	Interferon_reg_fact_DNA-bd_dom	Pancreatic islets	0.06704	0.1
IPR001610	1.01349	PAC	Pancreatic islets	0.0652666	0.1
IPR001628	-0.631888	Znf_hrmn_rcpt	Pancreatic islets	0.0875681	0.1
IPR001723	-0.630258	Nuclear_hrmn_rcpt	Pancreatic islets	0.0875681	0.1
IPR001766	-0.0225661	Fork_head_dom	Pancreatic islets	0.495361	NA
IPR001909	-0.851591	KRAB	Pancreatic islets	0.0686146	0.1
IPR002909	-1.8839	IPT_dom	Pancreatic islets	0.0572316	0.1
IPR003118	0.409335	Pointed_dom	Pancreatic islets	0.268593	NA
IPR004826	1.09471	bZIP_Maf	Pancreatic islets	0.0317737	0.05
IPR004827	0.658177	bZIP	Pancreatic islets	0.0011475	0.05
IPR008917	0.716076	TF_DNA-bd_sf	Pancreatic islets	0.0883753	0.1
IPR008967	-0.568508	p53-like_TF_DNA-bd	Pancreatic islets	0.109537	NA
IPR008984	-0.631444	SMAD_FHA_dom_sf	Pancreatic islets	0.268593	NA
IPR010982	-0.0843138	Lambda_DNA-bd_dom_sf	Pancreatic islets	0.469282	NA
IPR011598	0.728986	bHLH_dom	Pancreatic islets	0.0017	0.05
IPR013087	0.222687	Znf_C2H2_type	Pancreatic islets	0.0875681	0.1
IPR013088	-0.608797	Znf_NHR/GATA	Pancreatic islets	0.0864364	0.1
IPR013761	0.410533	SAM/pointed_sf	Pancreatic islets	0.268817	NA
IPR013767	1.03184	PAS_fold	Pancreatic islets	0.0220721	0.05
IPR013783	-1.52901	Ig-like_fold	Pancreatic islets	0.0572316	0.1
IPR013847	-0.112555	POU	Pancreatic islets	0.459087	NA
IPR014756	-1.53051	Ig_E-set	Pancreatic islets	0.0572316	0.1
IPR015585	-0.0788016	POU_dom_5	Pancreatic islets	0.488698	NA
IPR017855	-0.628441	SMAD-like_dom_sf	Pancreatic islets	0.268593	NA
IPR018122	0.282293	TF_fork_head_CS_1	Pancreatic islets	0.358816	NA
IPR019817	-1.71104	Interferon_reg_fac_CS	Pancreatic islets	0.0686146	0.1
IPR020479	-0.037033	Homeobox_metazoa	Pancreatic islets	0.490051	NA
IPR030456	-0.0195776	TF_fork_head_CS_2	Pancreatic islets	0.495361	NA
IPR031701	-1.41203	SIX1_SD	Pancreatic islets	0.184538	NA
IPR035500	-0.634601	NHR_like_dom_sf	Pancreatic islets	0.0875681	0.1
IPR035965	1.02983	PAS-like_dom_sf	Pancreatic islets	0.0229036	0.05
IPR036051	-0.852339	KRAB_dom_sf	Pancreatic islets	0.0692301	0.1
IPR036236	0.246412	Znf_C2H2_sf	Pancreatic islets	0.0630483	0.1
IPR036388	0.122513	WH-like_DNA-bd_sf	Pancreatic islets	0.347924	NA
IPR036390	0.0938976	WH_DNA-bd_sf	Pancreatic islets	0.404912	NA
IPR036638	0.64865	HLH_DNA-bd_sf	Pancreatic islets	0.00371571	0.05
IPR040238	0.86511	TAL-like	Pancreatic islets	0.0679558	0.1
IPR000014	1.08864	PAS	Alpha cells	0.0103457	0.05
IPR000047	-0.681698	HTH_motif	Alpha cells	0.347544	NA
IPR000327	-0.0672921	POU_dom	Alpha cells	0.488698	NA
IPR000418	0.571518	Ets_dom	Alpha cells	0.0864364	0.1
IPR000536	-0.748961	Nucl_hrmn_rcpt_lig-bd	Alpha cells	0.0591004	0.1
IPR001346	-1.07622	Interferon_reg_fact_DNA-bd_dom	Alpha cells	0.171192	NA
IPR001610	1.0691	PAC	Alpha cells	0.0480553	0.05
IPR001628	-0.750046	Znf_hrmn_rcpt	Alpha cells	0.059051	0.1
IPR001723	-0.751673	Nuclear_hrmn_rcpt	Alpha cells	0.0592487	0.1
IPR001766	-0.0286738	Fork_head_dom	Alpha cells	0.49217	NA
IPR001909	-1.03249	KRAB	Alpha cells	0.04097	0.05
IPR002909	-1.31389	IPT_dom	Alpha cells	0.125543	NA
IPR003118	0.439689	Pointed_dom	Alpha cells	0.248349	NA
IPR004826	1.13805	bZIP_Maf	Alpha cells	0.017	0.05
IPR004827	0.741227	bZIP	Alpha cells	0	0.05
IPR008917	0.749211	TF_DNA-bd_sf	Alpha cells	0.0769581	0.1
IPR008967	-0.293189	p53-like_TF_DNA-bd	Alpha cells	0.306036	NA
IPR008984	-0.524688	SMAD_FHA_dom_sf	Alpha cells	0.306036	NA
IPR010982	0.0263243	Lambda_DNA-bd_dom_sf	Alpha cells	0.49217	NA
IPR011598	0.695719	bHLH_dom	Alpha cells	0.0021287	0.05
IPR013087	0.137035	Znf_C2H2_type	Alpha cells	0.258774	NA
IPR013088	-0.772362	Znf_NHR/GATA	Alpha cells	0.0481686	0.05
IPR013761	0.440888	SAM/pointed_sf	Alpha cells	0.2484	NA
IPR013767	1.08864	PAS_fold	Alpha cells	0.0103457	0.05
IPR013783	-1.28054	Ig-like_fold	Alpha cells	0.0864364	0.1
IPR013847	-0.0687856	POU	Alpha cells	0.488698	NA
IPR014756	-1.27904	Ig_E-set	Alpha cells	0.0864364	0.1
IPR015585	-0.163499	POU_dom_5	Alpha cells	0.451583	NA
IPR017855	-0.526189	SMAD-like_dom_sf	Alpha cells	0.306036	NA
IPR018122	0.12613	TF_fork_head_CS_1	Alpha cells	0.46604	NA
IPR019817	-1.0722	Interferon_reg_fac_CS	Alpha cells	0.174219	NA
IPR020479	-0.0221582	Homeobox_metazoa	Alpha cells	0.49217	NA
IPR030456	-0.0271787	TF_fork_head_CS_2	Alpha cells	0.49217	NA
IPR031701	-1.36171	SIX1_SD	Alpha cells	0.199215	NA
IPR035500	-0.751673	NHR_like_dom_sf	Alpha cells	0.0599232	0.1
IPR035965	1.09066	PAS-like_dom_sf	Alpha cells	0.0107765	0.05
IPR036051	-1.03324	KRAB_dom_sf	Alpha cells	0.0441314	0.05
IPR036236	0.172174	Znf_C2H2_sf	Alpha cells	0.171646	NA
IPR036388	0.127241	WH-like_DNA-bd_sf	Alpha cells	0.347544	NA
IPR036390	0.0769174	WH_DNA-bd_sf	Alpha cells	0.436128	NA
IPR036638	0.621749	HLH_DNA-bd_sf	Alpha cells	0.00822375	0.05
IPR040238	0.752951	TAL-like	Alpha cells	0.116587	NA
IPR000014	1.03915	PAS	Beta cells	0.0178036	0.05
IPR000047	-0.108292	HTH_motif	Beta cells	0.491797	NA
IPR000327	0.0392891	POU_dom	Beta cells	0.492116	NA
IPR000418	0.453356	Ets_dom	Beta cells	0.155831	NA
IPR000536	-0.700775	Nucl_hrmn_rcpt_lig-bd	Beta cells	0.0621222	0.1
IPR001346	-0.681246	Interferon_reg_fact_DNA-bd_dom	Beta cells	0.28212	NA
IPR001610	1.02218	PAC	Beta cells	0.0591004	0.1
IPR001628	-0.702919	Znf_hrmn_rcpt	Beta cells	0.0615377	0.1
IPR001723	-0.700775	Nuclear_hrmn_rcpt	Beta cells	0.060986	0.1
IPR001766	-0.05874	Fork_head_dom	Beta cells	0.488698	NA
IPR001909	-0.844902	KRAB	Beta cells	0.0622408	0.1
IPR002909	-1.57309	IPT_dom	Beta cells	0.0762218	0.1
IPR003118	0.329718	Pointed_dom	Beta cells	0.312376	NA
IPR004826	1.12167	bZIP_Maf	Beta cells	0.0133875	0.05
IPR004827	0.69384	bZIP	Beta cells	0	0.05
IPR008917	0.736372	TF_DNA-bd_sf	Beta cells	0.0705891	0.1
IPR008967	-0.26754	p53-like_TF_DNA-bd	Beta cells	0.3095	NA
IPR008984	-0.50696	SMAD_FHA_dom_sf	Beta cells	0.306036	NA
IPR010982	0.00427782	Lambda_DNA-bd_dom_sf	Beta cells	0.497619	NA
IPR011598	0.615494	bHLH_dom	Beta cells	0.00908727	0.05
IPR013087	0.168315	Znf_C2H2_type	Beta cells	0.16749	NA
IPR013088	-0.819428	Znf_NHR/GATA	Beta cells	0.0342852	0.05
IPR013761	0.328535	SAM/pointed_sf	Beta cells	0.315046	NA
IPR013767	1.03915	PAS_fold	Beta cells	0.017	0.05
IPR013783	-1.15151	Ig-like_fold	Beta cells	0.08874	0.1
IPR013847	0.0385517	POU	Beta cells	0.492116	NA
IPR014756	-1.15299	Ig_E-set	Beta cells	0.08874	0.1
IPR015585	0.0692627	POU_dom_5	Beta cells	0.489521	NA
IPR017855	-0.50696	SMAD-like_dom_sf	Beta cells	0.306036	NA
IPR018122	0.0141442	TF_fork_head_CS_1	Beta cells	0.497197	NA
IPR019817	-0.681246	Interferon_reg_fac_CS	Beta cells	0.28212	NA
IPR020479	0.0926264	Homeobox_metazoa	Beta cells	0.436128	NA
IPR030456	-0.0602151	TF_fork_head_CS_2	Beta cells	0.488698	NA
IPR031701	-2.97062	SIX1_SD	Beta cells	0.0399565	0.05
IPR035500	-0.701311	NHR_like_dom_sf	Beta cells	0.060986	0.1
IPR035965	1.03519	PAS-like_dom_sf	Beta cells	0.017	0.05
IPR036051	-0.846377	KRAB_dom_sf	Beta cells	0.063267	0.1
IPR036236	0.186499	Znf_C2H2_sf	Beta cells	0.13107	NA
IPR036388	0.0525761	WH-like_DNA-bd_sf	Beta cells	0.461359	NA
IPR036390	0.0295764	WH_DNA-bd_sf	Beta cells	0.489792	NA
IPR036638	0.546578	HLH_DNA-bd_sf	Beta cells	0.017	0.05
IPR040238	0.707738	TAL-like	Beta cells	0.128685	NA
IPR000014	0.871521	PAS	HepG2 1	0.0480553	0.05
IPR000047	-2.01721	HTH_motif	HepG2 1	0.0948	0.1
IPR000327	0.267184	POU_dom	HepG2 1	0.309735	NA
IPR000418	0.210466	Ets_dom	HepG2 1	0.374857	NA
IPR000536	0.165255	Nucl_hrmn_rcpt_lig-bd	HepG2 1	0.376861	NA
IPR001346	-0.958616	Interferon_reg_fact_DNA-bd_dom	HepG2 1	0.194225	NA
IPR001610	0.833292	PAC	HepG2 1	0.115575	NA
IPR001628	0.163702	Znf_hrmn_rcpt	HepG2 1	0.376896	NA
IPR001723	0.163702	Nuclear_hrmn_rcpt	HepG2 1	0.376861	NA
IPR001766	0.506643	Fork_head_dom	HepG2 1	0.0875681	0.1
IPR001909	-1.07539	KRAB	HepG2 1	0.0342852	0.05
IPR002909	-1.51048	IPT_dom	HepG2 1	0.0883753	0.1
IPR003118	-0.19232	Pointed_dom	HepG2 1	0.436128	NA
IPR004826	0.86535	bZIP_Maf	HepG2 1	0.0948	0.1
IPR004827	0.677359	bZIP	HepG2 1	0	0.05
IPR008917	0.813464	TF_DNA-bd_sf	HepG2 1	0.0365925	0.05
IPR008967	-0.677162	p53-like_TF_DNA-bd	HepG2 1	0.0833098	0.1
IPR008984	-0.399911	SMAD_FHA_dom_sf	HepG2 1	0.347544	NA
IPR010982	0.379148	Lambda_DNA-bd_dom_sf	HepG2 1	0.13879	NA
IPR011598	0.536838	bHLH_dom	HepG2 1	0.021631	0.05
IPR013087	0.168819	Znf_C2H2_type	HepG2 1	0.161746	NA
IPR013088	0.218796	Znf_NHR/GATA	HepG2 1	0.311656	NA
IPR013761	-0.187754	SAM/pointed_sf	HepG2 1	0.436128	NA
IPR013767	0.871521	PAS_fold	HepG2 1	0.0467546	0.05
IPR013783	-1.48829	Ig-like_fold	HepG2 1	0.0572316	0.1
IPR013847	0.26861	POU	HepG2 1	0.310651	NA
IPR014756	-1.48686	Ig_E-set	HepG2 1	0.0572316	0.1
IPR015585	0.427538	POU_dom_5	HepG2 1	0.240727	NA
IPR017855	-0.395628	SMAD-like_dom_sf	HepG2 1	0.347544	NA
IPR018122	0.760288	TF_fork_head_CS_1	HepG2 1	0.0342852	0.05
IPR019817	-0.956706	Interferon_reg_fac_CS	HepG2 1	0.194225	NA
IPR020479	-0.444261	Homeobox_metazoa	HepG2 1	0.10626	NA
IPR030456	0.505219	TF_fork_head_CS_2	HepG2 1	0.0875681	0.1
IPR031701	-1.47234	SIX1_SD	HepG2 1	0.174088	NA
IPR035500	0.165255	NHR_like_dom_sf	HepG2 1	0.376861	NA
IPR035965	0.873428	PAS-like_dom_sf	HepG2 1	0.0474846	0.05
IPR036051	-1.07682	KRAB_dom_sf	HepG2 1	0.0342852	0.05
IPR036236	0.167419	Znf_C2H2_sf	HepG2 1	0.164278	NA
IPR036388	0.137111	WH-like_DNA-bd_sf	HepG2 1	0.315046	NA
IPR036390	0.152178	WH_DNA-bd_sf	HepG2 1	0.308529	NA
IPR036638	0.462916	HLH_DNA-bd_sf	HepG2 1	0.0386784	0.05
IPR040238	0.587505	TAL-like	HepG2 1	0.194225	NA
IPR000014	0.660631	PAS	HepG2 2	0.161434	NA
IPR000047	-1.46729	HTH_motif	HepG2 2	0.181128	NA
IPR000327	0.414501	POU_dom	HepG2 2	0.16728	NA
IPR000418	0.344004	Ets_dom	HepG2 2	0.268593	NA
IPR000536	0.195375	Nucl_hrmn_rcpt_lig-bd	HepG2 2	0.347544	NA
IPR001346	-1.70092	Interferon_reg_fact_DNA-bd_dom	HepG2 2	0.077775	0.1
IPR001610	0.502836	PAC	HepG2 2	0.311656	NA
IPR001628	0.196416	Znf_hrmn_rcpt	HepG2 2	0.347544	NA
IPR001723	0.196416	Nuclear_hrmn_rcpt	HepG2 2	0.347544	NA
IPR001766	0.649735	Fork_head_dom	HepG2 2	0.0342852	0.05
IPR001909	-0.961187	KRAB	HepG2 2	0.0551812	0.1
IPR002909	-1.55639	IPT_dom	HepG2 2	0.0885674	0.1
IPR003118	0.0529592	Pointed_dom	HepG2 2	0.492116	NA
IPR004826	0.928253	bZIP_Maf	HepG2 2	0.0705891	0.1
IPR004827	0.593178	bZIP	HepG2 2	0.00329538	0.05
IPR008917	0.652987	TF_DNA-bd_sf	HepG2 2	0.101446	NA
IPR008967	-0.826517	p53-like_TF_DNA-bd	HepG2 2	0.0548743	0.1
IPR008984	-1.20293	SMAD_FHA_dom_sf	HepG2 2	0.0948	0.1
IPR010982	0.464676	Lambda_DNA-bd_dom_sf	HepG2 2	0.0803116	0.1
IPR011598	0.419321	bHLH_dom	HepG2 2	0.0705891	0.1
IPR013087	0.250073	Znf_C2H2_type	HepG2 2	0.0591004	0.1
IPR013088	0.267245	Znf_NHR/GATA	HepG2 2	0.268593	NA
IPR013761	0.0529592	SAM/pointed_sf	HepG2 2	0.492116	NA
IPR013767	0.654865	PAS_fold	HepG2 2	0.159772	NA
IPR013783	-1.84886	Ig-like_fold	HepG2 2	0.0342852	0.05
IPR013847	0.415216	POU	HepG2 2	0.166911	NA
IPR014756	-1.85029	Ig_E-set	HepG2 2	0.0351739	0.05
IPR015585	0.556393	POU_dom_5	HepG2 2	0.13047	NA
IPR017855	-1.20293	SMAD-like_dom_sf	HepG2 2	0.0948	0.1
IPR018122	0.811115	TF_fork_head_CS_1	HepG2 2	0.02502	0.05
IPR019817	-1.70092	Interferon_reg_fac_CS	HepG2 2	0.0769055	0.1
IPR020479	-0.615694	Homeobox_metazoa	HepG2 2	0.0548743	0.1
IPR030456	0.652598	TF_fork_head_CS_2	HepG2 2	0.0342852	0.05
IPR031701	-1.89268	SIX1_SD	HepG2 2	0.116587	NA
IPR035500	0.193814	NHR_like_dom_sf	HepG2 2	0.347544	NA
IPR035965	0.656784	PAS-like_dom_sf	HepG2 2	0.156657	NA
IPR036051	-0.95904	KRAB_dom_sf	HepG2 2	0.0551812	0.1
IPR036236	0.243696	Znf_C2H2_sf	HepG2 2	0.060986	0.1
IPR036388	0.20154	WH-like_DNA-bd_sf	HepG2 2	0.212072	NA
IPR036390	0.234564	WH_DNA-bd_sf	HepG2 2	0.171646	NA
IPR036638	0.370213	HLH_DNA-bd_sf	HepG2 2	0.093553	0.1
IPR040238	-0.109726	TAL-like	HepG2 2	0.488698	NA

## Sheet: Fig. 3c
feature	enrich_fold	enrich_fold_upper	enrich_fold_lower	padj
ATAC-seq peaks (narrow)	3.65243	3.42311	3.91468	6.83758e-218
BMO unbound	0.829534	0.799483	0.861932	1
ATAC-seq peaks (broad)	3.27493	3.09442	3.4778	3.99994e-223
BMO bound (high f-VICE)	5.3785	4.8294	6.06848	1.48131e-168
BMO bound (low f-VICE)	4.14604	3.86196	4.47524	6.7384e-240
BMO bound (everything)	4.12202	3.84278	4.44503	6.36995e-243

## Sheet: Fig. 3e
kmer	pancreatic_islets fvice	Obs: same data in Supplementary Table 3: 6-mer normalized f-VICE
AAAAAA	0.0474855
AAAAAC	-0.132837
AAAAAG	-0.166387
AAAAAT	-0.107579
AAAACA	-0.0781843
AAAACC	-0.130746
AAAACG	-0.199871
AAAACT	-0.159976
AAAAGA	-0.204067
AAAAGC	-0.119084
AAAAGG	-0.1515
AAAAGT	-0.199316
AAAATA	-0.12168
AAAATC	-0.150253
AAAATG	-0.0972658
AAAATT	-0.104351
AAACAA	-0.00942134
AAACAC	0.00488333
AAACAG	0.0169841
AAACAT	0.00129701
AAACCA	-0.0318866
AAACCC	-0.148188
AAACCG	-0.118991
AAACCT	-0.0976122
AAACGA	-0.207408
AAACGC	-0.13391
AAACGG	-0.188175
AAACGT	0.00531658
AAACTA	-0.110414
AAACTC	-0.163352
AAACTG	-0.0787433
AAACTT	-0.258052
AAAGAA	-0.180361
AAAGAC	-0.198589
AAAGAG	-0.117599
AAAGAT	-0.141839
AAAGCA	-0.033959
AAAGCC	-0.0827641
AAAGCG	-0.123793
AAAGCT	-0.0178629
AAAGGA	-0.142746
AAAGGC	-0.0778015
AAAGGG	-0.091196
AAAGGT	-0.105797
AAAGTA	-0.123679
AAAGTC	-0.11837
AAAGTG	-0.114647
AAAGTT	-0.248844
AAATAA	-0.125053
AAATAC	-0.101824
AAATAG	-0.0544137
AAATAT	0.00196215
AAATCA	-0.0360453
AAATCC	-0.153111
AAATCG	-0.142531
AAATCT	-0.143018
AAATGA	0.0270617
AAATGC	-0.0742545
AAATGG	-0.112325
AAATGT	-0.0566494
AAATTA	-0.100032
AAATTC	-0.143564
AAATTG	-0.0753929
AACAAA	-0.0220361
AACAAC	0.0417266
AACAAG	-0.034727
AACAAT	0.000716405
AACACA	0.025451
AACACC	0.0158985
AACACG	0.00132834
AACACT	0.0581628
AACAGA	0.0174994
AACAGC	0.0696094
AACAGG	0.0056816
AACAGT	0.0256927
AACATA	-0.0624651
AACATC	-0.00462583
AACATG	0.0796276
AACATT	-0.0165608
AACCAA	0.0189558
AACCAC	0.0377803
AACCAG	0.0312373
AACCAT	0.0206159
AACCCA	-0.0872969
AACCCC	-0.190745
AACCCG	-0.0767136
AACCCT	-0.112946
AACCGA	-0.131097
AACCGC	-0.0363418
AACCGG	0.105654
AACCGT	-0.079009
AACCTA	-0.0449373
AACCTC	-0.100118
AACCTG	0.0151323
AACCTT	-0.0766968
AACGAA	-0.208092
AACGAC	-0.145873
AACGAG	-0.133412
AACGAT	-0.12378
AACGCA	-0.109523
AACGCC	-0.0267064
AACGCG	0.126011
AACGCT	-0.0466984
AACGGA	-0.151886
AACGGC	-0.0685865
AACGGG	-0.127085
AACGGT	-0.0817652
AACGTA	-0.0960043
AACGTC	-0.0108888
AACGTG	-0.00543283
AACTAA	-0.0587683
AACTAC	0.0465076
AACTAG	0.0384339
AACTAT	-0.124564
AACTCA	-0.103097
AACTCC	-0.0573239
AACTCG	-0.135777
AACTCT	-0.063704
AACTGA	-0.0102391
AACTGC	0.015825
AACTGG	-0.0136791
AACTGT	0.00164421
AACTTA	-0.216851
AACTTC	-0.136788
AACTTG	-0.140073
AACTTT	-0.248844
AAGAAA	-0.175485
AAGAAC	-0.136208
AAGAAG	-0.186322
AAGAAT	-0.1826
AAGACA	-0.124194
AAGACC	-0.219876
AAGACG	-0.232323
AAGACT	-0.125705
AAGAGA	-0.0928771
AAGAGC	-0.0467037
AAGAGG	-0.0474395
AAGAGT	-0.0606165
AAGATA	-0.162946
AAGATC	-0.0747387
AAGATG	-0.0848373
AAGATT	-0.179879
AAGCAA	-0.0247562
AAGCAC	0.00278891
AAGCAG	-0.00681946
AAGCAT	0.0233012
AAGCCA	0.0043434
AAGCCC	-0.0968367
AAGCCG	-0.0992435
AAGCCT	-0.0425268
AAGCGA	-0.121658
AAGCGC	0.0873423
AAGCGG	-0.0689356
AAGCGT	-0.059738
AAGCTA	-0.00302413
AAGCTC	-0.0464209
AAGCTG	0.00893257
AAGGAA	-0.11194
AAGGAC	-0.139371
AAGGAG	-0.106351
AAGGAT	-0.123356
AAGGCA	-0.0524147
AAGGCC	0.053085
AAGGCG	-0.0286978
AAGGCT	-0.0392496
AAGGGA	-0.0821045
AAGGGC	-0.068331
AAGGGG	-0.0980823
AAGGGT	-0.177153
AAGGTA	-0.15078
AAGGTC	-0.081202
AAGGTG	-0.0499968
AAGGTT	-0.0766968
AAGTAA	-0.0963083
AAGTAC	0.0479098
AAGTAG	-0.079285
AAGTAT	-0.128742
AAGTCA	-0.000965209
AAGTCC	-0.0757375
AAGTCG	-0.200396
AAGTCT	-0.114053
AAGTGA	0.0301435
AAGTGC	-0.0115809
AAGTGG	-0.040088
AAGTGT	-0.00775464
AAGTTA	-0.157036
AAGTTC	-0.137318
AAGTTG	-0.162398
AAGTTT	-0.258052
AATAAA	-0.0999321
AATAAC	-0.106332
AATAAG	-0.0867225
AATAAT	-0.0406131
AATACA	-0.0550234
AATACC	-0.0921585
AATACG	-0.0277797
AATACT	-0.010922
AATAGA	-0.0183782
AATAGC	0.0550253
AATAGG	0.0385281
AATAGT	-0.0220833
AATATA	-0.0424402
AATATC	-0.0886812
AATATG	-0.000677289
AATCAA	0.0111982
AATCAC	0.150191
AATCAG	0.118099
AATCAT	0.176142
AATCCA	-0.0541872
AATCCC	-0.0431944
AATCCG	0.0266384
AATCCT	-0.10726
AATCGA	-0.0243589
AATCGC	0.0881081
AATCGG	0.0111471
AATCGT	-0.0237244
AATCTA	-0.103082
AATCTC	-0.082606
AATCTG	-0.0320721
AATCTT	-0.179879
AATGAA	-0.0044807
AATGAC	0.182721
AATGAG	0.112531
AATGAT	0.0914764
AATGCA	0.00726556
AATGCC	-0.0221235
AATGCG	0.0204916
AATGCT	0.019533
AATGGA	-0.0399936
AATGGC	0.0309209
AATGGG	-0.00901724
AATGGT	-0.0227648
AATGTA	-0.0324566
AATGTC	-0.0490393
AATGTG	0.0118405
AATGTT	-0.0165608
AATTAA	-0.0854011
AATTAC	0.0149537
AATTAG	-0.00779064
AATTAT	-0.047403
AATTCA	-0.0731159
AATTCC	-0.073551
AATTCG	-0.111027
AATTCT	-0.103486
AATTGA	-0.0135274
AATTGC	0.049386
AATTGG	-0.031181
AATTGT	-0.0312607
AATTTA	-0.0961875
AATTTC	-0.0654595
AATTTG	-0.088535
AATTTT	-0.104351
ACAAAA	-0.106177
ACAAAC	0.0249608
ACAAAG	-0.0498091
ACAAAT	-0.0312455
ACAACA	0.0652927
ACAACC	-0.0447514
ACAACG	-0.0463933
ACAACT	0.0106893
ACAAGA	-0.059569
ACAAGC	0.034888
ACAAGG	-0.108218
ACAAGT	-0.0459905
ACAATA	-0.0309828
ACAATC	0.0014775
ACAATG	0.0314015
ACAATT	-0.0312607
ACACAA	-0.00850808
ACACAC	0.285817
ACACAG	0.111932
ACACAT	0.127016
ACACCA	0.0609116
ACACCC	-0.000693893
ACACCG	-0.0204642
ACACCT	0.0627579
ACACGA	-0.0242267
ACACGC	0.134748
ACACGG	-0.0466035
ACACGT	0.229306
ACACTA	0.0896908
ACACTC	0.0466939
ACACTG	0.116839
ACACTT	-0.00775464
ACAGAA	-0.0338348
ACAGAC	0.0164435
ACAGAG	0.0566618
ACAGAT	0.040667
ACAGCA	0.0857563
ACAGCC	-0.0336978
ACAGCG	0.0386703
ACAGCT	0.110572
ACAGGA	0.0153711
ACAGGC	0.0892866
ACAGGG	0.0268688
ACAGGT	0.0388545
ACAGTA	0.0497421
ACAGTC	0.0956247
ACAGTG	0.123294
ACAGTT	0.00164421
ACATAA	-0.0183103
ACATAC	0.0442054
ACATAG	0.0373467
ACATAT	0.0222985
ACATCA	0.166953
ACATCC	-0.00302434
ACATCG	-0.0817027
ACATCT	0.00320316
ACATGA	0.159635
ACATGC	0.102768
ACATGG	0.0351294
ACATTA	0.0333492
ACATTC	-0.0598908
ACATTG	0.051409
ACATTT	-0.0566494
ACCAAA	-0.127259
ACCAAC	0.0382587
ACCAAG	-0.045574
ACCAAT	0.263295
ACCACA	0.0598375
ACCACC	0.0149915
ACCACG	0.0143861
ACCACT	0.0733155
ACCAGA	0.0336274
ACCAGC	0.0708069
ACCAGG	0.0640085
ACCAGT	0.0801728
ACCATA	0.0305495
ACCATC	0.0100416
ACCATG	0.102161
ACCATT	-0.0227648
ACCCAA	-0.0921407
ACCCAC	-0.0114345
ACCCAG	-0.0134884
ACCCAT	0.0144384
ACCCCA	-0.22924
ACCCCC	-0.163794
ACCCCG	-0.110359
ACCCCT	-0.169591
ACCCGA	-0.175987
ACCCGC	-0.0382206
ACCCGG	-0.00553862
ACCCGT	-0.042662
ACCCTA	-0.104391
ACCCTC	-0.130562
ACCCTG	-0.0444617
ACCCTT	-0.177153
ACCGAA	-0.175837
ACCGAC	-0.0982734
ACCGAG	-0.116791
ACCGAT	-0.020006
ACCGCA	-0.130897
ACCGCC	0.0929848
ACCGCG	0.0499616
ACCGCT	-0.0131174
ACCGGA	0.0446367
ACCGGC	-0.00522012
ACCGGG	-0.108768
ACCGTA	-0.045911
ACCGTC	-0.103703
ACCGTG	-0.0180766
ACCGTT	-0.0817652
ACCTAA	-0.0459621
ACCTAC	0.0247887
ACCTAG	0.180972
ACCTAT	0.0282156
ACCTCA	-0.00169435
ACCTCC	-0.0284919
ACCTCG	-0.134129
ACCTCT	-0.0417119
ACCTGA	0.0141863
ACCTGC	0.0469372
ACCTGG	0.0437264
ACCTGT	0.0388545
ACCTTA	-0.0867855
ACCTTC	-0.082412
ACCTTG	-0.0194378
ACCTTT	-0.105797
ACGAAA	-0.17185
ACGAAC	-0.121247
ACGAAG	-0.227549
ACGAAT	-0.152364
ACGACA	-0.00381418
ACGACC	-0.224632
ACGACG	0.024087
ACGACT	-0.0769392
ACGAGA	-0.128412
ACGAGC	-0.0697423
ACGAGG	-0.117756
ACGAGT	-0.0604906
ACGATA	-0.102678
ACGATC	-0.0176892
ACGATG	-0.0480872
ACGATT	-0.0237244
ACGCAA	0.0153662
ACGCAC	0.135749
ACGCAG	0.00460527
ACGCAT	0.179793
ACGCCA	0.0553774
ACGCCC	0.0912701
ACGCCG	0.0677832
ACGCCT	0.0153494
ACGCGA	0.0386859
ACGCGC	0.257363
ACGCGG	0.0279827
ACGCTA	0.0936628
ACGCTC	0.0106107
ACGCTG	0.0556654
ACGCTT	-0.059738
ACGGAA	-0.0261993
ACGGAC	-0.017116
ACGGAG	-0.11076
ACGGAT	-0.036731
ACGGCA	-0.00508384
ACGGCC	-0.0227713
ACGGCG	0.00404539
ACGGCT	-0.055071
ACGGGA	-0.0819068
ACGGGC	-0.0448356
ACGGGG	-0.0980921
ACGGGT	-0.042662
ACGGTA	-0.0904728
ACGGTC	-0.0667482
ACGGTG	-0.0263736
ACGGTT	-0.079009
ACGTAA	0.225221
ACGTAC	0.120821
ACGTAG	0.150629
ACGTAT	0.108844
ACGTCA	0.398187
ACGTCC	-0.0220732
ACGTCG	0.235079
ACGTCT	0.0343393
ACGTGA	0.260531
ACGTGC	0.18831
ACGTGG	0.14258
ACGTGT	0.229306
ACGTTA	0.149603
ACGTTC	-0.00237561
ACGTTG	0.162551
ACGTTT	0.00531658
ACTAAA	-0.0624067
ACTAAC	0.114306
ACTAAG	0.0890459
ACTAAT	0.180636
ACTACA	0.138574
ACTACC	0.0260323
ACTACG	0.0714803
ACTACT	0.0800967
ACTAGA	0.160436
ACTAGC	0.125128
ACTAGG	0.136597
ACTATA	-0.00203544
ACTATC	-0.0375035
ACTATG	0.119926
ACTATT	-0.0220833
ACTCAA	0.0507344
ACTCAC	0.0310316
ACTCAG	0.187136
ACTCAT	0.305016
ACTCCA	-0.00431076
ACTCCC	-0.015594
ACTCCG	-0.0401437
ACTCCT	-0.0346042
ACTCGA	-0.00324022
ACTCGC	0.0223863
ACTCGG	-0.155617
ACTCGT	-0.0604906
ACTCTA	0.0475751
ACTCTC	-0.11179
ACTCTG	0.052662
ACTCTT	-0.0606165
ACTGAA	0.00896507
ACTGAC	0.12069
ACTGAG	0.0484183
ACTGAT	0.0736143
ACTGCA	0.111531
ACTGCC	0.0774078
ACTGCG	0.0145948
ACTGCT	0.0722513
ACTGGA	0.0124538
ACTGGC	0.108852
ACTGGG	-0.0132044
ACTGGT	0.0801728
ACTGTA	0.0897922
ACTGTC	0.0449936
ACTGTG	0.118383
ACTGTT	0.0256927
ACTTAA	-0.0806302
ACTTAC	-0.0827317
ACTTAG	0.00190731
ACTTAT	-0.0353959
ACTTCA	-0.0399632
ACTTCC	0.0559077
ACTTCG	-0.218604
ACTTCT	-0.0811049
ACTTGA	-0.0251054
ACTTGC	-0.0556841
ACTTGG	-0.0925681
ACTTGT	-0.0459905
ACTTTA	-0.153555
ACTTTC	-0.163859
ACTTTG	-0.0563445
ACTTTT	-0.199316
AGAAAA	-0.124362
AGAAAC	-0.116321
AGAAAG	-0.0611855
AGAAAT	-0.122247
AGAACA	-0.0156253
AGAACC	-0.105974
AGAACG	-0.115155
AGAACT	-0.111113
AGAAGA	-0.134447
AGAAGC	-0.093681
AGAAGG	-0.0698439
AGAAGT	-0.0811049
AGAATA	-0.124447
AGAATC	-0.0736676
AGAATG	-0.00801959
AGAATT	-0.103486
AGACAA	-0.119069
AGACAC	0.00316868
AGACAG	0.0519778
AGACAT	-0.0453383
AGACCA	-0.0378469
AGACCC	-0.276736
AGACCG	-0.0831951
AGACCT	-0.0462006
AGACGA	-0.178608
AGACGC	-0.0666154
AGACGG	-0.132936
AGACGT	0.0343393
AGACTA	0.0196061
AGACTC	-0.13004
AGACTG	0.0502804
AGACTT	-0.114053
AGAGAA	-0.084824
AGAGAC	-0.0522832
AGAGAG	0.103093
AGAGAT	-0.0395747
AGAGCA	0.0523094
AGAGCC	0.0310448
AGAGCG	0.0394172
AGAGCT	0.0760787
AGAGGA	-0.0211805
AGAGGC	0.0608523
AGAGGG	0.100298
AGAGGT	-0.0417119
AGAGTA	0.0234386
AGAGTC	-0.0941231
AGAGTG	0.0508142
AGAGTT	-0.063704
AGATAA	-0.0737913
AGATAC	-0.0633898
AGATAG	0.0308612
AGATAT	-0.0117874
AGATCA	0.0125285
AGATCC	-0.102129
AGATCG	-0.115968
AGATGA	0.0951091
AGATGC	-0.0615299
AGATGG	0.0704641
AGATGT	0.00320316
AGATTA	-0.0576814
AGATTC	-0.121285
AGATTG	-0.0107558
AGATTT	-0.143018
AGCAAA	0.0017403
AGCAAC	0.0926037
AGCAAG	0.00568812
AGCAAT	0.0477051
AGCACA	0.101287
AGCACC	0.0469633
AGCACG	0.0527939
AGCACT	0.0473781
AGCAGA	0.061892
AGCAGC	0.0978278
AGCAGG	0.0671525
AGCAGT	0.0722513
AGCATA	0.0762844
AGCATC	0.010577
AGCATG	0.171948
AGCATT	0.019533
AGCCAA	0.129205
AGCCAC	0.0703001
AGCCAG	0.105286
AGCCAT	0.0436403
AGCCCA	0.0144806
AGCCCC	-0.0278538
AGCCCG	0.049477
AGCCCT	-0.00628256
AGCCGA	-0.0366947
AGCCGC	0.122996
AGCCGG	0.0756523
AGCCGT	-0.055071
AGCCTA	0.0604273
AGCCTC	0.0430917
AGCCTG	0.0802723
AGCCTT	-0.0392496
AGCGAA	-0.130131
AGCGAC	-0.057769
AGCGAG	-0.0469308
AGCGAT	-0.0135788
AGCGCA	0.021499
AGCGCC	0.155418
AGCGCG	0.274641
AGCGGA	0.00376374
AGCGGC	0.101277
AGCGGG	0.00737701
AGCGGT	-0.0131174
AGCGTA	0.0618588
AGCGTC	-0.00155352
AGCGTG	0.0568939
AGCGTT	-0.0466984
AGCTAA	0.0650183
AGCTAC	0.0641009
AGCTAG	0.147376
AGCTAT	0.114199
AGCTCA	0.0923328
AGCTCC	0.0701081
AGCTCG	0.0092282
AGCTCT	0.0760787
AGCTGA	0.0955512
AGCTGC	0.111039
AGCTGG	0.0888929
AGCTGT	0.110572
AGCTTA	0.0541255
AGCTTC	-0.00465616
AGCTTG	0.0506005
AGCTTT	-0.0178629
AGGAAA	-0.0827542
AGGAAC	-0.0607462
AGGAAG	-0.00062196
AGGAAT	-0.120971
AGGACA	-0.042562
AGGACC	-0.121946
AGGACG	-0.125319
AGGACT	-0.0685894
AGGAGA	-0.0502437
AGGAGC	0.0171009
AGGAGG	0.120686
AGGAGT	-0.0346042
AGGATA	-0.0749625
AGGATC	-0.0232775
AGGATG	-0.0140335
AGGATT	-0.10726
AGGCAA	-0.0128112
AGGCAC	0.00930566
AGGCAG	0.0815845
AGGCAT	0.0110769
AGGCCA	0.0433563
AGGCCC	0.0557185
AGGCCG	0.0359731
AGGCGA	-0.0908908
AGGCGC	0.156324
AGGCGG	0.225874
AGGCGT	0.0153494
AGGCTA	0.0381565
AGGCTC	0.0275525
AGGCTG	0.122848
AGGCTT	-0.0425268
AGGGAA	-0.0534165
AGGGAC	-0.109745
AGGGAG	0.110127
AGGGAT	-0.0439437
AGGGCA	0.0548132
AGGGCC	0.0275752
AGGGCG	0.221894
AGGGCT	-0.00628256
AGGGGA	-0.076333
AGGGGC	0.0441644
AGGGGG	0.112473
AGGGGT	-0.169591
AGGGTA	-0.0715385
AGGGTC	-0.309577
AGGGTG	0.0396865
AGGGTT	-0.112946
AGGTAA	-0.119294
AGGTAC	-0.0137201
AGGTAG	-0.0267395
AGGTAT	-0.0341629
AGGTCA	0.0606954
AGGTCC	-0.0705748
AGGTCG	-0.124588
AGGTCT	-0.0462006
AGGTGA	0.0236594
AGGTGC	-0.107567
AGGTGG	0.106291
AGGTGT	0.0627579
AGGTTA	0.00611586
AGGTTC	-0.0668091
AGGTTG	-0.0133
AGGTTT	-0.0976122
AGTAAA	-0.0291735
AGTAAC	0.0981147
AGTAAG	-0.0144658
AGTAAT	0.0870433
AGTACA	0.0707325
AGTACC	0.00816084
AGTACG	0.000462804
AGTAGA	0.0428996
AGTAGC	0.0526477
AGTAGG	0.0227045
AGTAGT	0.0800967
AGTATA	0.00759128
AGTATC	-0.00774838
AGTATG	0.0952072
AGTATT	-0.010922
AGTCAA	0.0828253
AGTCAC	0.122474
AGTCAG	0.180196
AGTCAT	0.33013
AGTCCA	0.0244562
AGTCCC	-0.0370334
AGTCCG	-0.0710297
AGTCCT	-0.0685894
AGTCGA	-0.0674498
AGTCGC	-0.0719543
AGTCGG	-0.119706
AGTCGT	-0.0769392
AGTCTA	0.0168999
AGTCTC	-0.0327776
AGTCTG	-0.0691834
AGTCTT	-0.125705
AGTGAA	-0.00151024
AGTGAC	0.216855
AGTGAG	0.108995
AGTGAT	0.0792017
AGTGCA	0.0837854
AGTGCC	0.0464416
AGTGCG	0.0479633
AGTGCT	0.0473781
AGTGGA	0.0128942
AGTGGC	0.0875451
AGTGGG	-0.0299498
AGTGGT	0.0733155
AGTGTA	0.0883594
AGTGTC	0.000754136
AGTGTG	0.0991296
AGTGTT	0.0581628
AGTTAA	-0.0198357
AGTTAC	0.0436588
AGTTAG	-0.0260578
AGTTAT	-0.0747356
AGTTCA	0.0105484
AGTTCC	-0.012701
AGTTCG	-0.149471
AGTTCT	-0.111113
AGTTGA	-0.020937
AGTTGC	0.0200381
AGTTGG	-0.0717666
AGTTGT	0.0106893
AGTTTA	-0.158655
AGTTTC	-0.117741
AGTTTG	-0.116634
AGTTTT	-0.159976
ATAAAA	-0.120139
ATAAAC	-0.044986
ATAAAG	-0.144532
ATAAAT	-0.0224848
ATAACA	-0.0027451
ATAACC	0.0150834
ATAACG	-0.01729
ATAACT	-0.0747356
ATAAGA	-0.114899
ATAAGC	0.0463636
ATAAGG	-0.0181938
ATAAGT	-0.0353959
ATAATA	-0.0372737
ATAATC	-0.0335943
ATAATG	0.0179241
ATAATT	-0.047403
ATACAA	-0.0530179
ATACAC	0.0564735
ATACAG	0.0250073
ATACAT	0.0140972
ATACCA	-0.00520704
ATACCC	-0.0491305
ATACCG	0.0110588
ATACCT	-0.0341629
ATACGA	-0.0603771
ATACGC	0.0489647
ATACGG	-0.0419548
ATACGT	0.108844
ATACTA	0.0392488
ATACTC	0.0301511
ATACTG	0.102241
ATACTT	-0.128742
ATAGAA	-0.0384515
ATAGAC	0.0193178
ATAGAG	0.0584266
ATAGAT	0.0105344
ATAGCA	0.0895789
ATAGCC	0.0718723
ATAGCG	0.0694756
ATAGCT	0.114199
ATAGGA	0.0153058
ATAGGC	0.12604
ATAGGG	-0.0245785
ATAGGT	0.0282156
ATAGTA	0.0343257
ATAGTC	0.0608053
ATAGTG	0.0757622
ATAGTT	-0.124564
ATATAA	-0.0434464
ATATAC	-0.0131855
ATATAG	-0.00238032
ATATCA	0.0171249
ATATCC	-0.0159805
ATATCG	0.0786925
ATATCT	-0.0117874
ATATGA	0.0945326
ATATGC	0.0483567
ATATGG	-0.020733
ATATGT	0.0222985
ATATTA	0.0178159
ATATTC	-0.0426247
ATATTG	-0.0113918
ATATTT	0.00196215
ATCAAA	-0.0569731
ATCAAC	0.0696282
ATCAAG	-0.0155331
ATCAAT	0.0177046
ATCACA	0.14963
ATCACC	0.129678
ATCACG	0.169592
ATCACT	0.0792017
ATCAGA	0.0980324
ATCAGC	0.145893
ATCAGG	0.0667704
ATCAGT	0.0736143
ATCATA	0.108613
ATCATC	0.17124
ATCATG	0.177597
ATCATT	0.0914764
ATCCAA	-0.0216724
ATCCAC	0.0347238
ATCCAG	0.00316926
ATCCAT	0.0429186
ATCCCA	-0.0692901
ATCCCC	-0.148126
ATCCCG	-0.0731191
ATCCCT	-0.0439437
ATCCGA	-0.105231
ATCCGC	0.0123394
ATCCGG	0.0965401
ATCCGT	-0.036731
ATCCTA	-0.0415035
ATCCTC	-0.109892
ATCCTG	-0.0285167
ATCCTT	-0.123356
ATCGAA	-0.140832
ATCGAC	-0.0925921
ATCGAG	-0.132127
ATCGCA	0.0380534
ATCGCC	-0.0140884
ATCGCG	0.13048
ATCGCT	-0.0135788
ATCGGA	-0.0278157
ATCGGC	-0.0326653
ATCGGG	-0.146405
ATCGGT	-0.020006
ATCGTA	-0.0576355
ATCGTC	-0.068407
ATCGTG	-0.0254347
ATCGTT	-0.12378
ATCTAA	-0.0960593
ATCTAC	0.0105427
ATCTAG	0.178653
ATCTAT	0.0105344
ATCTCA	-0.0111025
ATCTCC	-0.0980885
ATCTCG	-0.129039
ATCTCT	-0.0395747
ATCTGA	0.0480546
ATCTGC	0.0547113
ATCTGG	-0.00670321
ATCTGT	0.040667
ATCTTA	-0.153191
ATCTTC	-0.158069
ATCTTG	-0.0858755
ATCTTT	-0.141839
ATGAAA	-0.0558704
ATGAAC	-0.0059577
ATGAAG	-0.07415
ATGAAT	0.145784
ATGACA	0.17394
ATGACC	0.0980148
ATGACG	0.335128
ATGACT	0.33013
ATGAGA	0.0205162
ATGAGC	0.0807013
ATGAGG	0.0365699
ATGAGT	0.305016
ATGATA	0.0136281
ATGATC	0.132571
ATGATG	0.196393
ATGATT	0.176142
ATGCAA	0.022358
ATGCAC	0.0843509
ATGCAG	0.051331
ATGCCA	0.0514097
ATGCCC	-0.00955187
ATGCCG	-0.033895
ATGCCT	0.0110769
ATGCGA	-0.0265325
ATGCGC	0.281685
ATGCGG	-0.064424
ATGCGT	0.179793
ATGCTA	0.0344628
ATGCTC	0.071315
ATGCTG	0.085925
ATGCTT	0.0233012
ATGGAA	-0.0512518
ATGGAC	-0.0113467
ATGGAG	-0.0455917
ATGGAT	0.0429186
ATGGCA	0.101291
ATGGCC	0.0762
ATGGCG	0.0247311
ATGGCT	0.0436403
ATGGGA	0.0133158
ATGGGC	0.0404404
ATGGGG	-0.10743
ATGGGT	0.0144384
ATGGTA	0.0378193
ATGGTC	0.024282
ATGGTG	0.0481358
ATGGTT	0.0206159
ATGTAA	0.012168
ATGTAC	0.122118
ATGTAG	0.0695785
ATGTAT	0.0140972
ATGTCA	0.135671
ATGTCC	-0.0101274
ATGTCG	-0.0809957
ATGTCT	-0.0453383
ATGTGA	0.105575
ATGTGC	0.0637283
ATGTGG	0.0196368
ATGTGT	0.127016
ATGTTA	-0.0273
ATGTTC	-0.0073981
ATGTTG	0.0508012
ATGTTT	0.00129701
ATTAAA	-0.129646
ATTAAC	0.0592211
ATTAAG	-0.0797504
ATTACA	0.0720463
ATTACC	-0.0032481
ATTACG	0.148705
ATTACT	0.0870433
ATTAGA	-0.0288152
ATTAGC	0.063879
ATTAGG	-0.0237016
ATTAGT	0.180636
ATTATA	-0.0579738
ATTATC	-0.0768989
ATTATG	0.0390902
ATTATT	-0.0406131
ATTCAA	-0.0327534
ATTCAC	0.0904227
ATTCAG	0.026022
ATTCAT	0.145784
ATTCCA	-0.0762491
ATTCCC	-0.106083
ATTCCG	-0.0993777
ATTCCT	-0.120971
ATTCGA	-0.0547124
ATTCGC	-0.0668841
ATTCGG	-0.168522
ATTCGT	-0.152364
ATTCTA	-0.0496951
ATTCTC	-0.08925
ATTCTG	-0.0217023
ATTCTT	-0.1826
ATTGAA	-0.0430781
ATTGAC	0.120601
ATTGAG	-0.015702
ATTGAT	0.0177046
ATTGCA	0.121654
ATTGCC	0.0318831
ATTGCG	0.145363
ATTGCT	0.0477051
ATTGGA	0.0738021
ATTGGC	0.32527
ATTGGG	0.00187
ATTGGT	0.263295
ATTGTA	0.00798459
ATTGTC	-0.0321296
ATTGTG	0.0432628
ATTGTT	0.000716405
ATTTAA	-0.116977
ATTTAC	0.00086668
ATTTAG	-0.111441
ATTTAT	-0.0224848
ATTTCA	-0.047055
ATTTCC	-0.0283503
ATTTCG	-0.14819
ATTTCT	-0.122247
ATTTGA	-0.0357896
ATTTGC	0.0148702
ATTTGG	-0.136852
ATTTGT	-0.0312455
ATTTTA	-0.148933
ATTTTC	-0.137918
ATTTTG	-0.137045
ATTTTT	-0.107579
CAAAAA	-0.174369
CAAAAC	-0.116463
CAAAAG	-0.140442
CAAAAT	-0.137045
CAAACA	0.0807284
CAAACC	-0.0820553
CAAACG	-0.080697
CAAACT	-0.116634
CAAAGA	-0.119043
CAAAGC	-0.0294417
CAAAGG	-0.0477788
CAAAGT	-0.0563445
CAAATA	-0.0217467
CAAATC	-0.0864922
CAAATG	-0.00723012
CAAATT	-0.088535
CAACAA	0.0276853
CAACAC	0.0408387
CAACAG	0.0939197
CAACAT	0.0508012
CAACCA	0.118071
CAACCC	-0.0587479
CAACCG	0.0854099
CAACCT	-0.0133
CAACGA	-0.0884672
CAACGC	0.0218657
CAACGG	-0.00457021
CAACGT	0.162551
CAACTA	0.00791354
CAACTC	-0.019511
CAACTG	0.079361
CAACTT	-0.162398
CAAGAA	-0.190506
CAAGAC	-0.113175
CAAGAG	-0.010509
CAAGAT	-0.0858755
CAAGCA	0.0357214
CAAGCC	0.014745
CAAGCG	-0.0219559
CAAGCT	0.0506005
CAAGGA	-0.131865
CAAGGC	-0.0750493
CAAGGG	-0.0441129
CAAGGT	-0.0194378
CAAGTA	-0.0360369
CAAGTC	-0.0800433
CAAGTG	0.020432
CAAGTT	-0.140073
CAATAA	-0.0567464
CAATAC	0.0312644
CAATAG	0.174343
CAATAT	-0.0113918
CAATCA	0.266446
CAATCC	0.071649
CAATCG	0.34303
CAATCT	-0.0107558
CAATGA	0.192623
CAATGC	0.0657951
CAATGG	0.156026
CAATGT	0.051409
CAATTA	0.0196737
CAATTC	-0.030751
CAATTT	-0.0753929
CACAAA	-0.0634767
CACAAC	0.0108588
CACAAG	-0.0374564
CACAAT	0.0432628
CACACA	0.254247
CACACC	0.10246
CACACG	0.0894852
CACACT	0.0991296
CACAGA	0.0615661
CACAGC	0.141655
CACAGG	0.107436
CACAGT	0.118383
CACATA	0.0340668
CACATC	0.036386
CACATG	0.224202
CACATT	0.0118405
CACCAA	0.0165604
CACCAC	0.104069
CACCAG	0.130047
CACCAT	0.0481358
CACCCA	0.0528969
CACCCC	0.0214134
CACCCG	-0.0497126
CACCCT	0.0396865
CACCGA	-0.106726
CACCGC	-0.00238472
CACCGG	0.0423536
CACCGT	-0.0263736
CACCTA	0.11343
CACCTC	0.00499035
CACCTG	0.100474
CACCTT	-0.0499968
CACGAA	-0.16549
CACGAC	-0.112826
CACGAG	-0.00794252
CACGAT	-0.0254347
CACGCA	0.0799875
CACGCC	0.162328
CACGCG	0.186755
CACGCT	0.0568939
CACGGA	-0.0548987
CACGGC	0.0191754
CACGGG	-0.0711485
CACGGT	-0.0180766
CACGTA	0.036664
CACGTC	0.0648866
CACGTT	-0.00543283
CACTAA	0.0445268
CACTAC	0.0861642
CACTAG	0.33937
CACTAT	0.0757622
CACTCA	0.077813
CACTCC	0.0192098
CACTCG	-0.0472421
CACTCT	0.0508142
CACTGA	0.104065
CACTGC	0.143398
CACTGG	0.0834355
CACTGT	0.123294
CACTTA	0.0227643
CACTTC	0.0648896
CACTTG	0.020432
CACTTT	-0.114647
CAGAAA	-0.0747601
CAGAAC	-0.0193454
CAGAAG	-0.00819005
CAGAAT	-0.0217023
CAGACA	0.0419447
CAGACC	-0.058501
CAGACG	-0.0101901
CAGACT	-0.0691834
CAGAGA	-0.00688838
CAGAGC	0.115292
CAGAGG	0.0927674
CAGAGT	0.052662
CAGATA	-0.00754875
CAGATC	0.0286633
CAGATG	0.108767
CAGATT	-0.0320721
CAGCAA	0.0343685
CAGCAC	0.0994025
CAGCAG	0.200735
CAGCAT	0.085925
CAGCCA	0.150309
CAGCCC	0.117284
CAGCCG	0.0754906
CAGCCT	0.122848
CAGCGA	-0.0768434
CAGCGC	0.242831
CAGCGG	0.0429842
CAGCGT	0.0556654
CAGCTA	0.0676269
CAGCTC	0.098714
CAGCTT	0.00893257
CAGGAA	0.00851259
CAGGAC	-0.0428626
CAGGAG	0.0606968
CAGGAT	-0.0285167
CAGGCA	0.115357
CAGGCC	0.137216
CAGGCG	0.122263
CAGGCT	0.0802723
CAGGGA	0.0239066
CAGGGC	0.115359
CAGGGG	0.0490477
CAGGGT	-0.0444617
CAGGTA	-0.0557542
CAGGTC	-0.0156332
CAGGTG	0.100474
CAGGTT	0.0151323
CAGTAA	0.0303662
CAGTAC	0.132274
CAGTAG	0.135835
CAGTAT	0.102241
CAGTCA	0.13874
CAGTCC	-0.00254505
CAGTCG	-0.0725394
CAGTCT	0.0502804
CAGTGA	0.160654
CAGTGC	0.106303
CAGTGG	0.0598106
CAGTGT	0.116839
CAGTTA	0.0250935
CAGTTC	-0.00747851
CAGTTG	0.079361
CAGTTT	-0.0787433
CATAAA	-0.0516478
CATAAC	0.059746
CATAAG	0.0378084
CATAAT	0.0390902
CATACA	0.0600599
CATACC	0.03197
CATACG	0.0840995
CATACT	0.0952072
CATAGA	0.0795226
CATAGC	0.157688
CATAGG	0.0954901
CATAGT	0.119926
CATATA	-0.0278259
CATATC	0.0170489
CATATT	-0.000677289
CATCAA	0.0125073
CATCAC	0.154721
CATCAG	0.13625
CATCAT	0.196393
CATCCA	0.102717
CATCCC	-0.061079
CATCCG	0.0394761
CATCCT	-0.0140335
CATCGA	-0.0352173
CATCGC	-0.0458056
CATCGG	-0.0849156
CATCGT	-0.0480872
CATCTA	0.158632
CATCTC	-0.022111
CATCTG	0.108767
CATCTT	-0.0848373
CATGAA	0.095313
CATGAC	0.27988
CATGAG	0.1862
CATGAT	0.177597
CATGCA	0.20146
CATGCC	0.123043
CATGCG	0.276846
CATGCT	0.171948
CATGGA	0.0380431
CATGGC	0.073412
CATGGG	0.0867132
CATGGT	0.102161
CATGTA	0.132066
CATGTC	0.0845532
CATGTG	0.224202
CATGTT	0.0796276
CATTAA	0.0546659
CATTAC	0.134535
CATTAG	0.143502
CATTAT	0.0179241
CATTCA	0.0942512
CATTCC	-0.0696431
CATTCG	-0.0901754
CATTCT	-0.00801959
CATTGA	0.0722111
CATTGC	0.11472
CATTGG	0.259687
CATTGT	0.0314015
CATTTA	-0.0306029
CATTTC	-0.0240931
CATTTG	-0.00723012
CATTTT	-0.0972658
CCAAAA	-0.22561
CCAAAC	-0.128701
CCAAAG	-0.100674
CCAAAT	-0.136852
CCAACA	-0.0440861
CCAACC	-0.0141557
CCAACG	-0.0526496
CCAACT	-0.0717666
CCAAGA	-0.132584
CCAAGC	0.00267363
CCAAGG	-0.0580692
CCAAGT	-0.0925681
CCAATA	0.0998826
CCAATC	0.302087
CCAATG	0.259687
CCAATT	-0.031181
CCACAA	-0.00745358
CCACAC	0.0670682
CCACAG	0.0467429
CCACAT	0.0196368
CCACCA	0.0643438
CCACCC	0.0585989
CCACCG	-0.0362337
CCACCT	0.106291
CCACGA	-0.129074
CCACGC	0.0801853
CCACGG	-0.0556955
CCACGT	0.14258
CCACTA	0.174343
CCACTC	-0.00145998
CCACTG	0.0598106
CCACTT	-0.040088
CCAGAA	-0.0504678
CCAGAC	-0.0466968
CCAGAG	0.065645
CCAGAT	-0.00670321
CCAGCA	0.0763763
CCAGCC	0.160097
CCAGCG	0.0611742
CCAGCT	0.0888929
CCAGGA	0.0166777
CCAGGC	0.108867
CCAGGG	0.0664422
CCAGGT	0.0437264
CCAGTA	0.0844412
CCAGTC	0.0231258
CCAGTG	0.0834355
CCAGTT	-0.0136791
CCATAA	-0.063976
CCATAC	-0.0465617
CCATAG	0.0877251
CCATAT	-0.020733
CCATCA	0.0135314
CCATCC	-0.0599298
CCATCG	-0.160857
CCATCT	0.0704641
CCATGA	0.0814428
CCATGC	0.0405726
CCATGT	0.0351294
CCATTA	0.0540158
CCATTC	-0.0686909
CCATTG	0.156026
CCATTT	-0.112325
CCCAAA	-0.305571
CCCAAC	-0.139168
CCCAAG	-0.134387
CCCAAT	0.00187
CCCACA	0.011357
CCCACC	0.0298769
CCCACG	-0.0190213
CCCACT	-0.0299498
CCCAGA	-0.0126837
CCCAGC	0.144571
CCCAGG	0.0678273
CCCAGT	-0.0132044
CCCATA	-0.0311767
CCCATC	-0.094221
CCCATG	0.0867132
CCCATT	-0.00901724
CCCCAA	-0.252923
CCCCAC	0.00794968
CCCCAG	-0.0014468
CCCCAT	-0.10743
CCCCCA	-0.0953126
CCCCCC	0.0112555
CCCCCG	0.0945097
CCCCCT	0.112473
CCCCGA	-0.221705
CCCCGC	0.376095
CCCCGG	0.114437
CCCCGT	-0.0980921
CCCCTA	-0.0594779
CCCCTC	0.0475781
CCCCTG	0.0490477
CCCCTT	-0.0980823
CCCGAA	-0.260832
CCCGAC	-0.123011
CCCGAG	-0.0574212
CCCGAT	-0.146405
CCCGCA	-0.0621444
CCCGCC	0.484739
CCCGCG	0.310824
CCCGCT	0.00737701
CCCGGA	0.00766076
CCCGGC	0.223763
CCCGGT	-0.108768
CCCGTA	-0.0457179
CCCGTC	-0.0793683
CCCGTG	-0.0711485
CCCGTT	-0.127085
CCCTAA	-0.208465
CCCTAC	-0.0545708
CCCTAG	0.0717502
CCCTAT	-0.0245785
CCCTCA	-0.0920611
CCCTCC	0.147374
CCCTCG	-0.0543125
CCCTCT	0.100298
CCCTGA	-0.00451367
CCCTGC	0.110808
CCCTGG	0.0664422
CCCTGT	0.0268688
CCCTTA	-0.125371
CCCTTC	-0.0633675
CCCTTG	-0.0441129
CCCTTT	-0.091196
CCGAAA	-0.22678
CCGAAC	-0.163561
CCGAAG	-0.201801
CCGAAT	-0.168522
CCGACA	-0.0798112
CCGACC	-0.133625
CCGACG	-0.00015347
CCGACT	-0.119706
CCGAGA	-0.158499
CCGAGC	0.0531146
CCGAGG	-0.069957
CCGAGT	-0.155617
CCGATA	-0.0706317
CCGATC	-0.104194
CCGATG	-0.0849156
CCGATT	0.0111471
CCGCAA	-0.117665
CCGCAC	-0.117057
CCGCAG	0.0271525
CCGCAT	-0.064424
CCGCCA	0.0714305
CCGCCC	0.498708
CCGCCG	0.385268
CCGCCT	0.225874
CCGCGA	0.045482
CCGCGC	0.381574
CCGCGT	0.0279827
CCGCTA	-0.00642438
CCGCTC	0.0782671
CCGCTG	0.0429842
CCGCTT	-0.0689356
CCGGAA	0.164824
CCGGAC	-0.0692302
CCGGAG	0.0689176
CCGGAT	0.0965401
CCGGCA	0.0605094
CCGGCC	0.22008
CCGGCG	0.268674
CCGGCT	0.0756523
CCGGGA	0.0726524
CCGGGC	0.190512
CCGGGG	0.114437
CCGGGT	-0.00553862
CCGGTA	-0.0205224
CCGGTC	-0.0212791
CCGGTG	0.0423536
CCGGTT	0.105654
CCGTAA	-0.0436661
CCGTAC	-0.0673517
CCGTAG	-0.00270544
CCGTAT	-0.0419548
CCGTCA	0.0696313
CCGTCC	-0.0554773
CCGTCG	-0.0273498
CCGTCT	-0.132936
CCGTGA	0.0160462
CCGTGC	-0.0360524
CCGTGG	-0.0556955
CCGTGT	-0.0466035
CCGTTA	-0.0789334
CCGTTC	-0.123385
CCGTTG	-0.00457021
CCGTTT	-0.188175
CCTAAA	-0.262551
CCTAAC	-0.0697201
CCTAAG	-0.0702346
CCTAAT	-0.0237016
CCTACA	0.0359951
CCTACC	-0.0748544
CCTACG	0.0210859
CCTACT	0.0227045
CCTAGA	0.0101766
CCTAGC	0.0640694
CCTAGT	0.136597
CCTATA	-0.0141051
CCTATC	0.0608592
CCTATG	0.0954901
CCTATT	0.0385281
CCTCAA	-0.160008
CCTCAC	-0.015114
CCTCAG	-0.00277695
CCTCAT	0.0365699
CCTCCA	0.00185005
CCTCCC	0.205355
CCTCCG	0.0485024
CCTCCT	0.120686
CCTCGA	-0.154411
CCTCGC	0.043771
CCTCGG	-0.069957
CCTCGT	-0.117756
CCTCTA	0.0998824
CCTCTC	0.0336686
CCTCTG	0.0927674
CCTCTT	-0.0474395
CCTGAA	-0.0779953
CCTGAC	0.0717348
CCTGAG	0.0237895
CCTGAT	0.0667704
CCTGCA	0.0761871
CCTGCC	0.104201
CCTGCG	0.091634
CCTGCT	0.0671525
CCTGGA	0.00308398
CCTGGC	0.0956962
CCTGGG	0.0678273
CCTGGT	0.0640085
CCTGTA	0.0230165
CCTGTC	0.00615661
CCTGTG	0.107436
CCTGTT	0.0056816
CCTTAA	-0.12402
CCTTAC	-0.119297
CCTTAG	-0.0160702
CCTTAT	-0.0181938
CCTTCA	-0.0963762
CCTTCC	0.00726392
CCTTCG	-0.131522
CCTTCT	-0.0698439
CCTTGA	-0.0725764
CCTTGC	-0.0339958
CCTTGG	-0.0580692
CCTTGT	-0.108218
CCTTTA	-0.131067
CCTTTC	-0.101286
CCTTTG	-0.0477788
CCTTTT	-0.1515
CGAAAA	-0.178077
CGAAAC	-0.157409
CGAAAG	-0.167163
CGAAAT	-0.14819
CGAACA	-0.058198
CGAACC	-0.182261
CGAACG	-0.0228112
CGAACT	-0.149471
CGAAGA	-0.233446
CGAAGC	-0.119656
CGAAGG	-0.131522
CGAAGT	-0.218604
CGAATA	-0.12994
CGAATC	-0.112186
CGAATG	-0.0901754
CGAATT	-0.111027
CGACAA	-0.112691
CGACAC	-0.0636478
CGACAG	-0.0925501
CGACAT	-0.0809957
CGACCA	-0.0628878
CGACCC	-0.251178
CGACCG	-0.00406397
CGACCT	-0.124588
CGACGA	-0.111433
CGACGC	0.140713
CGACGG	-0.0273498
CGACGT	0.235079
CGACTA	-0.0417781
CGACTC	-0.0986236
CGACTG	-0.0725394
CGACTT	-0.200396
CGAGAA	-0.179522
CGAGAC	-0.174877
CGAGAG	-0.0558179
CGAGAT	-0.129039
CGAGCA	-0.048604
CGAGCC	-0.00734757
CGAGCG	0.174225
CGAGCT	0.0092282
CGAGGA	-0.161342
CGAGGC	0.00977125
CGAGGG	-0.0543125
CGAGGT	-0.134129
CGAGTA	-0.0365727
CGAGTC	-0.0667779
CGAGTG	-0.0472421
CGAGTT	-0.135777
CGATAA	-0.118377
CGATAC	-0.0167049
CGATAG	0.0741691
CGATAT	0.0786925
CGATCA	-0.0469361
CGATCC	-0.122967
CGATCT	-0.115968
CGATGA	0.0765596
CGATGC	-0.107359
CGATGG	-0.160857
CGATGT	-0.0817027
CGATTA	-0.0521465
CGATTC	-0.116802
CGATTG	0.34303
CGATTT	-0.142531
CGCAAA	-0.0700477
CGCAAC	-0.0302935
CGCAAG	-0.0126346
CGCAAT	0.145363
CGCACA	0.0588168
CGCACC	-0.101201
CGCACG	0.16482
CGCACT	0.0479633
CGCAGA	-0.0200267
CGCAGC	0.12266
CGCAGG	0.091634
CGCAGT	0.0145948
CGCATA	0.019996
CGCATC	-0.019042
CGCATG	0.276846
CGCATT	0.0204916
CGCCAA	-0.036704
CGCCAC	0.0936697
CGCCAG	0.106396
CGCCAT	0.0247311
CGCCCA	0.14295
CGCCCC	0.492364
CGCCCG	0.288543
CGCCCT	0.221894
CGCCGA	0.0339121
CGCCGC	0.480636
CGCCGG	0.268674
CGCCGT	0.00404539
CGCCTA	0.0654445
CGCCTC	0.227503
CGCCTG	0.122263
CGCCTT	-0.0286978
CGCGAA	0.0543183
CGCGAC	NA
CGCGAG	0.163363
CGCGAT	0.13048
CGCGCA	0.33673
CGCGCC	0.401804
CGCGCT	0.274641
CGCGGA	0.134836
CGCGGC	0.401968
CGCGGG	0.310824
CGCGGT	0.0499616
CGCGTC	0.158489
CGCGTG	0.186755
CGCGTT	0.126011
CGCTAA	0.0117376
CGCTAC	-0.0102784
CGCTAG	0.141907
CGCTAT	0.0694756
CGCTCA	-0.00760915
CGCTCC	0.122496
CGCTCG	0.174225
CGCTCT	0.0394172
CGCTGA	0.073398
CGCTGC	0.11489
CGCTGG	0.0611742
CGCTGT	0.0386703
CGCTTA	0.00345147
CGCTTC	-0.0320921
CGCTTG	-0.0219559
CGCTTT	-0.123793
CGGAAA	-0.0633161
CGGAAC	0.020048
CGGAAG	0.150408
CGGAAT	-0.0993777
CGGACA	-0.127125
CGGACC	-0.114509
CGGACG	0.0112827
CGGACT	-0.0710297
CGGAGA	-0.0682135
CGGAGC	0.156833
CGGAGG	0.0485024
CGGAGT	-0.0401437
CGGATA	-0.0626837
CGGATC	-0.04537
CGGATG	0.0394761
CGGATT	0.0266384
CGGCAA	-0.0485351
CGGCAC	0.00430322
CGGCAG	0.061648
CGGCAT	-0.033895
CGGCCA	0.0532829
CGGCCC	0.158496
CGGCCT	0.0359731
CGGCGA	0.012863
CGGCGC	0.396763
CGGCGG	0.385268
CGGCGT	0.0677832
CGGCTA	0.0333489
CGGCTC	0.0952658
CGGCTG	0.0754906
CGGCTT	-0.0992435
CGGGAA	-0.0553766
CGGGAC	-0.0275744
CGGGAG	0.107429
CGGGAT	-0.0731191
CGGGCA	-0.0640706
CGGGCC	0.14662
CGGGCG	0.288543
CGGGCT	0.049477
CGGGGA	0.00772757
CGGGGC	0.28251
CGGGGG	0.0945097
CGGGGT	-0.110359
CGGGTA	-0.040189
CGGGTC	-0.0397066
CGGGTG	-0.0497126
CGGGTT	-0.0767136
CGGTAA	-0.118513
CGGTAC	0.00624491
CGGTAG	-0.0240408
CGGTAT	0.0110588
CGGTCA	0.0220008
CGGTCC	-0.0745058
CGGTCG	-0.00406397
CGGTCT	-0.0831951
CGGTGA	-0.0313694
CGGTGC	0.0819719
CGGTGG	-0.0362337
CGGTGT	-0.0204642
CGGTTA	0.0474707
CGGTTC	-0.0834651
CGGTTG	0.0854099
CGGTTT	-0.118991
CGTAAA	-0.0122425
CGTAAC	0.126891
CGTAAG	0.0302447
CGTAAT	0.148705
CGTACA	0.0151551
CGTACC	-0.127819
CGTACT	0.000462804
CGTAGA	-0.0435034
CGTAGC	0.0677157
CGTAGG	0.0210859
CGTAGT	0.0714803
CGTATA	0.0425472
CGTATC	-0.0164656
CGTATG	0.0840995
CGTATT	-0.0277797
CGTCAA	0.108334
CGTCAC	0.320607
CGTCAG	0.205899
CGTCAT	0.335128
CGTCCA	-0.0669618
CGTCCC	-0.0891838
CGTCCG	0.0112827
CGTCCT	-0.125319
CGTCGA	0.0713275
CGTCGC	0.0747771
CGTCGG	-0.00015347
CGTCGT	0.024087
CGTCTA	0.0381494
CGTCTC	-0.128074
CGTCTG	-0.0101901
CGTCTT	-0.232323
CGTGAA	-0.0875249
CGTGAC	0.23139
CGTGAG	-0.0104627
CGTGAT	0.169592
CGTGCA	0.0466562
CGTGCC	-0.0347509
CGTGCG	0.16482
CGTGCT	0.0527939
CGTGGA	-0.0363413
CGTGGC	0.111225
CGTGGG	-0.0190213
CGTGGT	0.0143861
CGTGTA	0.109898
CGTGTC	0.0230595
CGTGTG	0.0894852
CGTGTT	0.00132834
CGTTAA	-0.0827343
CGTTAC	0.0931282
CGTTAG	0.0038616
CGTTAT	-0.01729
CGTTCA	-0.0677306
CGTTCC	-0.110223
CGTTCG	-0.0228112
CGTTCT	-0.115155
CGTTGA	0.0396947
CGTTGC	0.0916953
CGTTGG	-0.0526496
CGTTGT	-0.0463933
CGTTTA	-0.129415
CGTTTC	-0.134908
CGTTTG	-0.080697
CGTTTT	-0.199871
CTAAAA	-0.170031
CTAAAC	-0.0946538
CTAAAG	-0.11533
CTAAAT	-0.111441
CTAACA	0.0512514
CTAACC	-0.0208602
CTAACG	0.0038616
CTAACT	-0.0260578
CTAAGA	-0.124336
CTAAGC	0.0545018
CTAAGG	-0.0160702
CTAAGT	0.00190731
CTAATA	0.069344
CTAATC	0.0276069
CTAATG	0.143502
CTAATT	-0.00779064
CTACAA	0.0222883
CTACAC	0.0728011
CTACAG	0.0557839
CTACAT	0.0695785
CTACCA	0.041721
CTACCC	-0.0932066
CTACCG	-0.0240408
CTACCT	-0.0267395
CTACGA	-0.0227112
CTACGC	0.100633
CTACGG	-0.00270544
CTACGT	0.150629
CTACTA	0.053293
CTACTC	-0.00937758
CTACTG	0.135835
CTACTT	-0.079285
CTAGAA	-0.0110367
CTAGAC	0.0652039
CTAGAG	0.146282
CTAGAT	0.178653
CTAGCA	0.123193
CTAGCC	0.0599665
CTAGCG	0.141907
CTAGCT	0.147376
CTAGGA	0.0627001
CTAGGC	0.0758899
CTAGGG	0.0717502
CTAGGT	0.180972
CTAGTA	0.125365
CTAGTC	0.0521943
CTAGTG	0.33937
CTAGTT	0.0384339
CTATAA	-0.0164618
CTATAC	0.00774718
CTATAT	-0.00238032
CTATCA	0.0584583
CTATCC	0.000311648
CTATCG	0.0741691
CTATCT	0.0308612
CTATGA	0.190949
CTATGC	0.104213
CTATGG	0.0877251
CTATGT	0.0373467
CTATTA	0.0313143
CTATTC	-0.0658118
CTATTG	0.174343
CTATTT	-0.0544137
CTCAAA	-0.108085
CTCAAC	0.0109463
CTCAAG	-0.0547336
CTCAAT	-0.015702
CTCACA	-0.0201394
CTCACC	-0.0241827
CTCACG	-0.0104627
CTCACT	0.108995
CTCAGA	0.0316619
CTCAGC	0.100949
CTCAGG	0.0237895
CTCAGT	0.0484183
CTCATA	0.148254
CTCATC	0.0947527
CTCATG	0.1862
CTCATT	0.112531
CTCCAA	-0.0656125
CTCCAC	0.0551096
CTCCAG	0.0565849
CTCCAT	-0.0455917
CTCCCA	0.0497344
CTCCCC	0.0883593
CTCCCG	0.107429
CTCCCT	0.110127
CTCCGA	-0.134828
CTCCGC	0.201978
CTCCGG	0.0689176
CTCCGT	-0.11076
CTCCTA	-0.0199633
CTCCTC	0.102175
CTCCTG	0.0606968
CTCCTT	-0.106351
CTCGAA	-0.229157
CTCGAC	-0.187275
CTCGAT	-0.132127
CTCGCA	-0.0586091
CTCGCC	0.0293554
CTCGCG	0.163363
CTCGCT	-0.0469308
CTCGGA	-0.143633
CTCGGC	0.0263035
CTCGGG	-0.0574212
CTCGGT	-0.116791
CTCGTA	-0.0784866
CTCGTC	-0.113128
CTCGTG	-0.00794252
CTCGTT	-0.133412
CTCTAA	-0.136689
CTCTAC	0.0203129
CTCTAG	0.146282
CTCTAT	0.0584266
CTCTCA	-0.00810395
CTCTCC	0.0611743
CTCTCG	-0.0558179
CTCTCT	0.103093
CTCTGA	0.0690281
CTCTGC	0.0956231
CTCTGG	0.065645
CTCTGT	0.0566618
CTCTTA	-0.0386476
CTCTTC	-0.0783333
CTCTTG	-0.010509
CTCTTT	-0.117599
CTGAAA	-0.0773561
CTGAAC	0.00336812
CTGAAG	-0.0485517
CTGAAT	0.026022
CTGACA	0.0989959
CTGACC	0.0113859
CTGACG	0.205899
CTGACT	0.180196
CTGAGA	-0.0201374
CTGAGC	0.0785951
CTGAGG	-0.00277695
CTGAGT	0.187136
CTGATA	0.0737517
CTGATC	0.0596348
CTGATG	0.13625
CTGATT	0.118099
CTGCAA	-0.0163911
CTGCAC	0.04222
CTGCAT	0.051331
CTGCCA	0.100527
CTGCCC	0.134021
CTGCCG	0.061648
CTGCCT	0.0815845
CTGCGA	-0.0530197
CTGCGC	0.254685
CTGCGG	0.0271525
CTGCGT	0.00460527
CTGCTA	0.0542014
CTGCTC	0.0597471
CTGCTG	0.200735
CTGCTT	-0.00681946
CTGGAA	-0.0441567
CTGGAC	-0.0175799
CTGGAG	0.0565849
CTGGAT	0.00316926
CTGGCA	0.0698107
CTGGCC	0.120173
CTGGCG	0.106396
CTGGCT	0.105286
CTGGGA	0.0529195
CTGGGC	0.150618
CTGGGG	-0.0014468
CTGGGT	-0.0134884
CTGGTA	0.0468877
CTGGTC	-0.0227072
CTGGTG	0.130047
CTGGTT	0.0312373
CTGTAA	0.025769
CTGTAC	0.0966184
CTGTAG	0.0557839
CTGTAT	0.0250073
CTGTCA	0.125089
CTGTCC	-0.032432
CTGTCG	-0.0925501
CTGTCT	0.0519778
CTGTGA	0.0343095
CTGTGC	0.0885552
CTGTGG	0.0467429
CTGTGT	0.111932
CTGTTA	0.0536727
CTGTTC	0.0151556
CTGTTG	0.0939197
CTGTTT	0.0169841
CTTAAA	-0.196477
CTTAAC	-0.0768974
CTTAAT	-0.0797504
CTTACA	-0.0238772
CTTACC	-0.206
CTTACG	0.0302447
CTTACT	-0.0144658
CTTAGA	-0.138671
CTTAGC	0.0336758
CTTAGG	-0.0702346
CTTAGT	0.0890459
CTTATA	0.0226858
CTTATC	-0.062764
CTTATG	0.0378084
CTTATT	-0.0867225
CTTCAA	-0.111954
CTTCAC	-0.0824977
CTTCAG	-0.0485517
CTTCAT	-0.07415
CTTCCA	-0.0727173
CTTCCC	-0.0794085
CTTCCG	0.150408
CTTCCT	-0.00062196
CTTCGA	-0.105854
CTTCGC	-0.103321
CTTCGG	-0.201801
CTTCGT	-0.227549
CTTCTA	-0.0795714
CTTCTC	-0.0888665
CTTCTG	-0.00819005
CTTCTT	-0.186322
CTTGAA	-0.0932988
CTTGAC	-0.00820421
CTTGAG	-0.0547336
CTTGAT	-0.0155331
CTTGCA	-0.0163099
CTTGCC	-0.0551468
CTTGCG	-0.0126346
CTTGCT	0.00568812
CTTGGA	-0.0652004
CTTGGC	-0.044898
CTTGGG	-0.134387
CTTGGT	-0.045574
CTTGTA	-0.0444672
CTTGTC	-0.0511782
CTTGTG	-0.0374564
CTTGTT	-0.034727
[truncated: 2,031 more rows]

## Sheet: Fig. 3g
chromosome	start	end	ref_allele	alt_allele	ref_kmer	alt_kmer	fvice_alt	fvice_alt	preferred_allele
chr9	7452545	7452546	A	T	GTTAAA	GTTAAT	-0.146326	0.0592211	ALT
chr9	7452545	7452546	A	T	TTAAAG	TTAATG	-0.116235	0.0546659	ALT
chr9	7452545	7452546	A	T	TAAAGA	TAATGA	-0.183732	0.120842	ALT
chr9	7452545	7452546	A	T	AAAGAC	AATGAC	-0.198589	0.182721	ALT
chr9	7452545	7452546	A	T	AAGACT	ATGACT	-0.125705	0.33013	ALT
chr9	7452545	7452546	A	T	AGACTC	TGACTC	-0.13004	0.355547	ALT

[truncated: 15 more sheets: Supp. Fig. 2a, Supp. Fig. 4, Supp. Fig. 5, Supp. Fig 7, Supp. Fig. 8, Supp. Fig. 9, Supp. Fig. 10, Supp. Fig. 12, Supp. Fig. 13, Supp. Fig 15, Supp Fig. 17, Supp. Fig. 20, Supp. Fig. 22, Sup. Fig. 23, Supp. Fig. 24]
